# Supplementary material for: Paternal cocaine-seeking motivation defines offspring’s vulnerability to addiction by down-regulating GABAergic GABRG3 in the ventral tegmental area
Source: Transl Psychiatry. 2024 Feb 22;14:107. doi: 10.1038/s41398-024-02835-w (PMC10884401; doi:10.1038/s41398-024-02835-w)
Supplement: Supplementary file 2 — Key Resources Table [file 41398_2024_2835_MOESM2_ESM.xlsx]

## Sheet: Key Resources Table
KEY RESOURCES TABLE
Resource Type	Specific Reagent or Resource	Source or Reference	Identifiers
Equipment	Operant chamber	MED Associates Inc	Cat#EMV-008-CT
Equipment	stereotaxic apparatus	Shenzhen RWD Life Science	Cat#68001
Equipment	Nanoject III Programmable Nanoliter Injector	Drummond Scientific Company	Cat#3-000-207
Equipment	SuperfrostTM Plus Microscope Slides	ThermoFisher	Cat#12-550-15
Virus	AAV2/9-DIO-shSCR-EGFP	Shanghai Obio Biotechnology Co., Ltd	N/A
Virus	AAV2/9-DIO-shGabrg3-EGFP	Shanghai Obio Biotechnology Co., Ltd	N/A
Virus	AAV2/9-VGAT1-Cre-mCherry-WPRE-hGH-pA	BrainVTA Technology	N/A
Antibody	IRDye fluorescein	Maravai	Cat#O-0294
Antibody	GABRG3	ThermoFisher	Cat#PA1-41216
Biological Sample	Rat: Sprague-Dawley rat, male	Slaccas	RRID:MGI:5651135
Chemical Compound or Drug	Cocaine	Qinghai Pharmaceutical Factory Co. LTD	N/A
Chemical Compound or Drug	protease inhibitor cocktail	Sigma	Cat#F8340
Chemical Compound or Drug	Dustless Precision Pellets® Rodent, Purified	Bio-Serv	Cat#F0021
Chemical Compound or Drug	Isoflurane	RWD	Cat#R510-22-10
Chemical Compound or Drug	DEPC	Sangong Biotech	Cat#B600154
Enzyme	DNase I	NEB	Cat#M0303S
Enzyme	Xhol endonuclease	NEB	Cat#R0146S
Enzyme	EcoRI endonuclease	NEB	Cat#R0101S
Enzyme	T4 ligase	NEB	Cat#M0202S
Probe	Gabrg3	Advanced Cell Diagnostics	Cat#1115371-C1
Probe	Gria4	Advanced Cell Diagnostics	Cat#543881
Probe	Slc32a1	Advanced Cell Diagnostics	Cat#424541-C2
Commercial Assay Or Kit	RNAscope Multiplex Fluorescent Assays v2	Advanced Cell Diagnostics	Cat#323110
Commercial Assay Or Kit	DOTAP transfection reagent	Roche	Cat#11202375001
Commercial Assay Or Kit	RIPA lysis buffer	ThermoFisher	Cat#89900
Commercial Assay Or Kit	Polyvinylidene difluoride membranes	Beyotime	Cat#FFP32
Commercial Assay Or Kit	Pierce BCA Protein Assay Kit	ThermoFisher	Cat#23225
Commercial Assay Or Kit	RNA isolater Total RNA Extraction Reagent	Vazyme	Cat#R401-01
Commercial Assay Or Kit	Ribo-off rRNA Depletion Kit (Human/Mouse/Rat)	Vazyme	Cat#N406
Commercial Assay Or Kit	HiScript II 1st Strand cDNA Synthesis Kit (+gDNA wiper)	Vazyme	Cat#R212-01
Commercial Assay Or Kit	VAHTSTM Total RNA-seq (H/M/R) Library Prep Kit for Illumina®	Vazyme	Cat#NR603-02
Commercial Assay Or Kit	VAHTS RNA Adapters set4 for Illumina	Vazyme	Cat#N810
Commercial Assay Or Kit	Equalbit RNA HS Assay Kit	Vazyme	Cat#EQ211
Deposited Data; Public Database	PRJNA947380	NCBI GEO DataSets	https://www.ncbi.nlm.nih.gov/gds
Software; Algorithm	Trimmomatic v0.32	http://www.usadellab.org/cms/index.php?page=trimmomatic	RRID:SCR_011848
Software; Algorithm	HISAT2 v2.0.2	http://ccb.jhu.edu/software/hisat2/index.shtml	RRID:SCR_015530
Software; Algorithm	featureCounts v2.0.0	https://subread.sourceforge.net/featureCounts.html	RRID:SCR_012919
Software; Algorithm	DESeq2 v1.26.0	https://bioconductor.org/packages/release/bioc/html/DESeq2.html	RRID:SCR_015687
Software; Algorithm	Rank Rank Hypergeometric Overlap v1.32.0	http://systems.crump.ucla.edu/rankrank/rankranksimple.php	RRID:SCR_014024
Software; Algorithm	WGCNA v1.70-3	https://horvath.genetics.ucla.edu/html/CoexpressionNetwork/Rpackages/WGCNA/	RRID:SCR_003302
Software; Algorithm	clusterProfiler v3.14.3	https://guangchuangyu.github.io/software/clusterProfiler	RRID:SCR_016884
Software; Algorithm	DGCA v1.0.2	https://doi.org/10.1073/pnas.1507125112.	RRID:SCR_020964
Software; Algorithm	ChEA v3	https://maayanlab.cloud/chea3/	RRID:SCR_005403
Software; Algorithm	Cytoscape v3.7.2	http://cytoscape.org	RRID:SCR_003032
Software; Algorithm	ImageJ	https://imagej.net/	RRID:SCR_003070

## Sheet: Instructions
Key Resource Table
The journals of the Society of Biological Psychiatry support efforts in the biomedical research community to improve transparency and reproducibility in published research. Thus, Biological Psychiatry and Biological Psychiatry: Cognitive Neuroscience and Neuroimaging are pleased to participate in the initiative to include a Key Resources Table in published articles.
Authors are asked to submit this table at first revision, which may be uploaded using the "Key Resources Table" item type. This table will then be published as supplemental information.
The Key Resources Table is designed to promote reproducibility and thus, should include the resources and relevant details necessary to reproduce the study's results. It does not need to be exhaustive. Extensive lists (e.g., oligonucleotides, etc.) may be supplied in a supplementary table and the table referenced here. We strongly encourage the use of RRID identifiers that provide persistent, uni…
Resource categories
Note: For all categories, indicate sex and species when applicable
● Antibody - include host organism common name and clonality (e.g., “mouse monoclonal”)
● Biological sample - any other biological entity, ranging from isolated tissue to defined population
● Cell line - if a primary cell line, describe in Additional Information
● Chemical compound, drug - commercially available reagents
● Commercial assay/kit - detection assays; labeling and sample preparation kits
● Deposited data or public database - include both raw data from this paper deposited into a repository and public repository databases (postmortem tissue; genetic consortia data; etc.)
● Genetic reagent - applies to mutations and variants in whole organism, including transgenically introduced constructs
● Peptide, recombinant protein - commercially available reagents
● Recombinant DNA reagent - traditional cultured clones, plasmids, cDNAs, etc., including recombinant DNA libraries
● Sequence-based reagent - oligonucleotides, primers, etc.; indicate sequence
● Software, algorithm - include version number and URL for download
● Organism/Strain - applies to whole organism
● Transfected construct - in cell line; indicate species of cell line or construct component
● Other - miscellaneous other categories, including histological stains

## Sheet: Example Table
EXAMPLE KEY RESOURCES TABLE
Resource Type	Specific Reagent or Resource	Source or Reference	Identifiers	Additional Information
Add additional rows as needed for each resource type	Include species and sex when applicable.	Include name of manufacturer, company, repository, individual, or research lab. Include PMID or DOI for references; use “this paper” if new.	Include catalog numbers, stock numbers, database IDs or accession numbers, and/or RRIDs. RRIDs are highly encouraged; search for RRIDs at https://scicrunch.org/resources.	Include any additional information or notes if necessary.
Antibody	rabbit anti-E2F2	Abcam	Abcam Cat# ab50917, RRID:AB_869541
Antibody	total actin	MP Biomedicals	Cat#8691002, RRID:AB_2335304
Antibody	E2F3	Santa Cruz	C-18, Cat#SC-878, RRID:AB_2096807
Bacterial or Viral Strain	AAV-hSyn-DIO-hM3D(Gq)-mCherry	University of North Carolina Vector Core	N/A
Bacterial or Viral Strain	HSV-wtSmurf1	PMID: 10458166	Addgene plasmid # 11752
Biological Sample	postmortem brain tissue	Harvard Brain Tissue Resource Center	RRID:SCR_003316
Cell Line	control 03231 iPSC line	National Institute of Neurological Disorders and Stroke repository	NINDS # ND03231; RRID:SCR_004520
Chemical Compound, Drug	Terazosin	Sigma-Aldrich	N/A
Commercial Assay Or Kit	Bio-Rad DC Protein Assay	Bio-Rad Laboratories, Inc.	# 5000111
Commercial Assay Or Kit	TruSeq Stranded mRNA Sample Prep Kit v2	Illumina, Inc.	Cat. No. RS-122-2101
Deposited Data; Public Database	GSE17806, GSE53987, GSE35978, GSE13564, GSE80655, and GSE25219	NCBI GEO DataSets	RRID:SCR_005012; https://www.ncbi.nlm.nih.gov/gds
Organism/Strain	Mouse: C57BL/6J, male	The Jackson Laboratory	RRID:IMSR_JAX:000664
Sequence-Based Reagent	Primers for RT-qPCR, see Table S1	This paper	N/A
Software; Algorithm	HTSeq Python package	https://doi.org/10.1093/bioinformatics/btp120; https://doi.org/10.1093/bioinformatics/btu638	RRID:SCR_005514
Software; Algorithm	MATLAB v9.1	Mathworks	RRID:SCR_001622
