# Supplementary material for: Paternal cocaine-seeking motivation defines offspring’s vulnerability to addiction by down-regulating GABAergic GABRG3 in the ventral tegmental area
Source: Transl Psychiatry. 2024 Feb 22;14:107. doi: 10.1038/s41398-024-02835-w (PMC10884401; doi:10.1038/s41398-024-02835-w)
Supplement: Supplementary file 3 — Supplemental Table 1 [file 41398_2024_2835_MOESM3_ESM.xlsx]

## Sheet: Naive CY vs CSA
	pvalue	LFC	mean_exp	P_adj	sig
Slc27a2	2.84e-06	1.62319	24.1922	0.0259124	F
Pvalb	3.25e-06	-2.18067	37.5363	0.0259124	F
C4a	6.56e-06	-2.44457	36.1342	0.0259124	F
Slc2a13	7.39e-06	0.750396	405.142	0.0259124	T
Cacng3	1.11e-05	1.30896	154.854	0.0259124	T
Itgb4	1.22e-05	-2.32345	23.8517	0.0259124	F
Anxa2	1.5e-05	-2.76674	26.104	0.0259124	F
Etl4	1.83e-05	0.730639	664.943	0.0278545	T
Vom2r46	4.95e-05	1.14364	72.7011	0.0688382	F
Bgn	5.98e-05	-2.77309	36.4627	0.0767877	F
Rhox2	7.37e-05	-1.59846	207.443	0.087929	T
Cd74	8.77e-05	-3.23594	21.3047	0.0976794	F
Rerg	9.49e-05	1.20542	89.1465	0.0985075	T
Cbln1	0.000104582	1.21317	76.6974	0.0985075	F
Ntng1	0.000112088	0.856755	310.75	0.0985075	T
Gap43	0.000131092	1.14225	419.072	0.105022	T
Mrc2	0.000138368	-1.78293	51.5527	0.105022	F
Camk4	0.000166748	0.879749	162.592	0.121059	T
Gad1	0.000215862	-1.03056	115.611	0.149161	T
Vim	0.000241188	-2.98757	139.609	0.149161	T
Col14a1	0.000271295	-1.58082	102.362	0.161789	T
Adgrg6	0.000308572	-1.26782	434.341	0.163986	T
Htr4	0.000310988	1.15885	132.559	0.163986	T
Epha5	0.000321663	0.960604	780.251	0.163986	T
Aldh1a2	0.000336902	-4.23641	59.1752	0.165459	F
Gjb2	0.000360974	-2.2956	26.2862	0.169847	F
Fam49b	0.00036618	0.535437	260.122	0.169847	T
Plxna2	0.00037704	0.562389	485.99	0.170157	T
Tmem132c	0.000401936	0.902605	57.537	0.175225	F
Reln	0.000429436	0.745172	254.908	0.175225	T
Ndst3	0.000440305	1.0413	117.307	0.175225	T
Flacc1	0.000453783	-2.24788	24.0709	0.175225	F
Pla2g4e	0.000467671	1.24755	31.3919	0.175225	F
Glra2	0.000481028	1.17146	90.1595	0.175225	T
Abca8a	0.000482714	0.80003	281.407	0.175225	T
Zfp516	0.000504994	-0.849998	126.601	0.175382	T
Clvs1	0.00051415	0.798742	235.307	0.175382	T
Txnip	0.000519908	-1.37387	76.0598	0.175382	F
Celsr1	0.000606187	-1.21223	54.9189	0.190983	F
Cdh13	0.000642465	0.855736	1109.81	0.195052	T
Sorcs1	0.00070956	0.859981	962.952	0.19674	T
Gabrg3	0.000736321	0.964986	254.753	0.19674	T
Sema5a	0.000748185	0.716414	433.129	0.19674	T
Rgs17	0.000749197	0.822146	194.706	0.19674	T
Ptprt	0.000754066	0.563991	767.147	0.19674	T
Sfrp1	0.000904543	-3.49523	29.9036	0.222118	F
Synpo2	0.000935462	-1.59945	109.071	0.226382	T
NEWGENE_621351	0.000975429	-3.84384	239.598	0.229404	T
Col3a1	0.00099453	-3.24323	75.2093	0.230648	F
Bcam	0.00101458	-1.57051	22.0722	0.231562	F
Nova1	0.00102621	0.542399	526.814	0.231562	T
Arhgap28	0.00104749	-1.66925	76.9191	0.233214	F
Mid1	0.0011017	0.856366	69.7525	0.242055	F
Spon1	0.00113958	0.607895	449.91	0.245526	T
Ncoa3	0.00115211	-0.689477	200.893	0.245526	T
Samd5	0.00116798	0.811205	238.467	0.245526	T
Oxr1	0.00117631	0.627668	1192.26	0.245526	T
Adgrv1	0.00124152	0.818003	391.645	0.251227	T
Slc22a15	0.0012951	0.761277	103.17	0.251227	T
Ptpn5	0.00130873	0.773209	167.518	0.251227	T
Fam13c	0.00133021	0.466704	321.404	0.251227	T
Gria4	0.00134264	0.752946	1153.88	0.251227	T
Zfp521	0.00135706	0.790237	320.814	0.251227	T
Per3	0.00136913	-0.596481	155.448	0.251227	T
Cntnap5b	0.00140044	1.01375	639.173	0.252181	T
Chl1	0.00140453	0.829601	240.357	0.252181	T
Igsf1	0.0014383	-0.652526	229.121	0.253575	T
Grid2	0.00145785	0.768128	721.458	0.253575	T
Fbln1	0.00149408	-2.69801	62.6404	0.257198	F
Rpl10	0.00152367	-0.807384	107.62	0.25785	T
Cdh18	0.00152875	0.694648	386.002	0.25785	T
Ddr2	0.00154735	-1.72628	56.3798	0.258377	F
Zfp346	0.00162442	-0.656326	92.9789	0.261976	T
Tdg	0.00163866	-0.811645	47.6339	0.261976	F
Neto1	0.00166573	0.852268	197.536	0.261976	T
Tmem144	0.00166625	-0.880237	35.7266	0.261976	F
Scd	0.00167434	-0.803668	87.8642	0.261976	T
Rab3c	0.00167873	0.675506	608.587	0.261976	T
Wdr6	0.00172192	-0.689381	135.088	0.26381	T
Grin2d	0.0017319	0.771144	72.8028	0.26381	F
Trpc5	0.00174058	0.939687	179.494	0.26381	T
Csrnp3	0.00176948	0.683464	385.351	0.26381	T
Tmeff2	0.00181019	0.696132	2062.47	0.265145	T
Gabra3	0.00182876	0.770426	127.591	0.265535	T
Glra3	0.00187507	1.15114	417.323	0.266282	T
Ebf2	0.00188174	1.01541	187.382	0.266282	T
Dnah12	0.00193354	-0.781824	202.555	0.269029	T
Mrc1	0.00193832	-1.92888	39.7033	0.269029	F
Rit2	0.00197766	0.616554	868.17	0.269029	T
Itm2c	0.00197778	-0.723688	295.087	0.269029	T
Col1a1	0.00203015	-3.0145	90.4092	0.269029	T
Rxfp1	0.00203336	1.14696	42.8844	0.269029	F
Armcx3	0.00205196	0.579818	105.84	0.269029	T
Niban1	0.0020574	-1.80212	36.2319	0.269029	F
Zfp385b	0.00209355	0.649222	341.736	0.270992	T
Supt3h	0.00218082	0.736728	55.5385	0.275812	F
Kank2	0.00219685	-1.55112	58.0601	0.275812	F
Spp1	0.00223612	-4.29765	47.8032	0.278647	F
Sgcd	0.00230018	0.741353	328.627	0.283735	T
Grin3a	0.00231093	0.725631	164.887	0.283735	T
Mylk	0.00240654	-1.16118	86.2094	0.286875	T
Ube3a	0.00244776	0.58842	1804.62	0.286875	T
Gng4	0.00250554	0.833318	106.913	0.286875	T
Dap	0.00255574	-1.23914	44.0904	0.286875	F
Hnrnpdl	0.00255597	0.662929	95.9766	0.286875	T
Lcp1	0.00258189	-0.990449	47.0315	0.286875	F
Nsun7	0.00259517	0.804525	117.177	0.286875	T
Dtd1	0.00264098	0.450192	195.454	0.286875	T
Taf1a	0.00264736	-1.16105	20.3835	0.286875	F
Polr3k	0.00266996	-0.911412	36.688	0.286875	F
Ulk4	0.00271495	-1.1609	319.286	0.286875	T
Txn2	0.00272629	-0.815945	35.9099	0.286875	F
Ctss	0.00273165	-0.715348	82.2512	0.286875	T
Ficd	0.00276386	-1.42104	23.582	0.288444	F
Car10	0.00285641	0.91435	653.112	0.294421	T
Nsg1	0.00288044	-0.54485	280.021	0.295077	T
Igfbp2	0.00291698	-3.26701	40.3723	0.295622	F
Stmn1	0.00292117	0.694402	278.517	0.295622	T
LOC102550456	0.00305171	-0.761929	56.6601	0.303318	F
Lrguk	0.00311266	-1.18918	43.8678	0.306547	F
Slc6a12	0.00312841	-3.30565	21.4751	0.306547	F
Zfp385d	0.00318064	0.607715	193.218	0.306547	T
Pde10a	0.00321719	0.525944	363.892	0.306547	T
Eef1a1	0.00321965	-0.536163	1568.39	0.306547	T
Magi2	0.00323107	0.457915	1419.21	0.306547	T
Epha3	0.00325463	0.755756	137.033	0.307038	T
Prelp	0.00336433	-1.96715	23.5628	0.311849	F
Slc6a20	0.00341352	-3.01774	199.797	0.311849	T
Stxbp6	0.00343635	0.523763	340.767	0.311849	T
Prkcb	0.00350428	0.524344	921.089	0.316295	T
Rnf213	0.00370239	-0.791866	104.623	0.330602	T
Adcyap1	0.00372695	0.971451	96.602	0.331025	T
LOC108348081	0.00380102	0.559571	226.931	0.335431	T
Vstm4	0.00381673	-1.08644	49.0227	0.335431	F
Rnf181	0.00383725	-1.04321	35.2812	0.335468	F
Ube2g2	0.00386751	-0.896632	29.2057	0.336353	F
Synpr	0.00409228	1.31242	110.779	0.347167	T
RT1-CE7	0.00413094	0.411774	617.19	0.347167	T
Aox1	0.00414064	-1.30769	83.2735	0.347167	T
Ostf1	0.00418836	-0.823959	61.2214	0.347167	F
Scoc	0.00419977	0.601614	155.732	0.347167	T
LOC100910754	0.00422617	0.711339	68.6856	0.347628	F
Oaz1	0.00431085	-0.964984	49.7816	0.351135	F
Nell1	0.004375	0.925217	701.974	0.35463	T
Il6st	0.00446213	-0.574049	195.075	0.358215	T
Tmem150c	0.00453355	0.618832	193.775	0.362207	T
Ak9	0.00461997	-2.06083	23.0492	0.366276	F
Mdga2	0.00464294	0.612601	785.188	0.366276	T
Aff1	0.00467223	-0.806833	131.733	0.366276	T
Aebp1	0.00469937	-2.77316	78.1897	0.366683	F
2022-03-02	0.004821	-0.872901	42.7766	0.370103	F
Nr4a2	0.00483186	1.24611	87.2476	0.370103	T
Htr2c	0.00489206	0.978994	388.409	0.373003	T
Flna	0.00492499	-1.20248	115.989	0.373428	T
Lrrtm3	0.00494236	0.47915	1097.15	0.373428	T
AC141959.1	0.00497913	-1.71276	30.8248	0.374102	F
Gabrb2	0.00502534	0.557173	495.8	0.374102	T
Hspb8	0.00506137	-1.06907	39.0174	0.374102	F
Igf2	0.0050744	-3.16944	316.073	0.374102	T
Ggcx	0.00537105	-0.781207	42.527	0.387355	F
Ano5	0.00538187	0.846396	95.8019	0.387355	T
Flnc	0.00571404	-1.13064	39.3252	0.401411	F
Notch1	0.00581964	-0.551662	127.051	0.406596	T
Slain1	0.00585721	0.693406	224.086	0.407515	T
Esyt1	0.00602524	-0.808606	50.2717	0.416693	F
Galnt18	0.00606284	0.554751	335.158	0.416693	T
Dok6	0.00607784	0.700138	505.727	0.416693	T
Zdhhc20	0.00613285	0.460484	250.866	0.416693	T
Ptpn13	0.00613694	-1.05178	150.648	0.416693	T
Eya2	0.00616381	-1.38976	55.4747	0.416693	F
Cpne4	0.00631429	0.893858	315.74	0.425145	T
L3mbtl1	0.00646719	0.707657	57.8344	0.431956	F
Myt1l	0.00657748	0.595257	1066.08	0.435836	T
Thbs2	0.00663284	-2.10152	20.1898	0.437768	F
Kcnj6	0.00673639	0.591217	178.573	0.440273	T
Rbpms	0.00674265	-1.16398	68.6495	0.440273	F
Tp53i11	0.00674991	-1.79916	21.5735	0.440273	F
Eef2k	0.00691637	-0.543981	87.7385	0.442751	T
Sf3b3	0.0069378	-0.475144	103.845	0.442751	T
Shisa6	0.00694197	0.874571	336.355	0.442751	T
RT1-A1	0.00699464	-0.922319	41.4651	0.442751	F
Lrrtm2	0.00707714	0.650278	72.4582	0.44594	F
Dok5	0.00714167	0.575201	101.189	0.446332	T
Eln	0.00714258	-1.72431	23.6015	0.446332	F
RGD1560212	0.00716356	-0.816426	45.7402	0.446332	F
Tas1r2	0.00726897	-0.489019	97.7185	0.449545	T
Dlg2	0.00747539	0.557069	1397.23	0.452295	T
Slc25a51	0.0074803	-0.981316	38.4999	0.452295	F
Cacng2	0.0075577	0.748266	192.626	0.452295	T
Kcnh3	0.00758507	-0.915322	237.165	0.452295	T
Onecut2	0.00760716	-1.83273	22.3147	0.452295	F
Kcnn2	0.00771762	0.512998	203.816	0.452295	T
Ptprr	0.00773355	0.66363	208.594	0.452295	T
Slc6a13	0.00773709	-2.66497	97.5711	0.452295	T
Rps25	0.00775611	0.684438	47.8753	0.452295	F
Iqch	0.00781769	-0.984804	31.2481	0.452295	F
Atp6v1g2	0.00782483	0.682943	233.852	0.452295	T
Tpcn2	0.00782513	-1.1303	22.3263	0.452295	F
Grm3	0.00785517	0.704455	1328.98	0.452295	T
Tafa2	0.0078837	1.08394	147.788	0.452378	T
Rbm20	0.00794132	-1.77707	25.4124	0.454124	F
Cavin1	0.00802267	-1.44859	61.0666	0.454825	F
Dnah11	0.00802816	-1.90793	120.14	0.454825	T
Prodh1	0.00807456	-0.645659	102.943	0.454892	T
Cers6	0.00813412	0.488364	236.19	0.454892	T
Ezh2	0.00822557	-0.61016	74.386	0.457835	F
Trim41	0.00830779	-0.654047	50.8407	0.460876	F
Col4a5	0.00858161	-1.27602	88.3315	0.46983	T
Adamts2	0.00858766	0.885221	269.162	0.46983	T
Slc13a4	0.00869794	-3.16216	38.4916	0.469969	F
Kit	0.00874885	-1.17571	113.495	0.469969	T
Arnt2	0.00875109	0.311386	690.494	0.469969	T
Rfx2	0.00880308	-0.994383	40.4359	0.469969	F
St3gal3	0.00887805	0.414963	473.243	0.469969	T
Rps6ka2	0.00888433	-0.739702	186.151	0.469969	T
Scn3b	0.00890849	0.763661	198.692	0.469969	T
Cntn6	0.00892205	0.651256	303.178	0.469969	T
Casp8	0.00895993	-1.41725	23.2448	0.470481	F
Bace2	0.00903013	-0.85011	68.5591	0.472361	F
Kcnq3	0.00905588	0.495754	2053.66	0.472361	T
Lmna	0.00908061	-0.745999	47.6479	0.472361	F
Pcsk1	0.00911143	1.01232	35.8739	0.472493	F
Ctdsp1	0.00917665	-0.96345	44.6181	0.474402	F
Map2	0.00923505	0.487296	1741.42	0.475947	T
Lix1	0.00953901	0.547235	204.974	0.4901	T
Arhgap29	0.00969394	-1.22562	93.7538	0.494648	T
Hook1	0.00973248	0.657073	87.7066	0.494648	T
Tgfbr3	0.00980455	-0.848687	210.572	0.494648	T
Pgm2l1	0.00980528	0.48163	321.233	0.494648	T
Zfp106	0.00988552	0.439291	492.621	0.496671	T
Maged2	0.00991221	-0.70272	40.6288	0.496671	F
Stk32a	0.0099346	-1.03317	67.537	0.496671	F
Zbtb47	0.0100825	0.665195	60.5919	0.501054	F
Sgta	0.0101123	-0.615737	98.628	0.501054	T
Plxnb2	0.010165	-0.596485	101.602	0.501894	T
LOC103692716	0.0102418	0.546182	783.552	0.501894	T
Acadl	0.0102916	-0.7134	61.4112	0.501894	F
Armcx4	0.010342	0.840496	74.0106	0.501894	F
Inhba	0.0104055	1.28332	26.5348	0.502173	F
Trim9	0.0104745	0.406784	575.59	0.504044	T
Txnrd1	0.0106895	-0.524894	100.222	0.508821	T
Ptpn21	0.0107629	-0.930101	43.8787	0.508821	F
B4galt3	0.0107664	-0.798516	24.9601	0.508821	F
Eif3c	0.0108478	0.403477	182.023	0.510243	T
Ssbp3	0.0109569	-0.464949	298.525	0.512561	T
Has1	0.0109585	0.807927	37.6897	0.512561	F
Cdh8	0.0110745	0.672854	750.936	0.513941	T
Asap1	0.0110845	0.391707	412.26	0.513941	T
Sun2	0.0110926	-0.738291	51.795	0.513941	F
Itpr1	0.0111111	-0.523698	517.266	0.513941	T
Pxn	0.0112668	-0.747814	62.2627	0.516616	F
Jun	0.0113173	-0.831155	41.5317	0.516616	F
Cd99l2	0.0113278	0.491806	228.084	0.516616	T
Adarb1	0.0113545	-0.374511	420.156	0.516616	T
RT1-CE4	0.0114267	0.386637	655.846	0.518241	T
Syap1	0.0114523	-0.668747	55.2119	0.518241	F
Pappa2	0.0115932	-2.70474	23.8497	0.522294	F
Hipk2	0.0116044	0.31844	758.737	0.522294	T
Grn	0.0117342	-0.732811	46.3443	0.526258	F
Spats2l	0.0117782	0.404194	347.136	0.526258	T
Ptpn14	0.0118252	-1.25099	51.0075	0.526258	F
Myo16	0.0118324	0.541226	274.138	0.526258	T
Dmd	0.0119478	0.496003	1714.87	0.526717	T
Syt16	0.0119694	0.703872	54.4096	0.526717	F
Lmx1a	0.0120111	1.47931	222.492	0.526717	T
Stxbp5l	0.0120812	0.619545	415.448	0.526717	T
Pak7	0.0122185	0.563523	1116.98	0.529932	T
Sh3pxd2b	0.0123542	-0.741269	106.364	0.53436	T
Runx1t1	0.0123845	0.397312	292.238	0.53436	T
Rpl29	0.012545	-0.794028	70.391	0.535713	F
Zfp609	0.0125491	0.336515	394.857	0.535713	T
Map7d2	0.0126546	0.596501	208.524	0.535713	T
LOC103689945	0.0126552	-0.608341	75.9879	0.535713	F
Aff2	0.0126926	0.523138	391.916	0.535713	T
Atp2b2	0.0127547	0.48105	1201.51	0.535713	T
RT1-T24-3	0.0128351	-0.985858	39.1536	0.535713	F
Gria3	0.0128554	0.756191	591.727	0.535713	T
Potec	0.0128937	0.700438	100.948	0.535713	T
Sidt1	0.012898	0.718296	93.3911	0.535713	T
Ror2	0.0129682	-1.10217	45.8305	0.535713	F
Rtn1	0.0129934	0.501929	817.577	0.535713	T
St6gal2	0.013062	0.657139	62.2929	0.537213	F
Armh4	0.0132066	-0.568942	111.052	0.541603	T
Col5a1	0.0132525	-1.49458	43.915	0.541603	F
Akt1s1	0.013266	-0.927713	21.7703	0.541603	F
Pde5a	0.0133285	-1.07004	61.8907	0.542691	F
Maf1	0.0133576	-0.766228	28.4989	0.542691	F
Gda	0.0134211	-1.60443	20.291	0.543053	F
Lamb2	0.0134539	-1.15586	53.2425	0.543053	F
Cntn3	0.0134921	0.623484	261.457	0.543053	T
Med14	0.0135251	0.408829	236.482	0.543053	T
Tcf4	0.0135612	0.309884	1413.48	0.543053	T
Oca2	0.0135617	-0.82064	62.6367	0.543053	F
Rbfox1	0.0138175	0.607513	1032.35	0.545742	T
Zdhhc2	0.0138293	0.554103	137.003	0.545742	T
Ogn	0.0138366	-2.42473	41.5037	0.545742	F
Sobp	0.0138526	0.49413	514.487	0.545742	T
Slc35b4	0.0138549	-0.549048	74.8772	0.545742	F
Nrgn	0.0138576	1.10312	37.9053	0.545742	F
Thap4	0.0140754	0.572803	49.1899	0.547842	F
LOC103694210	0.0140908	0.838598	105.366	0.547842	T
Vat1	0.0141023	-0.540694	115.075	0.547842	T
Rps15	0.0142269	-0.810218	53.497	0.547842	F
Dnal4	0.0142778	-0.782327	26.7579	0.547842	F
Polq	0.0143315	0.978353	34.1672	0.547842	F
Ckb	0.0143485	-0.440535	280.943	0.547842	T
Rpl28	0.0143972	-0.673102	77.446	0.547842	F
Fmod	0.0144002	-4.0787	28.3652	0.547842	F
Slc8a3	0.0145252	0.532956	561.563	0.547842	T
Edil3	0.014558	0.55406	1110.74	0.547842	T
Glis3	0.0145725	-0.729945	170.684	0.547842	T
Cdc37l1	0.01458	0.414392	176.501	0.547842	T
Oprm1	0.0146026	0.908651	155.376	0.547842	T
Septin6	0.0146106	0.59728	71.6007	0.547842	F
Adgra3	0.0146247	-0.517148	85.0179	0.547842	T
Dync1i1	0.014645	0.409955	930.835	0.547842	T
RGD1562229	0.0147034	0.835415	52.4976	0.547842	F
P2rx6	0.0147127	-1.03296	20.71	0.547842	F
H1f2	0.0147868	-0.998749	38.2489	0.547842	F
Ctnnd2	0.0148122	0.461426	2665.66	0.547842	T
Scn7a	0.0148572	0.989396	68.0753	0.547842	F
Haus3	0.0149867	0.711775	38.1076	0.548139	F
Notch2	0.0150484	-0.689287	203.13	0.548139	T
Vom2r80	0.015074	0.547561	182.895	0.548139	T
Mis18bp1	0.0151065	0.852307	33.9733	0.548139	F
Ly75	0.0151331	-1.08016	37.5223	0.548139	F
Smpd1	0.0154312	-0.786771	58.2091	0.554522	F
Dscam	0.0156009	0.489433	758.948	0.55902	T
Zfyve21	0.0157801	-0.733532	45.3328	0.563971	F
Ezr	0.0158912	-1.05462	30.8882	0.563971	F
Jakmip2	0.0159104	0.559034	522.974	0.563971	T
Tspyl2	0.0159742	0.635803	166.073	0.563971	T
Adgra2	0.0159791	-0.979647	62.096	0.563971	F
Slc18b1	0.0160061	-0.691926	36.177	0.563971	F
Sel1l3	0.0160491	-0.961159	146.952	0.563971	T
Cdk5rap2	0.0160491	0.538428	145.227	0.563971	T
LOC103689965	0.0160692	-0.560027	395.903	0.563971	T
Negr1	0.0160768	0.506942	2036.84	0.563971	T
AC099449.1	0.0161679	-0.388448	478.396	0.564793	T
Scpep1	0.0163019	-0.765173	55.3963	0.566596	F
LOC100125362	0.0163206	-0.655933	119.213	0.566596	T
Plppr1	0.0163635	0.819654	223.297	0.566596	T
Laptm4a	0.016383	-0.848932	174.785	0.566596	T
Adgrl3	0.0163892	0.398581	1602.82	0.566596	T
Nap1l5	0.0165267	0.454872	366.877	0.566781	T
Dock11	0.0165469	-0.596474	191.528	0.566781	T
Nid1	0.0165756	-1.10873	93.9394	0.566781	T
Scaper	0.0166321	0.410043	550.454	0.566781	T
Cit	0.0166878	0.442842	308.516	0.567249	T
Amph	0.0167138	0.474044	506.276	0.567249	T
Pdxk	0.0168151	-0.693336	57.1269	0.569532	F
Kcnh7	0.0171703	0.89342	89.7891	0.576408	T
Cdh10	0.0172091	0.425441	540.027	0.576408	T
Vwf	0.0172153	-0.860017	150.976	0.576408	T
Slc12a7	0.0172253	-1.43651	22.9227	0.576408	F
Farp2	0.0172665	0.348987	219.61	0.576631	T
Tagln	0.0173655	-1.00734	40.1203	0.577547	F
Eif4a3	0.0173977	-0.758888	38.8707	0.577547	F
Coro1b	0.0174434	-0.691504	54.674	0.577918	F
Prickle2	0.0175105	0.339961	577.676	0.578992	T
Tmem132d	0.0175566	0.602098	393.768	0.579367	T
Lrrc4c	0.0176271	0.467096	997.466	0.580548	T
RT1-CE1	0.0177685	0.359764	669.858	0.582906	T
Cfh	0.017813	-0.958042	114.156	0.582906	T
Mamdc2	0.0178554	-2.5648	23.0826	0.582906	F
Col18a1	0.0178911	-1.45969	34.0578	0.582906	F
Tmc4	0.0179956	0.42678	168.786	0.584613	T
Casp3	0.018108	0.815498	24.5416	0.58703	F
Lrrk1	0.0181755	-1.07088	56.1701	0.58703	F
Stx1b	0.0182275	0.54015	570.101	0.587574	T
LOC688442	0.0184182	0.752761	43.0713	0.590211	F
Arl8b	0.0184682	0.318464	359.638	0.590211	T
Zswim8	0.0184988	-0.560797	84.2416	0.590211	T
Ccs	0.0186446	-0.916513	20.7201	0.591805	F
Ppil1	0.0186574	-0.890256	154.384	0.591805	T
AC126641.1	0.0186778	0.827037	282.87	0.591805	T
Rreb1	0.0187746	-0.64159	126.13	0.593677	T
Calb2	0.018808	0.825479	206.976	0.593677	T
LOC103693323	0.0189942	-1.80139	58.9564	0.598423	F
Lyn	0.0190968	-0.638595	109.833	0.600524	T
Actb	0.019209	-0.518864	678.677	0.600826	T
Ebf1	0.019301	0.563578	658.444	0.600826	T
Hlf	0.0193305	-1.404	138.17	0.600826	T
Sgk1	0.0193306	0.443113	172.013	0.600826	T
Grik4	0.0194347	0.387848	919.297	0.600826	T
Eml3	0.0194812	-0.774674	29.8287	0.600826	F
Abca8	0.0194993	0.642919	54.1229	0.600826	F
Dbi	0.0195022	-0.575066	77.9599	0.600826	F
Parva	0.0196979	-0.741361	105.893	0.604741	T
Nlgn1	0.0197159	0.857794	37.0513	0.604741	F
Eif3f	0.0198837	-0.764624	56.9872	0.604741	F
Sema3e	0.0199924	0.623243	123.488	0.604854	T
Polr1d	0.0199952	-0.698262	37.5477	0.604854	F
Armc4	0.0201964	-1.06487	28.6345	0.609836	F
Gpc3	0.0203397	-1.50919	33.7336	0.613022	F
Cyp26b1	0.020412	-3.01602	30.84	0.613022	F
Glis1	0.0205088	-0.797334	30.8857	0.61372	F
Sorbs3	0.0208292	-0.61092	111.285	0.615733	T
RGD1560775	0.0208634	0.764352	52.4306	0.615733	F
Acta2	0.0208947	-1.52378	21.1247	0.615733	F
Cp	0.0210257	-1.08182	104.269	0.615949	T
Stk32c	0.0210475	0.540169	84.7373	0.615949	T
Mxd4	0.0210476	-0.660198	70.1363	0.615949	F
Kcnh8	0.0210991	0.59354	79.5724	0.615949	F
Gpr83	0.0211366	-2.19901	33.5795	0.615949	F
Commd7	0.0212526	-0.785975	34.686	0.616295	F
Gpc6	0.0213011	0.411285	1406.48	0.616295	T
Tpst2	0.0213326	-0.625877	76.8903	0.616295	F
Rcor1	0.0213906	-0.583772	69.2462	0.616401	F
Stat3	0.0214634	-0.565982	151.262	0.616401	T
Mfsd1	0.0215061	-0.650781	38.9481	0.616401	F
Dvl2	0.0215099	-0.831804	21.3768	0.616401	F
Ccdc88a	0.0215212	0.386047	413.516	0.616401	T
Ptprd	0.0217024	0.469376	2203.15	0.618567	T
LOC100910732	0.0217698	-0.481837	163.479	0.618567	T
Naa80	0.0217723	-0.881089	34.049	0.618567	F
Cadm2	0.0218841	0.389258	665.885	0.619556	T
Csmd2	0.0218911	0.438589	719.498	0.619556	T
Lgalsl	0.0220704	-0.677697	63.2409	0.622519	F
Tmod2	0.0222368	0.430714	195.42	0.623713	T
Rab23	0.022462	0.446337	119.084	0.623713	T
Anks1b	0.0224682	0.407885	3867.49	0.623713	T
Clec2g	0.0224882	-1.11602	67.5631	0.623713	F
T2	0.0225236	-1.09702	24.7261	0.623713	F
Sntb2	0.0226691	-0.697577	72.4416	0.625723	F
Phactr2	0.0227846	-0.927633	78.0305	0.627817	F
Yap1	0.0228338	-0.755142	87.2661	0.628136	T
AC094348.3	0.0229251	-1.30443	21.759	0.62961	F
Fam207a	0.0232625	-0.727486	31.9677	0.634702	F
Basp1	0.0235746	0.45841	163.232	0.637713	T
Col6a2	0.0236092	-1.34916	30.3447	0.637713	F
Slc25a27	0.0236378	0.510068	108.139	0.637713	T
Ahnak	0.023676	-1.63243	517.478	0.637713	T
Phlpp2	0.0240137	0.401337	184.914	0.643742	T
Dnajb5	0.0240179	0.722539	35.5943	0.643742	F
Zfp483	0.0242668	0.639832	134.968	0.646493	T
Tiam2	0.024302	-0.658633	63.6759	0.646493	F
Rps6kc1	0.0243141	0.388518	373.5	0.646493	T
Tmem200a	0.0244641	0.949414	79.9467	0.648009	F
Pde8b	0.0244974	0.482658	293.22	0.648009	T
Gtdc1	0.0245652	0.44409	374.607	0.648009	T
Ano3	0.0246722	0.734559	90.2917	0.649805	T
Mylip	0.0249852	-0.923169	40.2293	0.654408	F
Fcgrt	0.0251155	-1.30291	20.9308	0.656305	F
Dst	0.0252267	0.294015	2490.56	0.657091	T
Ankrd27	0.0252308	-0.579196	59.2417	0.657091	F
Sec14l1	0.0252987	-0.483352	129.103	0.657091	T
Fmnl2	0.0253039	0.315788	429.762	0.657091	T
Cd81	0.0253424	-0.574571	286.896	0.657091	T
Tef	0.025435	-0.433627	123.966	0.658471	T
Chmp1a	0.0256981	-0.614655	43.3673	0.662066	F
Rnf166	0.0257628	-0.768936	23.5558	0.662066	F
Lamp2	0.0259282	-0.444035	248.88	0.662066	T
Myh9	0.0259628	-0.551716	125.582	0.662066	T
Mug1	0.0260106	-0.93196	145.837	0.662066	T
Sox13	0.026096	-0.725464	53.801	0.662066	F
Gucy1a2	0.0261097	0.441066	401.508	0.662066	T
Egfem1	0.0261359	0.790269	76.7559	0.662066	F
Sdc4	0.0263656	-0.554213	107.899	0.663706	T
Cyth3	0.0263669	-0.484028	86.3888	0.663706	T
Cttnbp2	0.0263721	0.383445	614.587	0.663706	T
Frg1	0.0264664	0.570156	53.8032	0.663706	F
Rims1	0.0264719	0.490041	1473.45	0.663706	T
Man1a1	0.0266709	0.586577	166.883	0.667693	T
Nrxn1	0.0267854	0.434117	1676.18	0.669554	T
Vsnl1	0.0270032	0.576	744.738	0.669886	T
LOC100365363	0.0270403	0.657942	33.0275	0.669886	F
Ppp1r36	0.0270604	-0.769581	26.0558	0.669886	F
LOC100911372	0.0270808	-0.373408	223.404	0.669886	T
Nudt4	0.0271963	-0.743334	107.179	0.669886	T
Prkd2	0.0272992	-0.882428	24.2105	0.669886	F
Smarca5	0.0273508	0.422394	132.417	0.669886	T
Ctsh	0.0273997	-0.736701	89.4452	0.669886	T
Sh3kbp1	0.02741	0.40434	440.114	0.669886	T
Nfam1	0.0274117	-0.941888	31.1027	0.669886	F
Asph	0.0274443	0.300284	384.107	0.669886	T
Acaa2	0.0274615	-0.750914	33.5477	0.669886	F
Zfp36l1	0.0274673	-0.858144	67.6175	0.669886	F
Ncam2	0.0275019	0.514871	591.689	0.669886	T
C3	0.0275546	-1.00888	24.5855	0.669886	F
Btbd2	0.0275609	-0.742804	27.5908	0.669886	F
Mms22l	0.0277442	0.857133	30.1374	0.670699	F
Stat1	0.0277789	-0.591202	96.4234	0.670699	T
Pappa1	0.0277952	0.44175	130.197	0.670699	T
Pacc1	0.0278882	-0.806243	38.9384	0.670853	F
Vcp	0.0279221	-0.359356	270.248	0.670853	T
Camsap2	0.0279693	0.312411	481.129	0.671021	T
Osgin2	0.0281855	-0.965368	21.1813	0.674272	F
Ntrk3	0.0283347	0.401837	1094.41	0.674939	T
Cox10	0.0284373	0.406644	135.35	0.676419	T
Shisa5	0.0285685	-0.6567	30.5597	0.676944	F
Fgd6	0.0285762	-0.636046	105.684	0.676944	T
Anxa5	0.028585	-0.917565	70.5683	0.676944	F
Hmcn1	0.0286721	-0.958992	138.249	0.676944	T
Camk2d	0.0287585	0.34145	471.951	0.676957	T
Epha4	0.0288666	-0.490625	247.385	0.676957	T
Serpinh1	0.028897	-1.04284	44.836	0.676957	F
Plekha2	0.0289059	-1.26686	22.0186	0.676957	F
Igf2bp2	0.0291308	-1.05399	31.1741	0.680316	F
Scmh1	0.0293403	0.354938	270.789	0.684253	T
Lypla1	0.0294181	-0.562451	64.046	0.68511	F
Crhr1	0.0298679	0.946631	34.5621	0.692686	F
Ddx39b	0.0299207	0.348037	269.83	0.692949	T
Tmem164	0.0300238	-0.524807	237.893	0.693385	T
Cped1	0.0301653	-1.88521	83.4378	0.693385	T
Dach1	0.0301693	0.607322	255.732	0.693385	T
Xkr4	0.0302717	0.492515	1643.03	0.693385	T
Mrpl3	0.0304605	0.56003	72.1136	0.695927	F
Cmtm6	0.0305393	-0.917349	22.0143	0.696258	F
Smarcd2	0.030564	-0.754835	26.5355	0.696258	F
Slc38a2	0.0306722	-0.517605	269.629	0.697771	T
Msn	0.0308084	-0.613172	76.8847	0.698289	F
Mboat2	0.0308816	0.324693	334.906	0.698289	T
Ndst4	0.030904	0.976127	89.9327	0.698289	T
Tmed5	0.0311887	-0.658465	37.6953	0.699985	F
Tac1	0.0313605	1.33151	20.2292	0.701836	F
Colec12	0.0314004	-1.93647	116.089	0.701836	T
Adamts12	0.0314058	-1.66203	197.543	0.701836	T
Nwd2	0.0314639	0.819487	53.9264	0.701836	F
Elmod1	0.0316306	0.467686	211.664	0.701836	T
Phyhipl	0.031758	0.371493	229.268	0.701836	T
Tpt1	0.0317671	-0.524156	214.905	0.701836	T
Tmpo	0.0317697	-0.545095	84.103	0.701836	T
Hecw1	0.031839	0.373811	980.513	0.701836	T
Bbs5	0.0318896	0.747513	29.9849	0.701836	F
Nkain3	0.0319676	0.712086	408.098	0.701836	T
Usp19	0.0321929	-0.45024	83.0504	0.701836	T
Ap1s2	0.0322396	-0.534764	82.2905	0.701836	T
Aldh2	0.0322533	-0.868697	53.9311	0.701836	F
Brwd1	0.0322738	0.316729	334.279	0.701836	T
Sp140	0.032364	-1.1623	21.8892	0.701836	F
Msr1	0.032416	0.861696	136.64	0.702053	T
Fkbp9	0.032564	-1.12661	68.8104	0.703432	F
Prkce	0.0328311	0.477795	253.769	0.70747	T
Slc1a1	0.0329381	0.367264	187.051	0.70747	T
Rsl1d1l1	0.033094	0.819138	31.0422	0.70747	F
Selenon	0.0332539	-0.804099	27.7572	0.70747	F
Cntn1	0.033382	0.304846	1418.19	0.70747	T
Dlgap2	0.0334205	0.919066	57.4094	0.70747	F
Rps9	0.0334351	0.356063	213.112	0.70747	T
Kcnj3	0.0334488	0.580215	421.969	0.70747	T
Lemd1	0.0334504	0.860254	21.6231	0.70747	F
Slc14a1	0.0334808	-0.459324	96.0157	0.70747	T
Nt5c3a	0.0336443	-0.7343	93.2248	0.707849	T
Zfp536	0.033921	0.503174	239.085	0.707849	T
Csf1r	0.0339827	-0.556899	107.736	0.707849	T
LOC108348298	0.0340422	0.739991	35.6069	0.707849	F
Cdh7	0.0341068	0.557635	83.3188	0.707849	T
Sptssb	0.0341241	-1.19199	31.7633	0.707849	F
Stox2	0.0341604	0.353638	720.228	0.707849	T
Exoc6	0.0342563	0.385385	189.041	0.707849	T
LOC103689943	0.0343513	0.359135	364.21	0.707849	T
Uap1l1	0.0344788	-1.08709	21.427	0.707849	F
Crispld2	0.0344973	-1.17256	20.0028	0.707849	F
Ldb1	0.034512	-0.47202	65.0032	0.707849	F
Gldc	0.0345489	-1.09189	33.6705	0.707849	F
Sec31a	0.0346316	-0.384448	139.952	0.708675	T
Taf6l	0.0347655	-0.876329	23.4111	0.709816	F
Gpr137c	0.0348426	0.622405	129.068	0.709816	T
Vom2r44	0.0348574	0.860139	48.462	0.709816	F
Prdx6	0.0350493	-0.422172	206.342	0.710813	T
Herc1	0.0351014	0.296453	861.649	0.710813	T
C7	0.035293	-2.28713	59.3533	0.710813	F
Bag3	0.0353512	-0.935251	33.3741	0.710813	F
Syn2	0.0353722	0.362259	487.142	0.710813	T
Slc39a7	0.0354434	-0.994922	29.2624	0.710813	F
Tmem185a	0.0354464	0.670749	32.6975	0.710813	F
Mest	0.0354711	0.410924	89.1449	0.710813	T
Dynll2	0.0355131	0.350854	619.798	0.710813	T
Lnx2	0.0355664	-0.646783	59.6826	0.710813	F
Cc2d2a	0.0355768	0.380196	218.964	0.710813	T
Adamts20	0.0356571	0.452624	128	0.710813	T
Nrg1	0.0358806	0.475808	158.982	0.710813	T
Chst15	0.0359426	-1.26757	43.2686	0.710813	F
Erbb4	0.0359571	0.581946	998.261	0.710813	T
Tma7	0.0360353	0.804557	26.3287	0.710813	F
Slc16a10	0.036226	-0.532786	56.3493	0.712487	F
Gna14	0.0363267	0.776118	31.113	0.713628	F
Adgrb3	0.0364603	0.404816	3582.11	0.714092	T
Tmem212	0.0365758	-4.40739	21.6525	0.714092	F
Xbp1	0.0367234	-0.73821	47.3557	0.714092	F
Apba1	0.0367333	0.290446	1076.3	0.714092	T
Olfml2a	0.0367934	-1.26902	29.3205	0.714092	F
Ksr1	0.0368089	-0.457168	143.099	0.714092	T
Ncam1	0.0368207	0.271746	1386.2	0.714092	T
Daam1	0.0369863	0.273963	425.197	0.715763	T
Asap3	0.0369927	-1.16737	25.9358	0.715763	F
Rasgef1a	0.0371593	0.72059	28.9038	0.717152	F
Fn1	0.0371933	-1.72284	126.909	0.717152	T
Faf1	0.0376577	0.353697	530.881	0.723031	T
Ptprk	0.037735	0.408894	846.401	0.723031	T
Dlgap1	0.0377736	0.460246	1230.71	0.723031	T
Zfp354a	0.0377759	-0.672363	26.897	0.723031	F
Pcyt1a	0.0378013	-0.447995	118.692	0.723031	T
Ppp1r9b	0.0379524	0.381338	336.982	0.725091	T
Zpr1	0.038011	-0.739965	27.7689	0.72538	F
Sim2	0.0382044	0.512052	92.278	0.727736	T
Adcy8	0.0384604	0.425864	379.97	0.728264	T
Stat2	0.0384674	-0.506749	46.5213	0.728264	F
Bcar1	0.0387867	-0.520405	80.2396	0.733477	T
Scg2	0.0391259	0.572001	487.289	0.738454	T
AC098563.1	0.0392361	-3.22042	31.5061	0.738905	F
Cgnl1	0.0394588	-0.962637	76.9895	0.741681	F
Wwtr1	0.0395656	-0.907127	88.17	0.742321	T
Omg	0.0396713	0.461664	131.344	0.743469	T
Slc25a12	0.0403097	0.313896	233.734	0.751219	T
Grm8	0.0403761	0.389743	979.921	0.751616	T
Fam114a1	0.040461	-1.11848	22.0774	0.752329	F
Copg2	0.0406756	0.670399	1250.33	0.752503	T
Fastk	0.0407178	-0.586326	41.9889	0.752503	F
Kcnh1	0.0408725	0.549041	214.699	0.752922	T
Ddah2	0.0409053	-1.07002	22.4537	0.752922	F
Sncb	0.0412474	0.531266	153.828	0.756866	T
Aup1	0.0415141	-0.767811	30.2284	0.760841	F
Zfp318	0.0416739	0.342918	144.633	0.762181	T
Pex5l	0.0417794	0.576347	2172.96	0.763274	T
Kptn	0.0419189	-0.782499	21.4947	0.764428	F
Ifi27	0.0421499	-1.13751	20.3103	0.764428	F
Prlr	0.0421502	0.706881	50.3359	0.764428	F
Elovl6	0.0422559	0.304848	285.635	0.764428	T
Antxr2	0.0422593	-1.11779	22.5185	0.764428	F
Rarres1	0.0422835	-0.841864	32.054	0.764428	F
Elk3	0.042288	-0.605111	54.2106	0.764428	F
Ehd1	0.0423687	-0.661604	48.2879	0.764428	F
Ppp2r2b	0.0423919	0.384583	1349.57	0.764428	T
Tafa5	0.0426393	0.343588	560.548	0.766406	T
Fign	0.0427063	0.399596	105.993	0.766785	T
Slc26a2	0.0428245	-0.915541	35.3032	0.767327	F
Mical2	0.0428284	-0.691203	249.965	0.767327	T
Blmh	0.0428924	-0.449625	90.6156	0.76765	T
Eif4e3	0.0429587	0.52915	72.155	0.768014	F
Tfg	0.0432501	0.457071	92.0865	0.771951	T
Adamts6	0.0432838	0.513528	175.28	0.771951	T
Fanca	0.0433176	-0.888822	20.833	0.771951	F
Plxdc2	0.0434258	0.388353	872.353	0.773053	T
Gsta1	0.0436216	-0.562899	122.528	0.774482	T
Lama5	0.0436452	-0.811262	27.2843	0.774482	F
Asxl3	0.0438879	0.487862	116.593	0.77743	T
Clu	0.044062	-0.48497	680.829	0.779242	T
Crppa	0.0441001	0.357463	214.381	0.779242	T
Rpa1	0.0442141	-0.543989	73.6	0.78043	F
Slc4a7	0.0445057	0.361502	130.006	0.780554	T
Pak3	0.0445507	0.483575	323.062	0.780554	T
Ica1	0.044654	0.489314	261.249	0.780554	T
Akr1a1	0.0446596	-0.523111	151.398	0.780554	T
Psmd2	0.0447032	-0.411269	142.701	0.780554	T
B4galt1	0.0447494	-0.602661	48.0284	0.780554	F
Giot1	0.0447514	-0.750292	20.1612	0.780554	F
Pcyt1b	0.0447861	0.401488	104.55	0.780554	T
Oasl2	0.0448288	-0.955423	21.5714	0.780554	F
Pclo	0.0449149	0.489295	780.288	0.780701	T
St3gal2	0.0449307	-0.520952	72.2221	0.780701	F
Susd6	0.0453633	-0.384806	220.203	0.783229	T
Pdgfrb	0.0454137	-0.717271	109.269	0.783229	T
Slc8a2	0.0457208	0.470352	102.963	0.786212	T
Strip2	0.0457659	0.473618	133.248	0.786212	T
Kdelr1	0.046251	-0.691485	36.8764	0.791104	F
Furin	0.0462875	-0.731309	42.67	0.791104	F
Gpr37l1	0.0463858	-0.426667	130.948	0.791165	T
Stac	0.0466133	-1.12517	25.5513	0.79146	F
Rab27b	0.0466819	0.62877	57.4408	0.79146	F
Slc25a22	0.0467821	-0.665639	42.4077	0.79146	F
Elavl3	0.0468865	0.406929	247.438	0.79146	T
Vwc2	0.0468957	0.707105	100.685	0.79146	T
Cnnm4	0.0469173	-0.63367	40.8525	0.79146	F
Tifa	0.0469313	-0.878427	20.0384	0.79146	F
Scrn1	0.0470177	0.277588	566.492	0.79146	T
Txnl4a	0.0470482	-0.582148	67.9533	0.79146	F
Ppib	0.0471496	-0.525602	60.0696	0.792057	F
Septin2	0.0472045	-0.277032	252.66	0.792182	T
Sgpp2	0.0473098	0.368912	196.983	0.793152	T
Dgkq	0.0474009	-0.582642	67.4112	0.793819	F
Acsl4	0.0475954	0.388154	259.27	0.793819	T
Pym1	0.0476965	-0.603355	33.8901	0.793819	F
Plcb1	0.0477155	0.365326	547.89	0.793819	T
Traf7	0.0477375	-0.697602	44.1719	0.793819	F
Gpat4	0.0478175	-0.383603	110.336	0.793819	T
Mesd	0.0478341	-0.513943	51.8283	0.793819	F
RT1-T24-4	0.0478369	-0.700637	97.955	0.793819	T
Pdzd2	0.0478595	0.348572	273.949	0.793819	T
Plec	0.0478725	-0.369136	355.274	0.793819	T
Tmbim6	0.0479232	-0.44298	220.283	0.79387	T
Madd	0.0480708	-0.323039	221.928	0.794739	T
Lrfn5	0.0482022	0.534764	1026	0.794819	T
Tspan18	0.0482432	0.640284	72.6765	0.794819	F
Tango2	0.0482987	0.306295	201.376	0.794819	T
Sergef	0.04835	0.404081	328.035	0.794819	T
Clta	0.0485648	-0.516159	61.774	0.794819	F
Pik3ap1	0.0485697	-0.803819	36.0272	0.794819	F
Nxn	0.0486122	-0.650198	188.792	0.794819	T
Clvs2	0.0486257	0.478469	170.38	0.794819	T
Ciapin1	0.0486782	-0.585329	35.51	0.794819	F
Dcx	0.0487676	0.585503	151.952	0.794819	T
Rnls	0.0488383	0.421768	220.366	0.794819	T
Sorbs2	0.0488813	0.403377	630.041	0.794819	T
Kcnh2	0.0489894	-0.538814	55.8311	0.794849	F
Med12l	0.0491235	0.288161	642.367	0.794849	T
LOC100911440	0.0491399	-0.731264	40.045	0.794849	F
Pkd1	0.0492356	-0.371528	284.737	0.794849	T
Rps6	0.0493201	-0.346654	203.862	0.794849	T
Tram2	0.0494176	-0.909317	31.5779	0.794849	F
Ttll13	0.0495395	-0.683689	28.8744	0.794849	F
Tyw1	0.049552	-0.419163	70.5783	0.794849	F
Tmem178a	0.0497004	0.546954	58.3311	0.794849	F
Ppp2r3a	0.0497686	0.27731	453.25	0.794849	T
Tshr	0.0498112	-1.18512	24.3264	0.794849	F
Vgf	0.0498997	0.698837	55.7674	0.794849	F
Foxp2	0.0499477	0.637582	523.427	0.794849	T
Kifc3	0.0499649	-0.498127	70.0563	0.794849	F
Necab1	0.0499956	0.623873	168.262	0.794849	T
Jag1	0.0500374	-0.834488	47.0506	0.794849	F
Npl	0.0500882	-0.547283	62.6693	0.794849	F
Surf4	0.0501275	-0.515747	91.7045	0.794849	F
Tmed7	0.0501485	-0.46254	101.183	0.794849	F
Psenen	0.0503087	-0.983313	20.9912	0.794849	F
Lypd1	0.0503687	0.76881	91.7884	0.794849	F
Rabgef1	0.0504389	-0.501152	45.2176	0.794849	F
Ppp3ca	0.0505879	0.270523	985.366	0.794849	F
RGD1309104	0.0506684	0.384806	192.808	0.794849	F
Tra2a	0.0506809	0.326181	344.861	0.794849	F
Lcat	0.0507192	-1.21396	20.1313	0.794849	F
LOC302192	0.0507373	0.534112	146.25	0.794849	F
Lin28b	0.0507888	0.631267	50.9265	0.794849	F
Ascc3	0.0509235	0.360878	351.542	0.794849	F
Traf3ip2	0.050962	-0.910713	24.1735	0.794849	F
Chpf2	0.0510019	-0.693107	33.7714	0.794849	F
Abhd14b	0.0510054	-0.625797	33.1388	0.794849	F
Kidins220	0.0510558	0.219077	874.283	0.794849	F
Myh9l1	0.0511114	-0.475027	176.456	0.794849	F
Lfng	0.051124	-0.78323	26.0548	0.794849	F
Edar	0.0513236	-2.63356	25.2332	0.795117	F
Sall3	0.0513362	-1.15146	25.0515	0.795117	F
Nyap2	0.0513793	0.498264	379.413	0.795117	F
Dpp6	0.0515166	0.291951	1897.08	0.79617	F
Nudt7	0.0515515	-0.773963	24.1958	0.79617	F
Scp2	0.051638	-0.427286	168.7	0.79617	F
Umps	0.0522184	-0.783177	21.9366	0.799193	F
Lsamp	0.0522424	0.320308	1561.22	0.799193	F
Tnr	0.0522573	0.471664	616.442	0.799193	F
Dock6	0.0523127	-0.939696	43.6343	0.799193	F
Pml	0.0524743	-1.021	24.6703	0.800018	F
Rac1	0.0525937	-0.496326	117.998	0.800018	F
Akap6	0.0526044	0.391866	1319.91	0.800018	F
Axl	0.0526208	-0.88933	54.1434	0.800018	F
Tbc1d1	0.0526427	0.28596	237.618	0.800018	F
Smim13	0.0528704	0.753995	22.247	0.800018	F
Laptm4b	0.0529353	-0.557389	73.6326	0.800018	F
Frrs1l	0.053033	0.595519	63.7246	0.800018	F
Pde4b	0.0531186	0.362847	1082.08	0.800018	F
Maob	0.0531457	-0.787518	146.546	0.800018	F
Pkia	0.0531912	0.395593	231.14	0.800018	F
Rab11fip5	0.0532289	-0.36685	135.482	0.800018	F
Tmtc2	0.0532386	0.422709	604.635	0.800018	F
Vps39	0.0533345	-0.346121	173.466	0.800018	F
Mlx	0.0533865	-0.544336	32.0487	0.800018	F
Rap1b	0.0534544	-0.753685	43.7249	0.800018	F
Tmem176b	0.0537165	-0.727638	50.2939	0.801282	F
Wdr7	0.05382	0.265383	627.655	0.801282	F
Atxn1	0.0539259	0.349028	530.376	0.801282	F
Bicc1	0.0539347	-0.686838	159.039	0.801282	F
Rplp0	0.0540064	-0.671933	157.883	0.801282	F
Senp17	0.054059	0.594847	25.1621	0.801282	F
Grid1	0.0540976	0.393955	611.833	0.801282	F
Magi1	0.0541067	0.359614	871.333	0.801282	F
Dnah2	0.054229	-1.11815	20.4266	0.801282	F
Fndc3a	0.0542313	0.369303	412.247	0.801282	F
Bex3	0.0546772	0.547172	60.6046	0.801282	F
LOC103689941	0.0547532	-0.391938	68.8982	0.801282	F
Frmpd4	0.0548293	0.675687	98.6332	0.801282	F
LOC100912399	0.0548402	-0.54272	86.0345	0.801282	F
Mrpl42	0.0550318	-0.722481	20.4684	0.801282	F
Ankrd12	0.0553053	0.35664	318.187	0.801282	F
Slc7a11	0.0553717	-1.33314	296.877	0.801282	F
Mmp16	0.0553772	0.455663	358.255	0.801282	F
AC135826.1	0.0553871	0.508892	43.729	0.801282	F
Slc4a2	0.0554976	-0.586306	51.6636	0.801282	F
Bmerb1	0.0555006	0.425812	409.069	0.801282	F
Cmtm8	0.0555177	-0.950913	22.8294	0.801282	F
Grin2b	0.0555198	0.378075	1244.45	0.801282	F
Pcgf5	0.0555578	0.481646	132.222	0.801282	F
AC109958.1	0.0556556	0.633581	45.5042	0.801282	F
Snu13	0.0556905	-0.801355	23.7916	0.801282	F
Ankrd50	0.0557579	-0.376184	104.859	0.801282	F
Nwd1	0.0557605	-0.515524	133.717	0.801282	F
Ncoa7	0.055814	0.304065	287.794	0.80136	F
Tcn2	0.0561141	-0.726292	35.4666	0.801673	F
Cables2	0.0561763	-0.58278	36.5356	0.801673	F
Sned1	0.0561834	-1.54408	143.724	0.801673	F
Dupd1	0.0562418	0.935046	27.1553	0.801673	F
Mapkapk2	0.056417	-0.433363	88.376	0.801673	F
Elovl5	0.0564937	-0.473187	128.886	0.801673	F
Mipol1	0.0565252	0.282824	323.843	0.801673	F
Atp1a1	0.0565464	-0.390135	211.496	0.801673	F
Anapc2	0.056572	-0.500435	72.0316	0.801673	F
Hpcal1	0.0566205	0.637251	130.879	0.801673	F
Sox9	0.056652	-0.485994	57.9947	0.801673	F
Aifm3	0.0569452	-0.539093	75.3989	0.804678	F
Pfn1	0.0572947	-0.618551	55.3577	0.804678	F
Zfp17	0.0576281	0.802843	23.2476	0.804678	F
Kif26b	0.0577647	0.484065	327.243	0.804678	F
NEWGENE_1559832	0.0577823	0.522229	54.5031	0.804678	F
Arfgef3	0.0578355	0.363703	332.29	0.804678	F
Tm4sf4	0.0579444	0.552023	72.1282	0.804678	F
Sntg1	0.057956	0.420281	492.527	0.804678	F
Clstn2	0.0579811	-0.585031	594.878	0.804678	F
Ttc23	0.0579868	-0.743908	55.8171	0.804678	F
Frmd3	0.0580337	0.51699	144.081	0.804678	F
Suclg2	0.0580559	-0.325234	254.803	0.804678	F
Raph1	0.0581125	0.363599	154.917	0.804678	F
Spata17	0.0581609	-0.874684	43.3416	0.804678	F
Zbtb37	0.0581821	-0.673224	27.6381	0.804678	F
Hadha	0.0581835	-0.292732	188.655	0.804678	F
Lef1	0.0584448	-0.584401	127.385	0.804678	F
Ptbp1	0.0584614	-0.718454	43.0015	0.804678	F
Pdzrn3	0.0585667	-1.08612	546.731	0.804678	F
Sdcbp	0.0587291	-0.446321	184.144	0.804678	F
Zfhx2	0.0587735	0.407901	289.106	0.804678	F
Retsat	0.0587908	-0.765015	92.6605	0.804678	F
Bcan	0.0588117	-0.407009	280.382	0.804678	F
Ppp1r1a	0.0589575	-1.11946	21.9788	0.804678	F
Wbp1l	0.0590179	-0.377099	166.279	0.804678	F
Nav3	0.059019	0.364198	558.901	0.804678	F
Rassf9	0.0590521	-0.984412	22.9614	0.804678	F
Poli	0.0591141	-0.588168	25.3813	0.804678	F
Rad54b	0.059201	0.643356	30.3209	0.804678	F
Psma1	0.0592205	-0.475578	61.5453	0.804678	F
Rps2	0.0592235	-0.724505	68.8257	0.804678	F
Nup93	0.0592329	0.472609	170.055	0.804678	F
Scara3	0.0593337	-1.18271	30.1627	0.804678	F
Ahi1	0.0593766	0.466732	901.41	0.804678	F
Extl1	0.0593848	-0.516668	62.215	0.804678	F
LOC102556347	0.0594653	0.425025	129.192	0.804678	F
Elmo1	0.0595008	0.343866	820.935	0.804678	F
Parp8	0.0595148	0.352426	265.971	0.804678	F
Osbpl6	0.0596642	0.378511	335.175	0.805394	F
Cyb5r3	0.0600505	-0.517222	38.3335	0.807996	F
Rapgef4	0.0601907	0.306758	619.358	0.808771	F
Hivep2	0.060205	0.414119	131.792	0.808771	F
Vstm2a	0.0603122	0.638569	66.841	0.809299	F
Man2a1	0.0603894	-0.714833	252.583	0.809299	F
Ebf3	0.0603897	1.19933	345.754	0.809299	F
Optn	0.060464	0.34034	158.11	0.809646	F
Fam189a2	0.0605678	-0.85115	32.8159	0.810386	F
Hat1	0.06069	-0.585858	32.9853	0.810722	F
Ccdc80	0.060792	-0.89964	32.114	0.811067	F
Med15	0.0608145	-0.2653	200.556	0.811067	F
Zeb2	0.0609495	0.420999	1272.42	0.811067	F
Specc1	0.0609588	0.298147	624.666	0.811067	F
Pole2	0.0612279	0.835249	20.6536	0.812123	F
Klf12	0.0612398	0.354607	1014.07	0.812123	F
Ccdc14	0.0614045	-0.625094	28.2964	0.812123	F
Gpr87	0.0614502	0.705302	37.9204	0.812123	F
Col27a1	0.0614682	-0.54973	56.8852	0.812123	F
Camk2n1	0.0617187	0.595807	55.8942	0.812123	F
Cacna1e	0.0618318	0.388384	1043.8	0.812123	F
Slc6a11	0.0618842	0.258834	1030.56	0.812123	F
Frmd6	0.0619585	-0.803274	86.4824	0.812123	F
C12H7orf61	0.0619856	-0.443905	76.9649	0.812123	F
Slc16a7	0.0620244	0.459157	103.407	0.812123	F
Prox1	0.0621149	0.41991	133.855	0.812123	F
Stambpl1	0.0621244	0.506868	83.3245	0.812123	F
Nhs	0.0622014	0.441126	73.2299	0.812123	F
Obsl1	0.0622068	-0.790664	26.6272	0.812123	F
Sh3rf3	0.0622342	0.412105	87.5986	0.812123	F
Gstt3	0.0622438	-0.597721	43.1653	0.812123	F
Zfp704	0.0622611	0.305913	179.338	0.812123	F
Rassf2	0.0625442	-0.537493	84.8089	0.812123	F
RGD1560034	0.0625543	0.696532	98.0328	0.812123	F
Pacs1	0.0626558	0.316909	279.454	0.812123	F
Bach2	0.0626928	0.395169	343.407	0.812123	F
Rgs22	0.0627496	-1.07667	39.4192	0.812123	F
Ighm	0.0628948	-0.376832	186.909	0.812123	F
Tsc22d1	0.0629111	-0.244598	609.472	0.812123	F
Ednra	0.0629735	-0.710684	39.9059	0.812123	F
Wdr27	0.0630887	0.343625	439.497	0.812123	F
Scn4b	0.063089	-1.84238	33.7021	0.812123	F
Prkag2	0.0632304	-0.667171	381.298	0.812123	F
Csf1	0.0632703	-0.443294	105.43	0.812123	F
Lamc1	0.0632774	-0.437845	275.198	0.812123	F
Etnk2	0.0632924	-0.685842	25.9659	0.812123	F
Zcchc14	0.0633904	-0.496606	72.4392	0.812351	F
Hsp90aa1	0.0634892	0.37038	1082.71	0.81237	F
Lyz2	0.0636359	-1.55831	53.5646	0.81266	F
Ipo11	0.0636883	0.319926	252.622	0.81266	F
Lrp4	0.0637488	-0.455094	131.875	0.81266	F
Tln1	0.0637552	-0.538548	124.979	0.81266	F
Eno1	0.0638774	-0.301422	421.228	0.813597	F
Slc3a1	0.0639934	0.375176	346.575	0.814041	F
LOC361016	0.0642345	0.50429	342.199	0.815656	F
Cyth4	0.064668	-0.718738	26.4363	0.819387	F
Tead1	0.0647613	-0.583763	288.638	0.819387	F
Nectin3	0.0649616	0.462301	180.08	0.820521	F
Ankib1	0.0650387	0.283406	426.631	0.820874	F
Yju2	0.0651434	-0.61218	22.0616	0.820922	F
Ermn	0.0653023	0.560357	381.14	0.820922	F
Sipa1l2	0.065329	-0.305234	309.751	0.820922	F
Vwa3b	0.0653544	-2.14816	21.4166	0.820922	F
Myo1e	0.0655729	-0.620235	153.036	0.820922	F
Atg5	0.065697	-0.414246	90.9519	0.820922	F
Cisd1	0.0657279	-0.543317	47.553	0.820922	F
Vps16	0.0657572	-0.573671	42.4354	0.820922	F
Rps4x	0.0657786	-0.443019	160.358	0.820922	F
Nid2	0.0658797	-0.700175	49.1886	0.820922	F
Map3k1	0.0659616	-0.513727	91.5833	0.820922	F
Dnai1	0.0660589	-1.02636	34.6067	0.820922	F
Cdkl1	0.0660658	0.489247	91.652	0.820922	F
Ctnnal1	0.0661307	0.286638	227.793	0.820922	F
Pcif1	0.0661866	-0.561356	43.6345	0.820922	F
Ptpmt1	0.0664086	-0.690992	20.055	0.820922	F
Adar	0.066466	0.284928	222.108	0.820922	F
Ap2s1	0.0665359	-0.833291	30.6017	0.820922	F
Trim21	0.0665888	-0.715399	25.803	0.820922	F
Ywhae	0.0666317	0.267982	1050.01	0.820922	F
Agbl4	0.0666357	0.489162	48.4467	0.820922	F
Cct8	0.0668515	0.345713	128.302	0.820922	F
Pak2	0.0668632	-0.382645	91.2503	0.820922	F
Bche	0.0668686	0.571246	64.2802	0.820922	F
Large1	0.0668902	0.281219	796.086	0.820922	F
Mtch1	0.0670883	-0.369391	175.996	0.820922	F
Thap6	0.0671756	-0.700381	20.8387	0.820922	F
Slc4a10	0.0672982	0.337359	516.264	0.820922	F
Sigmar1	0.0674726	-0.810755	21.6675	0.820922	F
Focad	0.0674754	0.317012	600.68	0.820922	F
Rasal2	0.0674855	-0.47229	770.896	0.820922	F
Sorcs2	0.0674923	0.448607	422.902	0.820922	F
Zfp667	0.0675297	0.570482	31.028	0.820922	F
Sulf1	0.0676276	0.383755	206.426	0.820922	F
Itgb5	0.0676578	-0.409343	129.894	0.820922	F
Arsk	0.0676642	0.439371	65.9151	0.820922	F
LOC100910275	0.0678503	-0.386865	139.051	0.820922	F
Poln	0.0678901	0.322244	202.704	0.820922	F
Evc	0.0679303	-0.714817	32.247	0.820922	F
Hexa	0.0679309	-0.473058	64.9201	0.820922	F
LOC100912282	0.0680352	-0.411953	69.8257	0.820922	F
LOC304725	0.068103	0.500911	1088.11	0.820922	F
Cgrrf1	0.068398	-0.544779	34.5726	0.820922	F
Zcchc2	0.068407	0.345803	118.849	0.820922	F
Marf1	0.0684072	0.320194	383.786	0.820922	F
Ccdc73	0.0684347	0.529672	33.1008	0.820922	F
Sult1a1	0.0686452	-0.979855	24.5002	0.82193	F
Fstl1	0.0687493	-0.673167	95.4841	0.82193	F
Mdh1	0.0687563	-0.32947	244.327	0.82193	F
Malrd1	0.0688188	0.678887	23.4034	0.82193	F
Vstm2l	0.0689522	-0.938136	42.8145	0.822403	F
Pros1	0.0691615	-0.677858	40.4586	0.822549	F
Arf2	0.0694345	-0.483556	40.9219	0.823313	F
Pptc7	0.0695277	-0.411783	151.002	0.823313	F
Atp11b	0.0695709	0.321869	178.982	0.823313	F
Cnih1	0.0697067	-0.554501	61.2475	0.824337	F
Grk2	0.0700753	-0.367983	135.067	0.826399	F
Prkd3	0.0700908	-0.565242	71.6252	0.826399	F
Sh2d5	0.0702607	0.739703	36.0494	0.826789	F
Thumpd2	0.0704213	0.448637	61.5555	0.828095	F
Lrrc7	0.0706179	0.540254	861.571	0.829393	F
Dcps	0.070718	-0.450153	63.5903	0.829831	F
Gabrg2	0.0707996	0.512487	276.515	0.830205	F
Meak7	0.0710472	-0.950255	21.1697	0.832523	F
Eya1	0.0712361	-0.887995	93.4253	0.834065	F
Trim5	0.0714166	-0.838745	35.3443	0.834065	F
Rplp1	0.0714328	-0.609997	136.074	0.834065	F
Ero1a	0.0714957	0.3393	132.357	0.834065	F
Plpp4	0.0716005	0.662303	61.5358	0.834065	F
Arap1	0.071605	-0.52082	79.9272	0.834065	F
Zfhx3	0.0716412	-0.404798	403.956	0.834065	F
Zc3h15	0.0717271	0.518032	107.577	0.834065	F
Fam160b2	0.0721257	-0.551906	53.5418	0.837037	F
Banf1	0.072159	-0.543885	32.7134	0.837037	F
Zswim4	0.0722127	-0.632354	27.1526	0.837037	F
Robo2	0.0722344	0.271224	1124.79	0.837037	F
Ralb	0.0724015	-0.612377	25.8766	0.83781	F
Phf21b	0.07251	-0.542083	41.2287	0.837904	F
Med25	0.0727177	-0.595936	33.3653	0.839723	F
Pald1	0.0729146	-0.665218	53.4929	0.84133	F
Arfgap2	0.0729576	-0.464624	59.8949	0.84133	F
Tbrg1	0.0730783	-0.787524	20.8255	0.84214	F
Ksr2	0.0735695	0.444775	647.098	0.846632	F
Pde9a	0.0738228	-0.641255	147.212	0.847536	F
Puf60	0.073862	-0.414862	72.2765	0.847536	F
Sumf1	0.0741595	-0.462073	61.1341	0.847536	F
RGD1562029	0.0741997	-1.64245	58.6676	0.847536	F
Vwa3a	0.0742571	-0.892823	45.7262	0.847536	F
Mrpl17	0.0744338	-0.712888	29.8755	0.84872	F
LOC108348062	0.0744625	-0.455131	154.9	0.84872	F
Dkk3	0.0747046	-0.500139	80.6449	0.849123	F
Rock1	0.074711	0.332943	411.469	0.849123	F
Med20	0.0747948	-0.600031	30.049	0.849123	F
Dzip1	0.0748122	0.311923	343.741	0.849123	F
Pibf1	0.0748897	0.31573	164.814	0.849123	F
Atp8a2	0.0749079	0.421165	542.13	0.849123	F
Ninl	0.0749286	-1.06675	21.7257	0.849123	F
Tanc1	0.0749939	-0.372033	388.362	0.849123	F
Nexmif	0.0751896	0.455428	136.189	0.849123	F
Bmp6	0.0752684	-1.17945	302.879	0.849123	F
Prex2	0.0753084	0.295758	764.894	0.849123	F
Gripap1	0.0753186	0.390081	151.744	0.849123	F
Cerk	0.0754501	-0.350564	112.266	0.849123	F
B3gat1	0.075464	0.688825	121.541	0.849123	F
LOC102549542	0.0756556	0.245973	320.051	0.84963	F
Rnf114	0.0756618	-0.561102	37.6096	0.84963	F
Pld2	0.0760002	-0.361116	88.4781	0.849732	F
Stxbp4	0.0760206	-0.520605	118.175	0.849732	F
Morc4	0.0760382	0.601428	24.3238	0.849732	F
Rtn4ip1	0.0760817	-0.565129	34.4105	0.849732	F
Casp2	0.0760952	-0.508122	39.7982	0.849732	F
Spice1	0.0762721	-0.637593	26.2154	0.849732	F
Map9	0.0762961	0.424074	137.82	0.849732	F
RGD1311744	0.0764659	0.547252	98.5031	0.850652	F
LOC102549817	0.0765398	0.430036	80.3056	0.850907	F
Gabra1	0.0766635	0.460107	387.231	0.851086	F
LOC108348120	0.0766965	-0.671897	26.6893	0.851086	F
Itpr3	0.0767598	-0.664136	23.1551	0.851086	F
Atp6v0b	0.0771994	-0.689716	41.607	0.853491	F
LOC103692173	0.0775585	-0.642699	31.3321	0.853495	F
Spock3	0.0777874	0.447374	853.111	0.853495	F
Clasrp	0.0778178	0.39896	88.22	0.853495	F
Myh11	0.0778204	-1.29497	84.1598	0.853495	F
LOC102547963	0.0778436	0.642435	25.8235	0.853495	F
Rcsd1	0.0778848	-1.43375	47.6908	0.853495	F
Tm9sf1	0.0779378	-0.609278	26.75	0.853495	F
Zfp219	0.0779483	-0.600244	28.9511	0.853495	F
Fndc1	0.0782911	-1.07582	25.6217	0.854699	F
Kcnc4	0.0783784	0.441447	63.2668	0.854699	F
Zfp518a	0.0784058	0.614239	45.8853	0.854699	F
Atl3	0.0784091	-0.391571	84.232	0.854699	F
Ttbk1	0.0784165	-0.345686	148.58	0.854699	F
Plscr1	0.0785093	-1.13187	26.0903	0.854775	F
Nfkbil1	0.0785258	0.615715	42.4792	0.854775	F
Zdhhc14	0.0789234	0.350048	647.946	0.856499	F
Cep350	0.078939	0.303707	334.655	0.856499	F
Etv1	0.0789959	0.395954	99.5777	0.856499	F
Cacna2d1	0.0789989	0.859236	964.171	0.856499	F
Ppp1r14c	0.0790405	0.427349	182.486	0.856499	F
Tspan7	0.0791766	0.371144	549.971	0.856499	F
LOC100910978	0.0792098	-0.836891	31.9107	0.856499	F
Sec61a1	0.0793281	-0.449747	60.7998	0.856499	F
Nefh	0.0793327	-1.27458	202.03	0.856499	F
Micos10	0.0793572	-0.356122	95.6457	0.856499	F
Blcap	0.0795543	-0.513858	52.9251	0.856499	F
Tubb4a	0.0795806	0.44579	687.21	0.856499	F
Ddx17	0.0797322	-0.236255	593.757	0.856499	F
Calcoco1	0.0797614	-0.406476	71.2451	0.856499	F
LOC102552527	0.0799049	0.66439	21.269	0.856596	F
Kif13a	0.0801015	0.251763	496.685	0.856596	F
Cubn	0.0802494	-1.83527	23.8912	0.856596	F
Ctnnb1	0.0802752	-0.35422	222.645	0.856596	F
Zfp292	0.08033	0.250284	377.467	0.856596	F
Bcor	0.0803637	-0.475828	45.6058	0.856596	F
Gabbr2	0.0804428	0.366235	915.174	0.856596	F
Bicd1	0.0805503	0.316365	435.392	0.856596	F
Rgmb	0.0805945	-0.675563	50.8318	0.856596	F
Kif21a	0.0806472	0.313217	450.418	0.856596	F
Actl6b	0.0806907	0.54753	32.7182	0.856596	F
Tulp3	0.0808522	-0.554913	39.3401	0.856596	F
Tomm40l	0.0808999	0.633081	27.5069	0.856596	F
Nxpe1	0.0809324	0.528369	40.9689	0.856596	F
Pttg1ip	0.0809681	-0.490372	68.8644	0.856596	F
Mctp1	0.0810016	0.50303	232.227	0.856596	F
Ubox5	0.0811547	-0.440317	81.72	0.857672	F
Fam107a	0.0814276	-0.653059	64.6721	0.859219	F
Fbxl13	0.0814391	-0.895238	32.7044	0.859219	F
Pex11b	0.0815046	-0.848729	25.342	0.859219	F
Tspan2	0.0816644	0.552743	471.704	0.859266	F
Khdrbs1	0.0817013	-0.297349	118.824	0.859266	F
Qpctl	0.0817792	-0.578202	29.4198	0.859266	F
Col5a2	0.0818509	-0.622071	77.954	0.859266	F
Col12a1	0.0818624	-1.23014	88.4359	0.859266	F
Pld5	0.0820393	0.568979	278.408	0.859266	F
Erap1	0.0821946	-0.426092	101.109	0.859266	F
Ocln	0.0825704	-0.649799	22.3501	0.859266	F
Rnf8	0.0828078	-0.510172	49.3188	0.859266	F
Nav1	0.0828974	0.245026	766.245	0.859266	F
Gmps	0.0829015	0.358316	126.242	0.859266	F
Smad3	0.0829265	-0.598967	94.8862	0.859266	F
Ube2v2	0.0829684	0.327164	129.847	0.859266	F
LOC100910833	0.083113	-0.324277	185.937	0.859266	F
Depdc5	0.0831598	0.289216	210.334	0.859266	F
Slc28a2	0.0832305	0.814905	32.7602	0.859266	F
Reck	0.083283	-0.388207	84.6814	0.859266	F
Gfap	0.0833328	-0.974335	837.623	0.859266	F
Fhod1	0.0834092	-0.75727	24.0775	0.859266	F
Lta4h	0.083445	-0.5037	46.1663	0.859266	F
Ica1l	0.0834603	0.469621	118.287	0.859266	F
Larp6	0.0835202	0.391937	96.0966	0.859266	F
Spdya	0.0836861	0.469176	48.6232	0.859266	F
Sbno2	0.083766	-0.401096	145.437	0.859266	F
Foxk1	0.0838105	-0.365139	105.102	0.859266	F
Wdr43	0.0838271	0.414298	70.059	0.859266	F
St3gal6	0.0841515	-0.368936	191.546	0.85945	F
Suv39h2	0.0842352	0.599087	23.6267	0.85945	F
Tpd52l1	0.0844736	0.365242	140.446	0.85945	F
Insyn1	0.084474	0.366921	69.2241	0.85945	F
Grifin	0.0846908	-1.19586	22.6411	0.85945	F
Slc7a2	0.0847207	-0.828434	45.8935	0.85945	F
Lepr	0.0847612	-0.483919	187.897	0.85945	F
Fbxo7	0.0851223	0.402266	68.207	0.85945	F
RGD1310429	0.0851244	0.500474	34.8513	0.85945	F
Fam81b	0.0851293	0.443608	178.971	0.85945	F
Chgb	0.0852347	0.543217	177.555	0.85945	F
Pdzrn4	0.0853483	0.945875	243.459	0.860047	F
Cfap99	0.0854491	-0.800507	57.1138	0.860047	F
Tmod1	0.0855468	-0.337549	123.521	0.860047	F
Bag5l1	0.0855519	0.658357	22.6872	0.860047	F
Alg2	0.0855856	0.376201	151.887	0.860047	F
Palm2	0.0856029	0.336099	319.915	0.860047	F
Nt5dc1	0.0859173	0.347565	158.585	0.860116	F
Slc41a1	0.0860064	-0.549733	117.015	0.860116	F
Ppp1r9a	0.0862675	0.308125	567.036	0.860116	F
Samd12	0.0864537	0.312613	1964.28	0.860116	F
Rps5	0.0864607	-0.677448	53.3332	0.860116	F
Fam162a	0.0864964	0.421116	82.4801	0.860116	F
Acer2	0.0865627	0.618983	68.6219	0.860116	F
Ppp1r18	0.0866355	-0.58628	39.4962	0.860116	F
Ppip5k2	0.0866681	0.277787	229.98	0.860116	F
Arhgef40	0.0867831	-0.37055	86.5093	0.860116	F
AC135443.1	0.0867859	-0.392873	123.112	0.860116	F
Raver2	0.086835	-0.397567	99.9944	0.860116	F
Ddah1	0.0868639	0.369107	277.06	0.860116	F
Errfi1	0.0870082	-0.636419	77.9252	0.860701	F
Zdhhc4	0.0871603	-0.763767	20.5441	0.861695	F
Zdhhc6	0.0874938	-0.47035	48.9365	0.862732	F
Cd84	0.0878839	-0.730057	22.83	0.864169	F
Timp3	0.087905	-0.45464	426.771	0.864169	F
Tmeff1	0.0881909	0.489667	139.719	0.864169	F
Crlf3	0.0883509	-0.544621	39.21	0.864169	F
Bad	0.0883765	-0.62397	31.0388	0.864169	F
RGD1311595	0.0886124	0.309595	241.215	0.864169	F
Nfic	0.088754	-0.443097	50.4113	0.864169	F
Cnn3	0.0888516	-0.48872	103.824	0.864169	F
Polr3g	0.0889636	0.592073	22.5667	0.864169	F
Efna5	0.088966	-0.579985	222.465	0.864169	F
Acsm5	0.0890039	-0.875162	20.75	0.864169	F
A2m	0.0890226	-1.06896	132.034	0.864169	F
Aspa	0.0890301	0.365368	96.7473	0.864169	F
Edrf1	0.0893219	-0.410005	96.2451	0.864169	F
Upf2	0.0893509	0.329572	142.296	0.864169	F
Wls	0.0896274	-0.553427	216.321	0.864169	F
Btbd11	0.0897209	0.308784	393.683	0.864169	F
Ggps1	0.0897236	0.31326	109.847	0.864169	F
Slc13a3	0.0897822	-0.99897	49.02	0.864169	F
Tmem51	0.0898349	-0.67531	46.8695	0.864169	F
Ssr4	0.0898574	-0.713685	26.6805	0.864169	F
Vps37c	0.0898914	-0.584774	44.1564	0.864169	F
Myrip	0.0898981	0.409819	483.593	0.864169	F
Slc17a6	0.0899303	0.504978	287.327	0.864169	F
Npm1	0.0899641	0.502627	66.6631	0.864169	F
AC111885.1	0.0899739	-0.420719	63.8694	0.864169	F
Ntng2	0.0901265	0.521992	50.8496	0.864635	F
Unc5d	0.0903103	0.726953	175.223	0.864635	F
Zbtb44	0.0904884	0.350366	99.2617	0.864635	F
Ogfod1	0.0906029	0.455133	64.593	0.864635	F
Pdgfra	0.0906367	-0.552575	188.169	0.864635	F
Gas7	0.0906497	-0.656464	137.349	0.864635	F
Ece2	0.090695	0.390582	93.4247	0.864635	F
Slc9a1	0.090716	-0.36894	102.98	0.864635	F
Snx17	0.0907473	-0.555646	44.2028	0.864635	F
Cacnb2	0.0908116	0.378788	695.886	0.864635	F
Atrnl1	0.0908604	-0.609196	368.943	0.864635	F
Gstm5	0.0909269	-0.735046	30.6946	0.864635	F
Stk35	0.091028	-0.520293	37.4522	0.864635	F
Rgs4	0.0910616	-1.15333	93.4207	0.864635	F
Sema4c	0.0912297	-0.782481	22.4601	0.864635	F
Chsy1	0.0912442	-0.48595	95.1872	0.864635	F
Supt16h	0.0913264	0.345301	154.842	0.864635	F
LOC103690149	0.0913955	0.478971	265.312	0.864635	F
Rab3gap1	0.0913984	0.403664	138.76	0.864635	F
Vangl2	0.0914075	0.477565	34.3822	0.864635	F
LOC100912195	0.0916015	0.694444	20.2102	0.864635	F
Vps13c	0.0916676	0.240607	658.016	0.864635	F
Ypel3	0.0917135	-0.507449	51.4	0.864635	F
Kmt2e	0.0917422	0.239134	593.852	0.864635	F
Rtn4rl1	0.0917642	-1.35016	91.289	0.864635	F
LOC103693999	0.0918158	-0.450143	106.044	0.864635	F
Senp7	0.0920745	0.293534	270.786	0.865199	F
Cacna1b	0.0922409	0.330285	708.11	0.866275	F
Fgfr1	0.0923842	-0.377289	167.001	0.866647	F
Mtcl1	0.0926473	0.400659	241.044	0.86737	F
Smarca1	0.0926777	0.461902	86.3563	0.86737	F
Txndc5	0.092773	-0.522242	60.9508	0.86737	F
Necab2	0.0930885	0.658803	23.2885	0.868735	F
Ifngr1	0.093127	-0.415052	67.6918	0.868735	F
Nrsn2	0.0933262	0.473811	86.1161	0.870107	F
LOC100910446	0.0935785	0.459958	45.7498	0.871972	F
Ints9	0.0938031	-0.42471	80.2625	0.872227	F
Dcdc2	0.0938743	-1.47192	54.141	0.872227	F
Mtus1	0.0941325	0.313642	315.947	0.873236	F
Rarres2	0.0942368	-0.845537	21.1346	0.87344	F
RGD1310553	0.0943801	0.556738	32.6419	0.87344	F
Arhgef9	0.0944416	0.416177	612.608	0.87344	F
Caskin1	0.0945818	0.369318	195.059	0.87344	F
Ski	0.0945863	-0.346428	257.991	0.87344	F
Ascc1	0.0948637	0.516833	111.143	0.87344	F
Efemp1	0.0949358	-0.803448	66.6967	0.87344	F
Adcy6	0.0949829	-0.414419	66.6715	0.87344	F
LOC300308	0.0949914	0.333621	558.648	0.87344	F
Fndc7	0.0955651	-0.747256	26.4949	0.876369	F
Epb41l4b	0.0955747	0.422205	383.7	0.876369	F
LOC100911545	0.0957269	-1.07612	130.109	0.876369	F
Arhgef11	0.0957853	0.209064	542.999	0.876369	F
Smad6	0.0959969	-0.810444	51.4699	0.876369	F
Sorbs1	0.0960236	-0.354312	755.689	0.876369	F
Itm2a	0.0960647	-0.608086	45.0632	0.876369	F
Jpt2	0.0961406	-0.682939	39.7405	0.876369	F
Dpp10	0.0961988	0.54899	237.831	0.876369	F
Slc32a1	0.0963333	0.701343	24.2052	0.876369	F
Arhgef37	0.096499	-0.465217	43.2945	0.876802	F
Ttc7a	0.0965657	-0.450115	113.065	0.876802	F
Arhgap26	0.0966173	0.233051	698.642	0.876802	F
Net1	0.0967222	-0.869767	52.5429	0.877233	F
Zcchc4	0.0967698	-0.465497	36.9469	0.877233	F
Herc3	0.0969004	0.263844	600.151	0.877563	F
Cacna1c	0.0971743	0.387446	395.071	0.878514	F
Krba1	0.0975449	-0.396459	67.7249	0.881214	F
Ctsb	0.097684	-0.363541	446.111	0.881214	F
Dgcr2	0.0978811	-0.320553	173.967	0.881998	F
Ppt1	0.0979293	-0.363883	131.577	0.881998	F
Thsd7b	0.0983228	0.432456	521.512	0.882818	F
Lrrc59	0.0984611	-0.465424	69.4558	0.882818	F
Penk	0.098488	-2.2367	76.9347	0.882818	F
Stard8	0.0984989	-0.49311	37.9218	0.882818	F
LOC100910284	0.0985504	-0.499726	65.2471	0.882818	F
Cemip	0.0986336	-1.23966	134.607	0.882818	F
Psma4	0.098655	0.418907	68.3063	0.882818	F
Dnajc11	0.0987077	0.349918	87.0245	0.882818	F
Mlh3	0.0989414	0.492995	54.1742	0.884002	F
Vamp2	0.0992341	0.409511	561.597	0.884002	F
Il1r1	0.0994796	-1.11925	103.706	0.884002	F
Ctsa	0.0995364	-0.506493	95.4582	0.884002	F
Slc35f1	0.0996249	0.286747	334.42	0.884002	F
Mllt11	0.0996387	0.398216	167.61	0.884002	F
Rarg	0.0997762	-0.782846	27.0385	0.884002	F
C1ql1	0.0998542	0.627165	35.3815	0.884002	F
Cstf1	0.0998642	-0.594266	29.4146	0.884002	F
Elovl1	0.0999135	-0.547457	44.2712	0.884002	F
Slc6a15	0.0999143	0.42478	79.0537	0.884002	F
Gsk3a	0.099959	0.547841	87.7744	0.884002	F
Ccnd2	0.100331	0.477675	60.3315	0.884002	F
Ilk	0.100381	-0.466825	103.851	0.884002	F
Gnl3l	0.100452	0.285855	300.504	0.884002	F
Dph6	0.100523	0.393148	68.6579	0.884002	F
Gpx4	0.100544	-0.445142	107.001	0.884002	F
Dcn	0.100603	-1.81276	25.1105	0.884002	F
Amotl1	0.100747	0.347531	175.018	0.884002	F
Dlgap3	0.100754	0.427057	124.799	0.884002	F
Opalin	0.1009	0.608152	290.719	0.884002	F
Terf2ip	0.10092	-0.41276	56.4057	0.884002	F
LOC691254	0.100984	-0.955405	36.9139	0.884002	F
Fgf1	0.100994	0.389257	230.23	0.884002	F
Pgm3	0.101222	0.637005	35.2732	0.884002	F
Rabepk	0.10123	0.517443	45.157	0.884002	F
Nsd2	0.101275	0.25983	253.294	0.884002	F
Abi3bp	0.101457	-1.45862	67.5589	0.884998	F
Mapk9	0.101495	0.303154	333.906	0.884998	F
Hyal3	0.101592	-0.631843	39.7187	0.885298	F
Ttbk2	0.101905	0.228038	386.038	0.885298	F
Ecpas	0.102007	0.222244	499.084	0.885298	F
LOC103690147	0.1022	0.542435	44.4977	0.885298	F
Smg7	0.102256	0.285041	171.149	0.885298	F
Cul2	0.102293	0.317449	111.574	0.885298	F
Chic2	0.102497	-0.531022	52.0756	0.885298	F
Slitrk2	0.102517	0.426638	42.818	0.885298	F
R3hcc1	0.102554	0.585974	38.82	0.885298	F
Nit1	0.102645	-0.55705	29.0475	0.885298	F
Pstk	0.102694	0.401661	89.1357	0.885298	F
Snx15	0.102821	0.602708	32.1808	0.885298	F
Ipo7	0.102857	0.260247	183.811	0.885298	F
Dcdc5	0.102973	-1.35831	20.2663	0.885298	F
Terf1	0.102988	0.404341	61.7669	0.885298	F
Prkcsh	0.10312	-0.351413	105.186	0.885298	F
Pcdha13	0.103247	0.266779	457.781	0.885405	F
Ube2d3	0.103282	0.298052	218.333	0.885405	F
Homer1	0.103292	0.383596	207.924	0.885405	F
Abcc9	0.103461	0.408926	81.2528	0.885677	F
Rlim	0.103505	0.43369	70.5956	0.885677	F
Cln6	0.103531	-0.625362	33.9693	0.885677	F
Il6r	0.103679	-0.626396	48.1677	0.885677	F
Slc35f3	0.103814	0.420361	123.338	0.885677	F
Boc	0.103883	-0.592182	103.1	0.885677	F
Vrk3	0.103947	-0.449015	52.3269	0.885677	F
Bag5	0.104014	0.667034	20.3714	0.885677	F
Lrrc4	0.104026	0.497234	36.1152	0.885677	F
Micu1	0.104119	-0.26639	239.899	0.885677	F
Dusp19	0.104125	0.62096	22.8537	0.885677	F
Rps27a	0.104172	-0.602406	66.4268	0.885677	F
RGD1310352	0.104245	-0.389396	71.2656	0.885846	F
Ehd4	0.104349	-0.509116	85.1577	0.886278	F
Akap10	0.10458	-0.283351	172.188	0.886487	F
Nrip1	0.104673	-0.438948	139.608	0.886487	F
Tec	0.104851	-0.681095	64.4799	0.886487	F
E4f1	0.104924	-0.55549	24.8976	0.886487	F
Ablim3	0.104957	0.451499	176.642	0.886487	F
Dlc1	0.104981	0.283419	412.155	0.886487	F
Mt3	0.105011	-0.695404	42.4607	0.886487	F
Nrg2	0.105085	0.329966	377.23	0.886669	F
Arfgap3	0.105377	-0.489733	49.2937	0.888127	F
Abcg3l3	0.105479	0.433965	82.7939	0.888127	F
Chordc1	0.105499	0.379992	86.1546	0.888127	F
Zfp646	0.105554	-0.458279	42.0909	0.888127	F
Caprin2	0.105707	0.408205	83.2704	0.888127	F
Ntpcr	0.10576	-0.547063	20.5807	0.888127	F
Napa	0.10581	-0.418189	73.8438	0.888127	F
Tbc1d8b	0.106014	-0.779385	25.8658	0.888127	F
Map2k4	0.106051	0.282877	438.443	0.888127	F
Arrb2	0.106054	0.479279	33.8682	0.888127	F
Ndufb10	0.106075	0.661299	27.857	0.888127	F
Jade3	0.106177	0.578338	39.354	0.888127	F
Dph7	0.106253	-0.55353	25.2192	0.888127	F
Trabd2b	0.106277	-1.50821	63.4036	0.888127	F
Ankrd44	0.106322	0.245484	561.191	0.888127	F
Fstl5	0.106487	0.513395	344.064	0.888622	F
Baz1a	0.106544	-0.646101	26.932	0.888622	F
Ahr	0.106565	-0.872311	25.8104	0.888622	F
Myef2	0.106671	0.277459	254.976	0.888622	F
Fam169a	0.106854	0.390962	105.414	0.889457	F
Cbs	0.10695	-0.495968	73.8716	0.88981	F
Asic1	0.107044	0.513362	59.1039	0.889846	F
Acvr1b	0.107064	0.281605	149.334	0.889846	F
Fam168a	0.107114	0.192714	687.041	0.889846	F
Itgb1	0.107351	-0.394083	207.668	0.890191	F
Pspc1	0.107516	0.266257	261.625	0.890191	F
Atp2c1	0.107519	0.246809	338.026	0.890191	F
Cxxc5	0.107665	-0.411605	77.4314	0.890191	F
Sptbn4	0.107674	0.415145	201.925	0.890191	F
Tmem169	0.107836	0.422749	41.9627	0.890191	F
Cnr1	0.107909	0.551071	98.0578	0.890191	F
Ddx3	0.107922	0.399632	92.1552	0.890191	F
Nfatc3	0.107952	-0.285016	113.465	0.890191	F
P4htm	0.108033	-0.477952	53.2946	0.890191	F
Bcas1	0.108208	0.439021	1220.76	0.890513	F
Faxc	0.108262	0.327657	131.481	0.890525	F
Dcaf11	0.10861	-0.433209	93.318	0.890901	F
Eme2	0.108622	-0.630118	20.103	0.890901	F
Jph1	0.108626	0.617082	29.7042	0.890901	F
Trdmt1	0.108628	-0.450876	38.3326	0.890901	F
Nat8l	0.10875	-0.461362	128.03	0.890978	F
Mitd1	0.108768	0.392957	44.9588	0.890978	F
Fcho1	0.108826	0.509884	47.0092	0.890978	F
Sun1	0.108852	-0.316429	112.519	0.890978	F
Pik3cd	0.108917	-0.726467	20.8507	0.890978	F
Gatad2a	0.108958	-0.346951	114.317	0.890978	F
Cnpy2	0.109155	-0.612528	23.5387	0.892151	F
Mcf2l	0.109322	0.293423	437.359	0.892648	F
RT1-M6-1	0.109384	0.798493	20.6016	0.892675	F
Mx2	0.109433	-0.744401	30.2737	0.892675	F
Entpd1	0.109627	-0.464096	92.7809	0.893828	F
Keap1	0.109754	-0.489119	35.3325	0.894419	F
Jakmip3	0.109854	0.41976	225.282	0.89479	F
Ly6h	0.10996	0.670368	44.7753	0.89479	F
Arhgef6	0.110136	0.373465	80.0032	0.895333	F
Rapgef6	0.110158	0.232239	348.151	0.895333	F
Cask	0.110187	0.334616	459.22	0.895333	F
Psap	0.110661	-0.257622	960.776	0.896565	F
Lonrf3	0.110929	-0.507824	80.7195	0.897429	F
Lhfpl6	0.111376	-0.397616	641.54	0.898607	F
Paox	0.111408	-0.581473	32.707	0.898607	F
Ate1	0.111526	0.294734	700.011	0.898607	F
Amotl2	0.111545	-0.618553	62.9397	0.898607	F
LOC102556967	0.11161	-0.637069	30.1689	0.898607	F
LOC108352650	0.111675	-0.528562	50.2791	0.898607	F
LOC100361087	0.111723	0.3103	383.91	0.898607	F
Esyt3	0.111812	-0.869037	40.3442	0.898607	F
Sorcs3	0.111998	0.479189	475.79	0.898607	F
RNase_MRP	0.112061	-0.441774	452.226	0.898607	F
Atp6v1b2	0.112186	-0.405829	271.172	0.898607	F
Atp1b3	0.112291	-0.399209	183.887	0.898607	F
Hnrnpa2b1	0.11239	0.647649	172.68	0.898607	F
Myo1b	0.11242	-0.409211	275.962	0.898607	F
Rpl30	0.112564	-0.661592	32.0902	0.899187	F
Gpr158	0.1126	0.279773	1251.98	0.899187	F
Mapk4	0.112658	-0.49514	128.957	0.899217	F
Cd38	0.113076	-0.484104	63.0749	0.901766	F
Dtna	0.113109	0.267846	680.122	0.901766	F
Adamtsl3	0.113359	-0.660249	82.4606	0.902368	F
Vom2r64	0.113777	0.923097	24.1793	0.902368	F
Slc24a3	0.113784	0.390648	221.368	0.902368	F
Ttc4	0.113805	0.499105	38.4656	0.902368	F
Trip11	0.113809	0.388722	248.44	0.902368	F
Ppp1r16a	0.11412	-0.491184	30.3446	0.903541	F
Pik3c2g	0.114401	-0.897125	23.0428	0.905342	F
Zfp804a	0.114464	0.592847	30.9982	0.905412	F
Ep300	0.114523	-0.310116	201.34	0.90545	F
Wbp1	0.114711	-0.572014	30.675	0.906078	F
Phykpl	0.114778	-0.419209	76.7721	0.906179	F
Dzank1	0.114885	0.301026	284.66	0.906592	F
Ppp4r4	0.115131	0.452016	61.9076	0.907245	F
Man1c1	0.115461	-0.322746	185.564	0.908455	F
Tug1	0.115626	0.282893	157.259	0.909007	F
Tle3	0.115707	-0.387447	76.7759	0.90921	F
Olfml2b	0.115973	-0.778993	39.1214	0.909885	F
Tp53i3	0.115988	-0.850069	21.4127	0.909885	F
Fam214a	0.116	-0.278266	288.527	0.909885	F
Atp8b2	0.116028	-0.349481	135.272	0.909885	F
Cd320	0.116192	-0.532042	47.2872	0.909885	F
Rpap1	0.116223	-0.586773	24.6566	0.909885	F
Mrpl40	0.116262	-0.549516	21.1602	0.909885	F
RGD1305938	0.116275	-0.336965	97.5434	0.909885	F
Slc2a12	0.116336	-0.838258	58.8983	0.909885	F
Rbms3	0.116338	0.22551	967.223	0.909885	F
Kdm1b	0.116434	-0.415002	49.335	0.910212	F
Adipor1	0.116529	-0.371957	86.3698	0.910528	F
Ift20	0.116773	0.675717	30.9832	0.910611	F
Acyp2	0.116937	0.236559	525.081	0.910611	F
Hnrnpab	0.116952	-0.392013	63.1881	0.910611	F
Samd14	0.117019	0.598514	24.5882	0.910611	F
Bag6	0.117189	-0.348267	128.671	0.910611	F
Pnpla8	0.117314	0.361165	195.357	0.910611	F
AC096239.3	0.117324	0.535888	33.5186	0.910611	F
Fer1l6	0.1174	0.5458	32.5908	0.910611	F
Clcn7	0.117561	-0.438143	53.4534	0.910611	F
Rad23b	0.117628	0.25642	324.675	0.910611	F
Mthfs	0.117891	-0.428079	58.1037	0.910611	F
Pcyox1	0.117947	0.426949	87.0378	0.910611	F
Arhgef28	0.117994	0.281117	522.683	0.910611	F
Sms	0.118153	0.523116	64.5816	0.910611	F
Gask1b	0.118262	-0.865168	44.3845	0.910611	F
Ghitm	0.118295	-0.381266	142.987	0.910611	F
Matk	0.118362	0.487766	40.7811	0.910611	F
Tcf7l1	0.118408	-0.464784	188.633	0.910611	F
Pcf11	0.118456	0.253882	185.407	0.910611	F
Fam107b	0.11852	-0.504536	41.6953	0.910611	F
Bub3	0.118565	-0.507955	29.0471	0.910611	F
Sema3d	0.118705	0.365685	58.4501	0.910611	F
Zfp90	0.118756	0.581331	22.7923	0.910611	F
Spef2	0.118775	-0.869653	55.091	0.910611	F
Snx10	0.118981	0.294366	176.08	0.9115	F
Ofd1	0.119034	0.315773	83.7698	0.9115	F
Naa60	0.119055	0.312599	100.225	0.9115	F
Klhdc3	0.11911	-0.390784	86.1604	0.911506	F
Dnttip2	0.11917	0.4593	35.2283	0.911542	F
Gpr165	0.119416	0.680155	85.2636	0.911818	F
S1pr5	0.119448	0.81592	32.215	0.911818	F
Clnk	0.119477	0.333818	99.2639	0.911818	F
Slc25a37	0.119479	-0.513813	33.4837	0.911818	F
Fzr1	0.119722	-0.546372	26.5166	0.911849	F
Dcun1d5	0.119858	0.447932	51.6709	0.911849	F
Arhgef17	0.119924	-0.360626	112.793	0.911849	F
Sh3bgrl2	0.120057	-0.633743	103.596	0.911849	F
Setd2	0.120163	0.316005	323.785	0.911849	F
Atp6v0e1	0.120636	-0.39212	60.2713	0.911849	F
LOC103690166	0.120664	0.306593	129.954	0.911849	F
Klf7	0.120682	0.306834	239.288	0.911849	F
H3f3c	0.12076	-0.76194	31.9686	0.911849	F
Y_RNA	0.120766	2.43115	307.587	0.911849	F
Edem1	0.120966	-0.382775	54.5737	0.911849	F
Loxl2	0.121089	-0.463442	44.4318	0.911849	F
Gtf3c1	0.121091	-0.214211	324.447	0.911849	F
RGD1310852	0.121188	0.347947	150.277	0.911849	F
Prpsap1	0.121191	-0.372485	86.3527	0.911849	F
Immt	0.121205	-0.264838	200.929	0.911849	F
Qars1	0.121268	-0.352013	56.9547	0.911849	F
Inpp4b	0.121296	0.312963	359.122	0.911849	F
Stx7	0.121331	0.304438	159.839	0.911849	F
Zc3hav1	0.121393	-0.663702	38.9443	0.911849	F
Tbl2	0.121397	-0.507471	31.4212	0.911849	F
Dis3l2	0.121431	0.24449	568.322	0.911849	F
Ssr2	0.121542	-0.675519	26.2078	0.911849	F
Ptp4a2	0.121641	0.385013	137.345	0.911849	F
LOC100911252	0.121772	0.664994	107.984	0.911849	F
Atic	0.121834	-0.412363	62.8957	0.911849	F
Nell2	0.121972	0.317336	423.534	0.911849	F
Dhrs3	0.122003	-0.493443	84.3702	0.911849	F
Ric8a	0.122032	-0.45125	41.8611	0.911849	F
Mknk1	0.122038	-0.41517	62.9312	0.911849	F
Sec23b	0.122107	-0.440077	57.1117	0.911849	F
Mrpl37	0.122108	-0.453274	31.3455	0.911849	F
Tab3	0.122231	0.653702	29.1106	0.911849	F
Ppp1r1b	0.12233	-0.674352	43.1758	0.911906	F
Gde1	0.122433	-0.419823	68.0591	0.912264	F
Fam171b	0.122568	0.303992	169.97	0.912521	F
Phf2	0.122686	-0.313658	127.01	0.912597	F
Fry	0.12276	0.186032	985.334	0.912597	F
Rnf146	0.122835	0.477923	57.1954	0.912597	F
Ube2ql1	0.122969	0.292088	138.459	0.912597	F
Dennd2a	0.123027	0.262074	175.135	0.912597	F
Zkscan2	0.123067	0.539661	46.7427	0.912597	F
Braf	0.123079	0.263897	313.723	0.912597	F
Fyb1	0.123178	-0.747817	36.5302	0.912856	F
Gpr176	0.123223	0.313577	96.9718	0.912856	F
Ift57	0.123506	0.345986	72.5334	0.913753	F
Ddost	0.123508	-0.437828	58.093	0.913753	F
Arid4b	0.123754	0.263737	247.175	0.914349	F
Cenpv	0.123921	-0.572481	24.9194	0.914349	F
Tmem9	0.124079	-0.557555	26.6749	0.914349	F
Extl3	0.124087	-0.368906	97.8777	0.914349	F
Cdc14a	0.124257	-0.582851	123.785	0.914349	F
Tmem33	0.124281	0.33733	158.504	0.914349	F
Slc3a2	0.124308	-0.36629	102.148	0.914349	F
C1galt1	0.124402	0.452881	79.4957	0.914349	F
Gng3	0.12441	0.731157	23.0669	0.914349	F
Ube2m	0.124569	-0.343154	76.6961	0.914714	F
Septin7	0.125001	0.375592	768.652	0.915511	F
Reep1	0.125053	0.279319	360.469	0.915511	F
Dnah7	0.125117	-0.821228	43.0736	0.915511	F
Dpyd	0.1252	0.389334	430.651	0.915723	F
Ppp1r14d	0.125376	0.48953	57.4213	0.916054	F
Eef2	0.125435	-0.282414	710.464	0.916054	F
Myo9a	0.125617	0.221588	520.71	0.916054	F
Ap2a1	0.125663	-0.280661	222.563	0.916054	F
Cdca7l	0.125774	-0.733118	23.9862	0.916054	F
Kcnj13	0.125827	-0.721274	23.7952	0.916054	F
Cd44	0.125849	-1.21045	62.8796	0.916054	F
Pin1	0.126076	-0.470049	31.1351	0.916108	F
Itpkc	0.126174	-0.754862	23.2705	0.91642	F
Adck2	0.126335	-0.428258	43.9388	0.916792	F
Slitrk6	0.126468	0.578065	29.9915	0.917102	F
Setbp1	0.126487	0.371771	180.183	0.917102	F
Osbpl11	0.12663	-0.331463	103.208	0.917338	F
Tprg1l	0.126802	-0.437682	80.644	0.91753	F
Cyp46a1	0.126953	0.586769	42.095	0.91753	F
Mast2	0.126975	0.236735	404.92	0.91753	F
Micos13	0.126985	-0.631515	26.6782	0.91753	F
Ank3	0.127238	0.251555	2251.53	0.917722	F
Gdf1	0.127241	-0.506752	50.821	0.917722	F
Vopp1	0.127328	0.284282	143.631	0.917722	F
Lrch4	0.127408	-0.731016	26.7742	0.917722	F
Plekha5	0.127545	-0.295872	856.242	0.917722	F
Vrk2	0.127557	0.411019	51.9445	0.917722	F
Cnot8	0.127588	-0.383798	70.9101	0.917722	F
Aldh1l1	0.12773	-0.60171	101.728	0.917722	F
Chd6	0.127787	0.180415	667.897	0.917722	F
Pnck	0.12797	0.668026	26.0274	0.917722	F
Megf11	0.12805	0.325546	202.931	0.917722	F
Wdr76	0.128061	-0.543238	26.2073	0.917722	F
Hmgb3	0.128113	0.745449	22.8725	0.917722	F
Abcc8	0.128131	0.446724	52.5577	0.917722	F
Gpr161	0.128138	0.513322	51.3239	0.917722	F
Fgf11	0.128232	0.734674	24.4871	0.917722	F
Cep104	0.128333	-0.343001	96.3386	0.917722	F
Ric8b	0.128399	0.230664	258.574	0.917722	F
Nf1	0.128519	0.174697	1213.98	0.917722	F
Zfp710	0.128591	-0.28002	209.579	0.917722	F
Fam160a2	0.128631	-0.332362	78.5403	0.917722	F
Chrm5	0.128771	-0.388754	80.7267	0.917723	F
Tmem222	0.128898	-0.479833	39.932	0.917841	F
LOC102555453	0.129014	-0.723035	34.3296	0.917998	F
Tubb4b	0.12903	-0.344624	207.967	0.917998	F
Tma16	0.129107	0.584579	28.8484	0.918157	F
Trpv6	0.129224	0.57979	31.9226	0.91831	F
Nrbf2	0.129239	-0.537125	27.7166	0.91831	F
Hivep1	0.1293	0.383424	71.8846	0.918352	F
Vasp	0.129439	-0.647485	23.5522	0.918952	F
Rpl27	0.129513	-0.457608	46.6372	0.919084	F
Mrpl45	0.129631	-0.625371	24.3451	0.919139	F
Insyn2a	0.12988	0.244096	220.124	0.919547	F
RGD1305298	0.129981	0.26112	1434.69	0.919547	F
AC106605.1	0.130035	0.335665	77.6649	0.919547	F
Rnf169	0.1303	-0.361936	82.746	0.919547	F
Apc	0.130466	0.248081	936.782	0.919547	F
Ubap2l	0.130548	0.239043	290.744	0.919547	F
Mat2a	0.130557	-0.251987	208.567	0.919547	F
Ly86	0.130597	-0.707154	28.8115	0.919547	F
Kif5c	0.130836	0.29088	902.42	0.919547	F
Cttnbp2nl	0.130862	0.264498	134.466	0.919547	F
Drosha	0.130923	0.266056	252.288	0.919547	F
Psmb4	0.130965	-0.497526	39.4927	0.919547	F
Zfp496	0.131001	-0.533521	23.7421	0.919547	F
Cap1	0.131045	-0.308325	153.1	0.919547	F
Mid2	0.131076	0.325621	173.727	0.919547	F
Stab1	0.13112	-0.915516	25.6017	0.919547	F
Rpsa	0.131204	-0.391504	122.248	0.919621	F
LOC100911664	0.131241	-0.266654	214.473	0.919621	F
Nprl3	0.131303	-0.387651	78.3525	0.919672	F
Tollip	0.131597	-0.412195	107.266	0.920639	F
Mpp5	0.131659	0.21585	273.392	0.920639	F
Ccng2	0.131997	-0.578997	25.9763	0.920639	F
Kif2a	0.132094	0.288022	248.27	0.920639	F
Coch	0.132218	-1.98559	20.6548	0.920639	F
Smyd1	0.132282	-0.371721	64.7655	0.920639	F
Mfsd6	0.132488	0.415674	431.466	0.920639	F
Nelfa	0.132529	-0.419947	50.2666	0.920639	F
Rbm4	0.13258	-0.333558	102.845	0.920639	F
Glra4	0.13263	-0.608463	21.8621	0.920639	F
Usp53	0.132649	-0.434075	194.025	0.920639	F
Slc8b1	0.132664	-0.76335	21.2699	0.920639	F
Nfya	0.132694	-0.539112	32.591	0.920639	F
Sgip1	0.132701	0.320432	613.089	0.920639	F
Psen2	0.132715	-0.485116	33.4029	0.920639	F
Vamp3	0.132775	-0.363972	81.4166	0.920639	F
Itga8	0.132806	-0.62443	49.8893	0.920639	F
Kcnj10	0.1329	-0.340396	136.174	0.920818	F
Hmgn3	0.133222	0.297708	124.97	0.922024	F
Dstn	0.133293	-0.333942	176.837	0.922024	F
Akap11	0.133295	0.235959	605.399	0.922024	F
Lrp5	0.13359	-0.474029	45.6284	0.922769	F
Usp34	0.133641	0.231386	772.712	0.922769	F
Fam53b	0.133729	-0.232697	400.371	0.922769	F
Slc24a2	0.13383	0.318721	1774.39	0.922769	F
Cabp1	0.133879	-0.391439	118.113	0.922769	F
Hspd1	0.1339	0.380547	107.583	0.922769	F
Mgmt	0.134102	-0.532592	47.485	0.923178	F
Chd9	0.134242	0.23495	651.408	0.923178	F
Rims2	0.134329	0.331887	1339.65	0.923178	F
Gstp1	0.134396	-0.59024	54.6796	0.923178	F
C1d	0.134484	-0.564121	31.6452	0.923178	F
Rpl24	0.134581	-0.531432	43.8873	0.923178	F
Lama2	0.13459	-0.506605	259.905	0.923178	F
Efnb2	0.134637	-0.665699	93.1954	0.923178	F
Anxa3	0.134717	0.360457	75.239	0.923178	F
Ctnnbip1	0.134857	-0.41912	57.603	0.923178	F
LOC100360380	0.134873	0.332862	143.18	0.923178	F
Ndufs8	0.135157	-0.623682	23.1824	0.923178	F
Brinp3	0.135308	0.470045	569.988	0.923178	F
Cnksr2	0.135409	0.564668	238.117	0.923178	F
Pigs	0.135414	-0.578414	37.8858	0.923178	F
Lmo3	0.135422	0.491833	95.8029	0.923178	F
Tmem87a	0.135466	-0.342557	74.4259	0.923178	F
LOC498265	0.135495	0.65766	30.5508	0.923178	F
Brap	0.135894	-0.55535	43.6933	0.92344	F
Slc41a3	0.135902	-0.545002	25.1321	0.92344	F
Meis1	0.135958	0.38405	186.116	0.92344	F
Creb3l1	0.135989	-0.681801	20.632	0.92344	F
Pigx	0.136148	-0.495418	30.0051	0.924065	F
Dcc	0.136268	0.273895	1079.89	0.924065	F
Car2	0.136268	0.491761	331.443	0.924065	F
Slitrk5	0.136302	0.504274	55.2244	0.924065	F
Panx2	0.136837	-0.391969	65.464	0.92498	F
Plcd3	0.136854	-0.806048	20.1212	0.92498	F
Cyb5a	0.136865	-0.358274	62.1175	0.92498	F
Fgf12	0.136899	0.378653	810.452	0.92498	F
Srrm3	0.136904	0.322734	205.503	0.92498	F
Slco4c1	0.136936	0.725333	22.6416	0.92498	F
H3f3b	0.137136	-0.414132	67.5258	0.925957	F
Micu3	0.137548	0.246205	217.948	0.927244	F
Tmem106b	0.137635	-0.327644	95.308	0.927453	F
Pi4ka	0.13785	0.203016	549.298	0.927652	F
Nsg2	0.137967	0.380429	545.704	0.927652	F
Eipr1	0.138297	0.247747	131.386	0.927652	F
Papolg	0.138335	0.447012	54.027	0.927652	F
Lama1	0.138378	-0.858231	42.6624	0.927652	F
Pex7	0.138456	-0.478991	30.4379	0.927652	F
Trank1	0.138462	0.425136	250.906	0.927652	F
Sncaip	0.138498	0.405431	152.18	0.927652	F
Acss1	0.138604	-0.341277	152.616	0.927753	F
Gipc1	0.138624	-0.383716	45.6817	0.927753	F
Tanc2	0.138744	0.275853	1049.55	0.927953	F
Zbtb18	0.138851	-0.383552	37.4154	0.928154	F
Psmd4	0.138961	-0.370399	43.2869	0.928471	F
St8sia6	0.139179	0.748839	21.4799	0.928471	F
Vps35	0.139183	-0.267161	153.18	0.928471	F
Inpp5b	0.139261	-0.301306	119.797	0.928471	F
Eif3a	0.139584	0.351438	175.916	0.928471	F
LOC108348250	0.139622	-0.398183	65.7525	0.928471	F
Snupn	0.139667	0.400619	47.1367	0.928471	F
AC128792.1	0.139981	-0.608547	39.0083	0.928471	F
RGD1564053	0.140017	0.425287	199.579	0.928471	F
Spata9	0.14005	0.470575	62.4286	0.928471	F
Nefl	0.140078	-0.902627	474.128	0.928471	F
Stard13	0.140117	0.269971	327.428	0.928471	F
Bbs4	0.140118	0.313608	191.029	0.928471	F
LOC103693189	0.140264	-0.717234	38.1878	0.928471	F
Ndp	0.140397	0.490538	24.4253	0.928471	F
Syn1	0.140429	0.339588	257.221	0.928471	F
Fam20c	0.140482	-0.285475	118.902	0.928471	F
Dhx57	0.140702	0.228339	199.238	0.928471	F
Kif5a	0.140742	0.254975	1041.21	0.928471	F
Srebf1	0.140789	-0.516878	59.6132	0.928471	F
Cited2	0.141184	-0.597064	26.9277	0.929897	F
Apcdd1	0.141276	-0.696622	44.9071	0.929897	F
Zfp248	0.141339	0.401653	57.7359	0.929897	F
Cdc45	0.141449	-0.666883	21.5623	0.930253	F
Dnah6	0.141709	-1.65175	34.5303	0.93123	F
Btbd10	0.141829	0.255257	149.279	0.931327	F
Ndc1	0.141847	-0.522349	28.078	0.931327	F
Tcp1	0.141947	0.344454	106.626	0.931327	F
Gemin5	0.142021	-0.357324	61.2731	0.931412	F
Hnrnpf	0.142445	-0.256493	144.668	0.93276	F
Cox7a2l2	0.142694	-0.438426	45.2002	0.933483	F
Klhl1	0.142844	0.537751	440.874	0.933563	F
Hnrnpul2	0.142898	0.345665	100.694	0.933563	F
Nkain2	0.143049	0.470517	2339.78	0.933563	F
Spns2	0.143072	0.36616	103.523	0.933563	F
Lamp1	0.143301	-0.259512	348.076	0.933563	F
Cfap70	0.143497	-0.51935	40.2505	0.933563	F
Septin10	0.143821	0.35195	76.99	0.933563	F
Atp1a2	0.143875	-0.283772	1973.62	0.933563	F
LOC100360087	0.14401	-0.502003	102.833	0.933563	F
Spata6	0.144396	-0.384021	64.6415	0.933563	F
AC130391.3	0.144442	-0.472537	62.0771	0.933563	F
Eapp	0.14445	-1.2528	53.9889	0.933563	F
Ttc3	0.144634	0.265316	1614.86	0.933563	F
Fmnl3	0.144819	-0.68703	30.9128	0.933563	F
Ttc5	0.144847	-0.424274	47.4712	0.933563	F
Cfb	0.144953	-0.679781	37.5749	0.933563	F
Frmd4b	0.145059	0.35632	620.001	0.933563	F
Mthfd2l	0.145093	0.419758	36.1868	0.933563	F
Trap1	0.145126	-0.324479	89.5824	0.933563	F
Utrn	0.145143	-0.427213	891.837	0.933563	F
Pdpn	0.14538	-0.797827	25.4336	0.934207	F
Kcnc2	0.145454	0.450231	760.218	0.934207	F
Zfp449	0.14553	0.59532	81.7896	0.934207	F
Slf2	0.145531	0.251888	241.105	0.934207	F
Hadh	0.145724	-0.510228	42.9921	0.934207	F
Tnpo1	0.145845	-0.218411	265.159	0.934502	F
Rnf25	0.145932	0.474526	42.8891	0.934629	F
Nrxn2	0.146049	0.271138	426.388	0.934629	F
Plxnd1	0.146061	-0.631271	45.5887	0.934629	F
Rbbp4	0.14617	-0.302751	111.768	0.934629	F
Ptprf	0.146283	-0.231132	242.739	0.934629	F
Klhl15	0.146427	0.312331	84.6509	0.934629	F
Ice1	0.146644	0.226688	179.638	0.934629	F
Ttyh1	0.14676	0.21551	537.313	0.934629	F
Btf3	0.146776	0.387322	55.8755	0.934629	F
Myo5b	0.146887	-1.67885	277.125	0.934629	F
Trub2	0.146959	-0.385921	39.4103	0.934629	F
Gpr143	0.14726	0.546336	36.2324	0.934629	F
Hhat	0.147348	0.353616	90.0019	0.934629	F
Zfp692	0.147404	-0.5148	36.8439	0.934629	F
Ccdc97	0.147471	-0.451564	34.7523	0.934629	F
Ca11	0.147478	0.467815	37.2693	0.934629	F
Pak1	0.147506	0.264086	454.303	0.934629	F
Prpf18	0.147545	0.234085	241.43	0.934629	F
Morf4l1	0.147547	0.287731	273.761	0.934629	F
Luc7l2	0.147607	0.2253	750.854	0.934629	F
Tbc1d19	0.147806	0.247161	190.514	0.935226	F
Pgm5	0.14807	-1.39144	42.5497	0.935594	F
Trnau1ap	0.148126	-0.425994	39.4265	0.935594	F
Ptprg	0.148167	0.29928	508.651	0.935594	F
Abca16	0.1482	0.689755	58.2817	0.935594	F
Ufsp2	0.148366	0.378418	57.7793	0.935884	F
Zhx1	0.148379	0.364594	124.279	0.935884	F
Parm1	0.148436	0.340908	110.006	0.935884	F
Washc2c	0.14847	0.248145	237.904	0.935884	F
Miga2	0.14859	-0.361552	111.589	0.936038	F
Grip1	0.148692	0.312719	275.401	0.936038	F
Lrp10	0.148769	-0.566187	27.1501	0.936038	F
Ppial4d	0.149149	0.578316	108.523	0.936038	F
Zfp276	0.149302	-0.549109	24.756	0.936038	F
Chtop	0.149305	-0.248131	142.997	0.936038	F
Pde1a	0.149387	0.397454	86.7792	0.936038	F
Ero1b	0.149388	0.317806	170.555	0.936038	F
Slc20a1	0.149392	-0.308197	156.012	0.936038	F
Dnajc6	0.149579	0.239767	973.552	0.936356	F
Aldh3a2	0.149586	-0.448202	74.7192	0.936356	F
Ccdc66	0.149618	0.312806	166.057	0.936356	F
LOC108348098	0.149739	-0.449538	34.5179	0.936418	F
Wdfy1	0.149923	-0.224238	165.871	0.936418	F
Mmp14	0.150058	-0.822195	34.0341	0.936418	F
Rnaseh2a	0.150122	-0.616332	21.5124	0.936418	F
Hmgxb4	0.150233	0.294186	82.2708	0.936418	F
Derl2	0.150239	0.651719	21.1823	0.936418	F
Foxn3	0.150247	0.184734	979.217	0.936418	F
Oplah	0.15032	-0.578029	22.2761	0.936418	F
Pdzk1	0.150325	0.393418	64.2527	0.936418	F
Plekhf2	0.150468	-0.695711	20.3565	0.936418	F
Prdx1	0.15048	-0.503238	70.6897	0.936418	F
Rnf149	0.150508	0.311052	87.2328	0.936418	F
Gprasp2	0.150622	0.289055	209.714	0.936715	F
Ghr	0.151001	-0.419415	162.026	0.936726	F
St3gal5	0.151011	-0.326481	153.076	0.936726	F
Pcdhga6	0.151078	-0.563313	24.3254	0.936726	F
Zfp57	0.151078	0.439462	53.7398	0.936726	F
Mcmdc2	0.151319	0.419742	82.4647	0.936726	F
Pfas	0.15139	-0.412853	60.2529	0.936726	F
Slc8a1	0.151518	0.264322	1474.41	0.936726	F
Atp2b4	0.151561	-0.943351	373.485	0.936726	F
B3gntl1	0.151791	-0.334071	71.0443	0.936726	F
Cd200	0.151812	0.31539	206.842	0.936726	F
Runx2	0.151859	-0.49447	95.1452	0.936726	F
Cog4	0.151898	-0.308631	86.7745	0.936726	F
Svil	0.151942	-0.478899	118.664	0.936726	F
Sema4b	0.151955	-0.453431	35.9698	0.936726	F
Far2	0.151973	0.39766	72.4201	0.936726	F
Dnajc12	0.151998	0.576616	21.5401	0.936726	F
Rasgrf1	0.152021	0.383886	489.054	0.936726	F
Kcna2	0.152068	-0.458992	130.015	0.936726	F
Ugt1a6	0.152088	-0.444985	45.0825	0.936726	F
Mpped2	0.15242	0.228578	427.307	0.936726	F
Lamc3	0.152558	-0.775953	36.7684	0.936726	F
Dot1l	0.152677	-0.306521	92.8819	0.936726	F
Adamts10	0.152837	-0.629439	55.176	0.936726	F
Fbxw5	0.152854	-0.525648	25.8524	0.936726	F
Zmat1	0.152915	0.345477	117.899	0.936726	F
Tshz3	0.152925	-0.387856	53.9354	0.936726	F
Mcart1	0.15302	-0.464223	56.3955	0.936726	F
Xylt1	0.15312	0.272122	304.46	0.936726	F
Slc41a2	0.153128	0.337124	128.554	0.936726	F
Zfp212	0.153146	-0.649017	20.7553	0.936726	F
Gng2	0.153165	0.372975	236.347	0.936726	F
Prdx2	0.153391	-0.342035	105.816	0.936726	F
LOC100911672	0.153687	0.46408	52.9854	0.936726	F
Pfdn5	0.153733	0.448149	40.1575	0.936726	F
Dnajc24	0.153807	0.404463	69.293	0.936726	F
Cad	0.153823	-0.508785	30.3216	0.936726	F
Synm	0.153832	-0.6909	59.8871	0.936726	F
Lsg1	0.153837	0.346339	57.372	0.936726	F
Gucy1b1	0.154048	0.4005	106.665	0.936726	F
Armc7	0.154093	-0.571719	21.2371	0.936726	F
Rgs5	0.154163	0.479574	58.7315	0.936726	F
Ccdc112	0.154167	0.472604	30.999	0.936726	F
Wdr41	0.154394	0.367687	73.8942	0.936726	F
Gabpb1	0.154486	-0.305169	106.813	0.936726	F
Trak1	0.154539	-0.226581	291.584	0.936726	F
Paqr4	0.154552	-0.493312	21.3161	0.936726	F
Pcdh1	0.154646	0.342997	75.9734	0.936726	F
Yae1	0.15471	0.627453	22.9847	0.936726	F
Tmem94	0.154868	-0.271635	94.2595	0.936726	F
Oser1	0.155061	-0.462595	26.6612	0.936726	F
Atp8b5p	0.155064	0.474928	30.5024	0.936726	F
P2ry14	0.155179	0.413253	47.3372	0.936726	F
Slc66a2	0.155356	-0.392195	35.0941	0.936726	F
Lancl1	0.155488	-0.269302	190.899	0.936726	F
Krt26	0.155552	-0.614909	24.3561	0.936726	F
Ubr7	0.155646	-0.371639	71.9203	0.936726	F
Hspe1	0.155817	0.45865	31.524	0.936726	F
Nxph1	0.155962	0.60059	41.778	0.936726	F
Appl1	0.156011	0.38098	142.331	0.936726	F
Cacybp	0.156132	0.368404	83.6919	0.936726	F
Ldlr	0.156198	-0.338834	119.77	0.936726	F
Grin1	0.156223	0.346966	229.741	0.936726	F
Mcu	0.156248	-0.243132	259.943	0.936726	F
LOC500331	0.156287	0.555315	22.6373	0.936726	F
Rftn1	0.156318	-0.596794	72.3711	0.936726	F
Bcl9	0.15634	0.396186	63.5083	0.936726	F
Gabarap	0.156344	-0.363601	108.356	0.936726	F
Fam117a	0.15641	-0.538211	30.1987	0.936726	F
Pecr	0.156486	-0.404753	29.209	0.936726	F
Rpe65	0.156496	0.506164	41.2259	0.936726	F
AC112062.1	0.15651	0.612156	28.428	0.936726	F
AC118957.1	0.156524	-0.590006	20.9354	0.936726	F
Scml4	0.156554	0.573467	62.4651	0.936726	F
Exoc6b	0.156562	0.189797	1072.19	0.936726	F
Recql5	0.156649	-0.40665	57.2693	0.936726	F
Itgbl1	0.156672	-0.879645	134.453	0.936726	F
Myl12a	0.156854	-0.705935	21.6473	0.936726	F
Rgp1	0.156879	-0.4063	50.204	0.936726	F
Bptf	0.156945	0.23043	382.709	0.936726	F
Rpl36a	0.156962	-0.578915	20.073	0.936726	F
Ubqln4	0.157194	0.277245	99.6718	0.936898	F
Plekhm1	0.157304	-0.315294	81.7791	0.936898	F
Atp6v0c	0.157331	0.374684	329.228	0.936898	F
Usp9x	0.157341	0.236941	1313.8	0.936898	F
Stmn3	0.157365	0.319481	232.076	0.936898	F
Ap2b1	0.157384	-0.191523	443.083	0.936898	F
Prdx3	0.157597	-0.468012	32.0756	0.936934	F
Cstf3	0.157598	0.22542	212.163	0.936934	F
Fxyd6	0.157671	0.441244	46.3451	0.936937	F
Abcb9	0.157771	-0.473377	33.6772	0.937198	F
Col19a1	0.157876	-1.63957	184.322	0.937448	F
Nexn	0.157937	-0.680803	28.2605	0.937448	F
Sclt1	0.158141	0.312051	278.817	0.937448	F
Hdgfl3	0.158272	0.238697	229.832	0.937448	F
Nudt9	0.158411	-0.477013	37.1411	0.937448	F
Marchf4	0.158505	0.318879	219.345	0.937448	F
Prepl	0.158542	0.254184	607.793	0.937448	F
Mapk8	0.158596	0.242002	224.3	0.937448	F
Fibp	0.158599	-0.558274	32.0182	0.937448	F
Chi3l1	0.158685	-0.462318	64.86	0.937448	F
Tomm20	0.158688	0.316287	101.869	0.937448	F
Mrps27	0.158718	0.279249	100.621	0.937448	F
Eml5	0.158752	0.331048	288.617	0.937448	F
Bend6	0.158795	0.349336	252.548	0.937448	F
Hnrnpa3	0.158963	0.491589	112.418	0.93774	F
LOC108349594	0.159144	-0.362929	81.982	0.93774	F
Ptprn2	0.159154	0.334961	1510.47	0.93774	F
Pmp22	0.15958	-0.381857	61.8669	0.938266	F
Armc2	0.159906	0.366905	47.0407	0.938855	F
Shank3	0.160121	0.297456	215.342	0.938868	F
Fan1	0.160153	-0.373831	32.2345	0.938868	F
Atp5f1b	0.160249	-0.305662	564.517	0.938868	F
LOC100911881	0.160314	-0.445205	47.5255	0.938868	F
Hnrnpa1	0.160356	0.502405	169.379	0.938868	F
Agps	0.160358	0.234274	195.491	0.938868	F
Psmc6	0.160538	0.311959	101.225	0.939011	F
Ncdn	0.160661	-0.268167	303.042	0.939011	F
G3bp1	0.160766	-0.328493	141.838	0.939011	F
Rad50	0.16087	0.398772	68.1572	0.939011	F
Agfg1	0.160956	0.231148	254.174	0.939011	F
Psd	0.161036	0.333842	77.3035	0.939011	F
Coro2a	0.161094	0.610634	25.0603	0.939011	F
Psmb5	0.161169	-0.586367	25.7765	0.939011	F
Ptprz1	0.161291	0.276103	1183.17	0.939087	F
LOC103690317	0.161337	-0.39092	72.5833	0.939087	F
Rapgef5	0.161351	-0.313607	253.697	0.939087	F
Jkamp	0.161436	-0.42021	60.9575	0.939253	F
Fam219b	0.161756	-0.562765	34.9039	0.939806	F
Mvp	0.161956	-0.437022	41.074	0.940641	F
Eif4e2	0.162092	-0.352067	44.429	0.941079	F
Rtraf	0.162144	0.371477	54.3714	0.941079	F
Rnf128	0.16224	0.394558	42.39	0.941123	F
Cab39l	0.162479	0.275466	276.911	0.941171	F
Coq3	0.162509	-0.365683	52.9031	0.941171	F
Sema5b	0.162657	0.633003	33.6793	0.941171	F
Shq1	0.16273	0.499806	22.0608	0.941171	F
Nrcam	0.16277	0.264302	1051.68	0.941171	F
Tacr3	0.162776	-0.581458	55.3428	0.941171	F
Creb3	0.16287	-0.498245	43.5112	0.941171	F
Plxnb1	0.16302	-0.283204	146.631	0.941171	F
Kcnj12	0.163032	0.5405	23.8761	0.941171	F
Slc25a4	0.163063	0.292284	204.093	0.941171	F
Zfp566	0.163071	-0.585385	26.8389	0.941171	F
Spg21	0.163331	-0.443618	52.1647	0.941171	F
Zfp532	0.163371	0.181419	547.362	0.941171	F
Slc6a17	0.163396	0.352819	292.473	0.941171	F
Gorasp1	0.163451	-0.463557	24.8758	0.941171	F
Plod2	0.163527	-0.492162	44.9433	0.941252	F
Ccdc47	0.163739	0.236193	195.391	0.941823	F
Lonrf2	0.164017	0.287523	796.823	0.943099	F
Cops7a	0.164081	-0.446174	54.3957	0.943139	F
Nxpe3	0.164378	-0.313257	81.0298	0.943957	F
Cxcl12	0.164636	-0.51808	75.8672	0.943957	F
Tor1aip2	0.164691	-0.374679	130.71	0.943957	F
Cd83	0.164856	0.52752	26.1401	0.943957	F
Nnat	0.164871	-0.301643	412.154	0.943957	F
Chd1	0.164895	-0.253213	142.073	0.943957	F
Mpdz	0.164898	0.250978	311.478	0.943957	F
RGD1306556	0.164901	-0.336671	152.233	0.943957	F
Slco1a4	0.165129	-0.498385	158.235	0.944286	F
Rai14	0.165351	-0.704815	38.6063	0.944794	F
Marchf2	0.165411	-0.378028	64.2974	0.944794	F
Mark4	0.165444	0.344599	74.1005	0.944794	F
Rnf214	0.165549	0.290609	123.646	0.945042	F
Wdtc1	0.165757	-0.318332	101.708	0.945288	F
Impact	0.165894	0.274696	496.081	0.945346	F
Trmt10c	0.165937	-0.447204	22.7572	0.945346	F
Erg28	0.166073	0.427096	39.3726	0.945802	F
Spats1	0.166327	0.420758	42.3416	0.946217	F
Tnip1	0.166416	-0.42248	55.5713	0.946217	F
Cxxc4	0.166636	0.302657	137.966	0.946217	F
Fxyd1	0.16691	-0.894778	22.4548	0.946217	F
Prorp	0.167004	0.292948	88.6999	0.946217	F
Uck2	0.167025	-0.381947	77.6627	0.946217	F
Fam189a1	0.167069	0.196054	616.439	0.946217	F
Nfxl1	0.167184	-0.313519	83.1791	0.946217	F
Uaca	0.167269	-0.985044	71.1068	0.946217	F
Hdac7	0.167477	-0.348975	65.451	0.946694	F
Psme3	0.16769	0.388855	114.682	0.947574	F
Rpl8	0.167838	-0.281607	83.2219	0.947598	F
Zfp869	0.167971	-0.478845	22.5206	0.947598	F
Ccdc186	0.168285	0.340423	123.196	0.94826	F
Zfp2	0.168552	0.581617	34.7521	0.94826	F
Aif1l	0.168674	-0.570376	28.1605	0.94826	F
Stard3	0.168749	-0.483241	56.6426	0.94826	F
Abca7	0.168767	-0.451909	55.0894	0.94826	F
Pias3	0.168834	-0.534386	30.7853	0.94826	F
Zbtb16	0.168856	-0.546008	118.978	0.94826	F
Zbtb7c	0.169106	-0.516074	211.282	0.94826	F
Traf2	0.169276	-0.590718	21.0543	0.94826	F
Mdk	0.169344	-0.646608	48.2456	0.94826	F
Paics	0.169352	-0.331047	49.8004	0.94826	F
Bbs9	0.169415	0.25706	223.545	0.94826	F
Mybpc2	0.169582	-0.586334	24.0066	0.94826	F
Trim44	0.169602	0.276638	118.35	0.94826	F
Pnn	0.169839	0.504476	52.0871	0.94826	F
Cry2	0.169928	-0.239109	136.552	0.94826	F
Ncbp1	0.169999	-0.282925	99.8511	0.94826	F
Ufd1	0.170132	0.302304	84.1658	0.94826	F
Gng7	0.17025	-0.394267	57.7539	0.94826	F
Snrnp27	0.170521	0.29723	96.2292	0.94826	F
Txlng	0.170536	0.289793	113.161	0.94826	F
Manea	0.170729	0.354338	55.8139	0.94826	F
Nt5e	0.170804	0.272159	243.606	0.94826	F
Anxa6	0.170832	-0.28982	150.271	0.94826	F
Pelp1	0.17088	-0.41258	51.6225	0.94826	F
Dhx38	0.171032	-0.502714	24.2227	0.94826	F
Atp10d	0.171173	-0.488647	69.1123	0.94826	F
Ctxn1	0.171301	0.68342	25.4686	0.94826	F
Elavl2	0.171317	0.281875	599.909	0.94826	F
Ptges3	0.171359	-0.267817	160.419	0.94826	F
Ngef	0.171384	-0.56099	55.6873	0.94826	F
Usp20	0.171456	-0.316814	124.273	0.94826	F
LOC100912163	0.171611	0.230444	223.664	0.94826	F
Cct5	0.171617	-0.298931	130.396	0.94826	F
Ccdc146	0.171763	-0.733096	41.1795	0.94826	F
Hus1	0.171808	-0.382343	39.5795	0.94826	F
Prkar2b	0.17203	0.264562	148.485	0.94826	F
Rapgef3	0.172065	-0.269201	163.133	0.94826	F
Pex6	0.172178	-0.575578	22.6735	0.94826	F
Galnt14	0.172275	0.418148	153.921	0.94826	F
Atp10a	0.172592	-0.304437	217.964	0.94826	F
Ctc1	0.172602	-0.375562	60.946	0.94826	F
Ndrg3	0.172613	-0.276999	105.341	0.94826	F
Nedd1	0.172627	-0.53457	25.3754	0.94826	F
Cdv3	0.172751	0.32186	69.6031	0.94826	F
Mpv17	0.17277	-0.514521	26.0381	0.94826	F
Pfkfb3	0.172843	-0.30872	101.306	0.94826	F
Hhip	0.172942	0.297697	116.667	0.94826	F
Tmem117	0.172976	0.222634	247.585	0.94826	F
Ptk7	0.173036	-0.709942	22.374	0.94826	F
Lrrfip1	0.17305	0.305445	159.569	0.94826	F
Gpr137b	0.17322	0.216182	271.886	0.94826	F
Akap13	0.173515	-0.313025	326.594	0.94826	F
AC141521.1	0.173542	-0.551684	20.5699	0.94826	F
Glo1	0.173638	0.313324	67.5721	0.94826	F
Plppr5	0.173639	0.315756	171.096	0.94826	F
Dimt1	0.17366	0.357261	60.8553	0.94826	F
Iars2	0.173917	-0.304929	71.6651	0.948764	F
Slc31a1	0.173921	-0.437332	47.6521	0.948764	F
Gnb2	0.173996	-0.41692	61.5192	0.94885	F
Gosr1	0.174121	-0.228456	126.619	0.948912	F
Ctr9	0.174264	-0.263344	111.115	0.949015	F
Ikzf5	0.174425	0.390357	52.6002	0.949023	F
Creg2	0.174777	0.549045	20.7802	0.950472	F
Peg3	0.174805	0.311862	2583.79	0.950472	F
Eif3b	0.175201	-0.40337	77.9628	0.951756	F
Npc2	0.175213	-0.393687	55.2651	0.951756	F
Grm4	0.175336	-1.09439	50.9915	0.95181	F
Acbd3	0.175651	0.389167	85.1147	0.952481	F
Tusc3	0.1757	0.31942	183.792	0.952481	F
Arhgap17	0.175775	-0.304908	165.972	0.952481	F
RGD1563349	0.175846	0.329075	202.124	0.952481	F
[truncated: 8,070 more rows]

## Sheet: Naive SSA vs CSA
	pvalue	LFC	mean_exp	P_adj	sig
Sdc2	1.46264e-06	2.13297	3375.27	0.0276118	T
Rn7sl1	5.32134e-06	2.63636	33594.8	0.0502282	T
Metazoa_SRP	1.06674e-05	2.54573	91268.3	0.0671264	T
Zfp622	7.46385e-05	1.156	1110.95	0.281805	T
Neto2	0.000386541	2.80405	4398.06	1	T
AC135454.2	0.000389913	2.87537	4252.81	1	T
Hmgcr	0.000481994	0.690131	180.569	1	T
Ybx1-ps3	0.000754654	1.88031	39.4548	1	F
LOC100912427	0.000758196	2.114	32.8425	1	F
Mis18bp1	0.000861102	1.22362	33.9733	1	F
Rhox2	0.000967867	-1.28307	207.443	1	T
LOC100910754	0.0017207	0.826766	68.6856	1	F
LOC688655	0.00262452	0.433534	455.199	1	T
Adgrg6	0.00298571	-0.989692	434.341	1	T
Itgb4	0.00456703	-1.59947	23.8517	1	F
Rab11fip2	0.00501383	0.655714	81.5837	1	T
St8sia2	0.00504568	-1.00139	51.0519	1	F
Gad1	0.00513043	-0.799978	115.611	1	T
Rps25	0.00550023	0.779014	47.8753	1	F
Ulk4	0.00573016	-1.0187	319.286	1	T
Ptma	0.00618356	1.2153	50.5499	1	F
RGD1306186	0.00750322	0.447775	377.442	1	T
Col27a1	0.00759847	-0.867699	56.8852	1	F
Pcdhgb6	0.00787085	1.30292	32.4192	1	F
Pkd1	0.00787951	-0.512783	284.737	1	T
AC112062.1	0.00791644	1.17934	28.428	1	F
Hps1	0.00797011	-0.973532	31.9502	1	F
Per3	0.00887072	-0.522709	155.448	1	T
LOC100911847	0.009064	1.1044	37.6445	1	F
Aspa	0.00914491	0.591461	96.7473	1	T
Chordc1	0.00926196	0.64138	86.1546	1	T
Tango6	0.00946703	-0.774385	66.5434	1	F
Zfp57	0.00949365	0.823322	53.7398	1	F
Tpcn1	0.00989596	-0.881823	80.2487	1	T
Zcchc14	0.0102305	-0.751858	72.4392	1	F
Trhde	0.0105107	-0.76219	132.307	1	T
Eif3j	0.0109946	0.556422	101.495	1	T
Rapgef6	0.0110544	0.377753	348.151	1	T
Dcps	0.0114502	-0.709538	63.5903	1	F
AC141959.1	0.0118704	-1.58934	30.8248	1	F
Hook1	0.012461	0.663778	87.7066	1	T
Csde1	0.0129688	0.463949	316.743	1	T
7SK	0.0130104	1.17034	12965.5	1	T
Cpeb4	0.0130894	0.433674	677.039	1	T
Hnrnpa3	0.0131201	0.845767	112.418	1	T
LOC100362027	0.0133564	1.24215	33.2647	1	F
Stmn1	0.013725	0.564337	278.517	1	T
Cblif	0.0137574	-1.09357	22.828	1	F
LOC499235	0.0138499	0.810772	29.9723	1	F
Zfp518a	0.0141958	0.883273	45.8853	1	F
Mrc2	0.0142605	-1.15946	51.5527	1	F
H3f3b	0.0143977	0.690861	67.5258	1	F
Tmed4	0.0144326	0.743053	55.2024	1	F
Slc27a2	0.0147301	0.961739	24.1922	1	F
B4galt1	0.0147406	-0.822256	48.0284	1	F
Zfp804a	0.0147954	0.963694	30.9982	1	F
Rpl41	0.01519	1.03894	98.2366	1	T
Man2b2	0.015409	-1.02126	32.8562	1	F
Pfdn5	0.0162633	0.79865	40.1575	1	F
Lmcd1	0.0167528	-1.16784	36.6146	1	F
Bcam	0.0168623	-1.24782	22.0722	1	F
Tmsb4x	0.0168765	0.614722	316.949	1	T
Dvl2	0.0168994	-1.01987	21.3768	1	F
Tmem143	0.0169979	-1.00745	20.9213	1	F
Hspe1	0.0170955	0.829862	31.524	1	F
Slitrk6	0.0176112	0.948272	29.9915	1	F
Lmln	0.0176317	-0.717408	59.0305	1	F
Pank3	0.0177219	0.456893	248.273	1	T
Fkbp4	0.0185167	0.445257	157.449	1	T
Rapgef3	0.0187103	-0.492995	163.133	1	T
Eya2	0.0190019	-1.19663	55.4747	1	F
Il12rb2	0.0190157	0.478788	151.317	1	T
Rpe65	0.0193316	0.864097	41.2259	1	F
Suv39h2	0.0197013	0.886673	23.6267	1	F
Samd9	0.0198064	0.830311	43.4697	1	F
Bex3	0.0198641	0.696986	60.6046	1	F
Nap1l5	0.0199805	0.435993	366.877	1	T
Ddx3	0.0201485	0.598988	92.1552	1	T
Marcksl1	0.0201829	0.709706	63.1605	1	F
LOC100362366	0.0202677	1.28218	29.6188	1	F
Slc66a2	0.0202972	-0.760992	35.0941	1	F
LOC680121	0.020813	0.340499	657.256	1	T
Litaf	0.0209557	0.720754	84.2732	1	T
Pde4b	0.0210897	0.410729	1082.08	1	T
Timm8b	0.0211591	0.953485	25.9079	1	F
Phyhipl	0.021224	0.410291	229.268	1	T
Atad5	0.0213334	0.867783	25.6906	1	F
Cycs	0.0214501	0.519336	79.8135	1	F
Tfpt	0.0217942	0.857179	30.6593	1	F
Zc3h12c	0.0218918	-0.54242	90.6471	1	T
Slain1	0.0225459	0.565011	224.086	1	T
Myo7b	0.0225723	0.428599	231.837	1	T
Nbn	0.0226462	0.775572	45.3757	1	F
Ntng1	0.0226614	0.498086	310.75	1	T
Atp5mc3	0.0226682	0.788422	49.4073	1	F
Scara3	0.0227133	-1.48746	30.1627	1	F
LOC103692716	0.0230303	0.460047	783.552	1	T
Tmem201	0.0230679	-0.676395	42.1248	1	F
Pgm3	0.0230854	0.913876	35.2732	1	F
Tulp3	0.0232393	-0.811371	39.3401	1	F
LOC108348120	0.0232515	-0.984776	26.6893	1	F
Vgf	0.0237368	0.820245	55.7674	1	F
Lsm1	0.0242941	1.13018	22.9912	1	F
Safb	0.0244152	-0.47053	106.715	1	T
Zfp346	0.0245496	-0.514819	92.9789	1	T
Kcnh3	0.0246028	-0.74359	237.165	1	T
Dld	0.0249399	0.484632	103.308	1	T
Cd9	0.0254227	0.478218	113.964	1	T
Npl	0.0254687	-0.681614	62.6693	1	F
Prkar1b	0.0254865	-0.399059	276.327	1	T
Ppp2ca	0.0255275	0.538209	180.672	1	T
Efcab6	0.0256476	-0.991588	27.2432	1	F
Armc2	0.0256686	-0.69824	47.0407	1	F
Plekha3	0.0261059	-0.698839	51.5512	1	F
Eps15l1	0.0261216	-0.363887	272.598	1	T
Plxnb2	0.0261661	-0.552935	101.602	1	T
Cabp7	0.026173	-1.36129	21.4103	1	F
LOC498265	0.0262902	1.00408	30.5508	1	F
Trappc3l	0.0263337	-1.13852	23.3028	1	F
Psma3l	0.0263717	0.388338	138.663	1	T
Fam171a1	0.0265972	1.03444	637.324	1	T
Tfg	0.0268025	0.530211	92.0865	1	T
Szrd1	0.0270092	-0.533781	101.886	1	T
Ccdc115	0.027101	-0.848822	30.0018	1	F
Boc	0.0271666	-0.810572	103.1	1	T
Zfp385b	0.0271897	0.458334	341.736	1	T
Clu	0.0272042	-0.507417	680.829	1	T
Dnttip2	0.0272641	0.709899	35.2283	1	F
Fnta	0.0273459	0.565545	74.5983	1	F
RGD1561916	0.0277784	0.871282	23.4795	1	F
Paox	0.0277913	-0.904731	32.707	1	F
Exosc7	0.0278225	-0.934356	21.0265	1	F
Gns	0.0279847	-0.396815	232.249	1	T
Hmgb3	0.0280521	1.1123	22.8725	1	F
Fads3	0.0280592	-0.995694	34.2279	1	F
LOC102549542	0.0283402	0.315678	320.051	1	T
Rap2a	0.0285142	0.482319	92.9745	1	T
Cyb5r3	0.028715	-0.697703	38.3335	1	F
Itga7	0.0288251	-0.894565	26.2108	1	F
Pias3	0.0294269	-0.950677	30.7853	1	F
Hnrnpa1	0.0294304	0.749092	169.379	1	T
Numa1	0.0294633	-0.375539	218.622	1	T
Hnrnpa2b1	0.0294989	0.846373	172.68	1	T
Ptprf	0.0297757	-0.366574	242.739	1	T
Trak1	0.0300358	-0.360215	291.584	1	T
Galnt10	0.0302021	-0.417149	163.822	1	T
Col8a1	0.0304713	-1.17783	45.3583	1	F
Klhl15	0.0304944	0.500415	84.6509	1	T
Traf7	0.0306506	-0.823589	44.1719	1	F
Dhx35	0.0309874	-0.604579	60.5679	1	F
Bag6	0.0311664	-0.508193	128.671	1	T
Col14a1	0.031176	-0.912883	102.362	1	T
LOC100359916	0.0311938	0.871934	28.8201	1	F
Ankzf1	0.0313074	-0.63605	52.2606	1	F
Prr14l	0.031434	0.360254	262.41	1	T
Pdcd10	0.0314967	0.433414	115.125	1	T
Ears2	0.0315566	-0.935313	32.9419	1	F
Elovl6	0.0322615	0.3333	285.635	1	T
Epdr1	0.0322972	-0.573765	116.873	1	T
RGD1310429	0.0323905	0.680793	34.8513	1	F
Prodh1	0.032568	-0.55087	102.943	1	T
Ppp6r1	0.0327738	-0.504759	143.86	1	T
Supt16h	0.0333315	0.449088	154.842	1	T
Pip4k2c	0.0334503	-0.756939	38.0604	1	F
Dcaf17	0.0335421	0.810003	30.0538	1	F
Hdgf	0.0339523	0.681025	59.6954	1	F
Oca2	0.0341162	-0.741948	62.6367	1	F
Gpr158	0.0342321	0.354226	1251.98	1	T
Lman2l	0.0342719	-0.504148	84.115	1	T
Ttc39c	0.0343358	-0.376924	187.546	1	T
Celsr1	0.0345032	-0.780279	54.9189	1	F
Pkm	0.0346601	-0.418853	856.751	1	T
Wdr43	0.0347945	0.54383	70.059	1	F
Ran	0.034849	0.41029	98.7158	1	T
Abca16	0.0351164	0.983169	58.2817	1	F
Gpc4	0.0352731	-0.996372	28.4172	1	F
Celf3	0.0353784	-0.611482	58.4133	1	F
Prr13	0.0356201	0.48468	245.419	1	T
Dis3	0.0356462	0.626702	50.1643	1	F
Nol7	0.0356924	0.767589	29.2848	1	F
Neurl1	0.0358495	-0.474526	140.182	1	T
Cadm4	0.0360178	0.564556	96.5152	1	T
Mprip	0.0361424	-0.260624	636.463	1	T
Uba3	0.0361793	0.490245	88.3702	1	T
Gpr137b	0.0363233	0.341782	271.886	1	T
Hnrnpdl	0.0363238	0.493056	95.9766	1	T
Ssh3	0.0363911	-0.814616	35.0626	1	F
Pcbp2	0.0371515	0.472985	248.553	1	T
Pole2	0.0373675	0.991186	20.6536	1	F
Nsd2	0.0373705	0.341989	253.294	1	T
Rps6ka2	0.0379307	-0.581526	186.151	1	T
Plaa	0.0379396	0.491081	96.6419	1	T
Pfn1	0.0379856	-0.724944	55.3577	1	F
Ginm1	0.0379891	0.72625	30.6384	1	F
Ccdc77	0.0382866	-1.15034	40.245	1	F
Med12	0.038368	-0.531526	83.3126	1	T
Tada2b	0.038671	0.659805	52.5665	1	F
Vps52	0.0387554	-0.62579	45.4951	1	F
Vrk2	0.0387938	0.600254	51.9445	1	F
Cacnb1	0.0388945	-0.529498	64.4577	1	F
Knop1	0.0389501	-0.760465	48.0472	1	F
Spire2	0.0389819	-0.579597	85.2192	1	T
Parva	0.03917	-0.665367	105.893	1	T
Enpp6	0.0393398	0.584257	105.693	1	T
Phldb2	0.0393857	-0.97808	86.7924	1	T
Rab3c	0.0394414	0.424911	608.587	1	T
LOC100359583	0.0396949	0.416279	127.785	1	T
RGD1561327	0.040052	0.842239	33.0845	1	F
Zfp653	0.0401923	-0.815648	25.7309	1	F
Smarca5	0.0402771	0.416774	132.417	1	T
Strap	0.0404466	0.439521	80.1129	1	T
Fam53c	0.0409166	-0.726005	40.4851	1	F
Tmod1	0.0412683	-0.436005	123.521	1	T
Chchd10	0.0413479	1.20366	27.7554	1	F
Cfl1	0.0416214	0.398961	318.889	1	T
Pex11a	0.0420526	0.852967	23.0603	1	F
Plcd3	0.0420571	-1.21589	20.1212	1	F
Timp3	0.0420592	-0.521192	426.771	1	T
LOC685699	0.0420804	0.879373	3539.9	1	T
Zfp692	0.0423308	-0.801728	36.8439	1	F
Mapre3	0.0424254	-0.542922	131.486	1	T
Btbd8	0.0425511	0.628666	116.439	1	T
Cldn11	0.0427031	0.70307	477.806	1	T
Epha5	0.0432172	0.509874	780.251	1	T
Slitrk2	0.0432675	0.583465	42.818	1	F
Fzd4	0.0438466	-0.867599	27.7311	1	F
Rab7b	0.0441678	0.951302	24.1746	1	F
RGD1359508	0.0442399	0.820978	22.7577	1	F
Rbm20	0.0443089	-1.37283	25.4124	1	F
Ankrd55	0.0449505	-0.596776	124.431	1	T
Fdps	0.0454364	0.384555	251.875	1	T
Med25	0.0456152	-0.75174	33.3653	1	F
Cwc15	0.0456168	0.819008	22.0511	1	F
Pabpc1	0.0457804	0.485313	215.281	1	T
Cntn3	0.0459358	0.492659	261.457	1	T
Limk1	0.0459757	-0.464806	104.675	1	T
Med16	0.0461413	-0.371828	126.934	1	T
Grb10	0.0461617	-0.285913	401.801	1	T
Vars1	0.0462024	-0.780059	47.3936	1	F
Tax1bp1	0.0463364	0.321747	242.282	1	T
Acsl3	0.0464491	0.267259	359.094	1	T
Cxxc4	0.0465484	0.447689	137.966	1	T
Rpl28	0.0465617	-0.581206	77.446	1	F
LOC689986	0.046612	0.601655	106.767	1	T
B3gat3	0.0468181	0.594268	56.9465	1	F
Mfsd13a	0.0470132	-0.682823	33.6031	1	F
Acad9	0.0471874	0.707705	62.4851	1	F
Elmsan1	0.0477299	-0.468018	81.7207	1	T
Septin10	0.0477772	0.506696	76.99	1	F
Reln	0.0481093	0.419037	254.908	1	T
B4galt3	0.0481926	-0.726575	24.9601	1	F
Stmn4	0.0483971	0.372624	244.461	1	T
Atg7	0.0485594	-0.374033	151.187	1	T
Gas6	0.0486068	-0.57617	100.086	1	T
LOC100364769	0.0486829	-0.745454	31.5027	1	F
Rdx	0.0487407	0.445196	122.743	1	T
Smyd2	0.0492265	-0.466303	91.2016	1	T
LOC103690156	0.0494383	-0.354939	162.009	1	T
P3h3	0.0496492	-0.561243	56.6656	1	F
Il17rd	0.0499615	0.602691	36.3906	1	F
Prelp	0.0502679	-1.34124	23.5628	1	F
Dpp3	0.0508001	-0.852838	36.4457	1	F
Gpc3	0.0509048	-1.28078	33.7336	1	F
Cmpk1	0.0509914	0.438768	96.2918	1	F
Plec	0.0510546	-0.364412	355.274	1	F
Terf1	0.0512366	0.522166	61.7669	1	F
Pnn	0.0513347	0.730015	52.0871	1	F
Frg1	0.0516904	0.544598	53.8032	1	F
Ikzf2	0.0517245	0.385196	133.534	1	F
LOC102555453	0.0518724	0.903745	34.3296	1	F
Abr	0.0520223	-0.285555	540.776	1	F
Hmgn2	0.0522199	0.493843	112.406	1	F
Ncapd2	0.052548	0.457437	113.212	1	F
LOC304725	0.0525985	0.498654	1088.11	1	F
LOC108349745	0.0526829	0.975934	20.5942	1	F
Pcbp3	0.0527438	-0.377197	148.471	1	F
Tac1	0.0529373	1.21395	20.2292	1	F
Cped1	0.0530733	-1.59848	83.4378	1	F
Sphkap	0.0534326	0.35358	355.013	1	F
Ube2l3	0.0535595	-0.351855	209.019	1	F
Cacna2d4	0.0536472	-0.751713	29.4798	1	F
Arhgdia	0.0536964	0.520463	135.497	1	F
Rps16	0.0539065	0.501956	77.0706	1	F
Flnc	0.054118	-0.829829	39.3252	1	F
Hs6st1	0.0541737	-0.473567	103.955	1	F
Ap2a2	0.0541944	-0.378671	314.505	1	F
Hagh	0.0543072	0.647902	40.3723	1	F
Cables2	0.0545367	-0.667604	36.5356	1	F
Khsrp	0.0546658	0.628702	47.2941	1	F
Cdc42ep4	0.0548845	-0.536886	75.0411	1	F
Tas1r2	0.0550867	-0.39163	97.7185	1	F
Npsr1	0.0550961	0.876109	35.0571	1	F
Slc2a13	0.0551557	0.322933	405.142	1	F
Hectd3	0.0551767	-1.0367	23.4564	1	F
Lrrtm2	0.0553066	0.498706	72.4582	1	F
Eef1b2	0.0553186	0.521835	64.436	1	F
Srebf1	0.0554465	-0.707927	59.6132	1	F
Tra2a	0.0554686	0.322075	344.861	1	F
Septin11	0.0555671	-0.320571	316.1	1	F
Gpr161	0.0557216	0.667279	51.3239	1	F
Smim13	0.0558043	0.810991	22.247	1	F
Ube3a	0.0559119	0.34922	1804.62	1	F
Wdpcp	0.0561835	0.332369	234.817	1	F
Nsdhl	0.0562552	0.492193	73.7964	1	F
Yap1	0.056387	-0.646962	87.2661	1	F
Myl6	0.0564574	0.771647	59.7715	1	F
Atp10a	0.0566766	-0.430839	217.964	1	F
Abhd13	0.0568589	0.554276	47.063	1	F
Ybx1	0.0570825	0.530742	114.641	1	F
Dcdc2	0.0572848	-1.61237	54.141	1	F
Eif3c	0.057445	0.322416	182.023	1	F
Gabarapl2	0.0577772	0.529637	59.5838	1	F
Syt7	0.058023	-0.373578	190.03	1	F
Gldc	0.0580569	-1.01437	33.6705	1	F
Fsd1	0.0581339	-0.831537	38.5324	1	F
P4ha2	0.0582834	-0.792089	33.2665	1	F
LOC679087	0.0583692	0.860781	22.1365	1	F
AC094053.1	0.0583942	0.415886	95.2964	1	F
Cep126	0.0585628	0.582147	73.8498	1	F
Ccdc15	0.0586185	-0.694562	31.6692	1	F
Lfng	0.058626	-0.851213	26.0548	1	F
Hdac7	0.0588175	-0.531993	65.451	1	F
Mir3583	0.0588968	-0.942243	24.4322	1	F
Poli	0.0589249	-0.697304	25.3813	1	F
Fem1a	0.0592523	-0.968035	20.301	1	F
Nkapd1	0.0593415	0.49835	73.9495	1	F
Nrip3	0.0594364	0.317519	254.25	1	F
Glis1	0.0594733	-0.7264	30.8857	1	F
Arrb1	0.0595226	-0.267856	750.155	1	F
Acss1	0.0596213	-0.449474	152.616	1	F
Tma7	0.0597405	0.781931	26.3287	1	F
Rc3h2	0.0599982	0.291189	241.952	1	F
Inpp5d	0.0601414	-0.582752	82.2592	1	F
Ezh1	0.0602958	-0.437538	105.317	1	F
Pik3ca	0.0606783	0.399312	144.194	1	F
Rpl34	0.060855	0.625937	35.6596	1	F
Usp12	0.060868	-0.531491	61.2289	1	F
Farsa	0.0609488	-0.841552	29.4841	1	F
Tcp1	0.0611522	0.456866	106.626	1	F
Gap43	0.0613209	0.53329	419.072	1	F
Slc25a3	0.0614745	0.315144	244.192	1	F
Cebpz	0.0615985	0.567422	58.5129	1	F
Lrtm2	0.0616198	-0.871256	23.6961	1	F
Pla2g4e	0.061963	0.731958	31.3919	1	F
Rpl14	0.0620257	0.596661	45.6258	1	F
Nudt4	0.0626735	-0.629234	107.179	1	F
Psmc2	0.0629026	0.386635	100.323	1	F
Cdh10	0.0629138	0.324406	540.027	1	F
Parp2	0.0632173	1.20854	706.262	1	F
LOC100365810	0.0632663	0.942823	31.7465	1	F
Hspd1	0.0632896	0.482998	107.583	1	F
Slc6a6	0.0636673	-0.415949	249.387	1	F
RGD1306556	0.0637788	-0.46316	152.233	1	F
LOC108349548	0.0637838	0.692128	32.2846	1	F
Mcf2	0.0638262	0.783687	34.1027	1	F
Arpc5l	0.0639123	0.626871	43.4758	1	F
Gadd45gip1	0.0639661	0.710609	23.6296	1	F
Ybx3	0.0642799	0.528683	51.1207	1	F
Msn	0.0648537	-0.554427	76.8847	1	F
Acta2	0.0649182	-1.26301	21.1247	1	F
Slc25a27	0.0650371	0.437839	108.139	1	F
Hmgxb4	0.0653224	0.411679	82.2708	1	F
Irs2	0.0660048	-0.401425	140.909	1	F
Abcg1	0.0662396	-0.482468	180.839	1	F
Polr2f	0.0662906	0.796368	22.2799	1	F
Ksr1	0.0667775	-0.419435	143.099	1	F
Mindy4	0.0671057	-0.475343	94.9529	1	F
Scn3b	0.0672103	0.522848	198.692	1	F
Pdcl	0.0673166	0.795693	22.4094	1	F
Fbln1	0.0673321	-1.47741	62.6404	1	F
C4a	0.0673364	-0.979595	36.1342	1	F
LOC100363372	0.0675464	0.672732	50.387	1	F
Cryz	0.0680242	-0.689603	31.6544	1	F
Gtf2b	0.0682465	0.576345	37.0409	1	F
LOC108348048	0.068286	0.797655	36.9701	1	F
Rad50	0.0685087	0.541041	68.1572	1	F
Ercc6l2	0.0685559	-0.336022	204.558	1	F
Mfsd14a	0.0686281	0.325107	151.219	1	F
Ints3	0.0689312	-0.378878	174.134	1	F
Ilk	0.0689476	-0.533974	103.851	1	F
Tmem94	0.0689741	-0.391134	94.2595	1	F
Id2	0.0690796	0.647525	35.4605	1	F
LOC103689945	0.0691461	-0.480881	75.9879	1	F
Lims2	0.0691504	0.43151	137.854	1	F
Vps36	0.0693016	0.719983	32.515	1	F
Paxbp1	0.0693134	0.35911	107.765	1	F
Nop53	0.0693577	0.562503	46.4065	1	F
Hspa5	0.0695971	0.407251	294.671	1	F
Col4a5	0.0696157	-0.859002	88.3315	1	F
Syne3	0.0699644	-0.743867	28.2992	1	F
Zdhhc4	0.0700823	-0.909384	20.5441	1	F
Sra1	0.0702576	0.678301	30.784	1	F
Robo2	0.0703093	0.262394	1124.79	1	F
Sardh	0.0705476	-0.709265	26.0802	1	F
Larp6	0.071071	0.432265	96.0966	1	F
Aste1	0.0711839	0.52577	58.9154	1	F
Gbf1	0.0714287	-0.267397	482.815	1	F
Ice1	0.0714743	0.301282	179.638	1	F
Rps17	0.0715048	0.614547	45.4129	1	F
Klhl13	0.0715619	-0.392414	199.375	1	F
Notch2	0.0716299	-0.502767	203.13	1	F
Abca8a	0.071639	0.408097	281.407	1	F
Gsto1	0.0719469	-0.904786	28.4095	1	F
Tex10	0.0722041	-0.447714	71.4321	1	F
Lrrc4b	0.0722434	0.350162	205.064	1	F
Txnip	0.0726267	-0.707692	76.0598	1	F
Arl5b	0.0726784	-0.567498	50.1978	1	F
Chpf2	0.0728158	-0.703453	33.7714	1	F
As3mt	0.0728631	-0.447637	91.4486	1	F
Dpagt1	0.0730166	-0.776939	20.5787	1	F
Arhgap29	0.0730957	-0.827497	93.7538	1	F
Hace1	0.0731311	-0.335038	148.15	1	F
Uap1l1	0.0731563	-0.994798	21.427	1	F
Pnpla7	0.0732271	-0.395134	97.8971	1	F
Slc16a1	0.0732558	0.558517	106.599	1	F
Rrm2b	0.0733925	0.644018	45.8962	1	F
Apba1	0.0734902	0.241141	1076.3	1	F
Pank2	0.0736923	-0.435663	114.763	1	F
Cacul1	0.0737207	0.32085	259.032	1	F
Utp18	0.0737789	0.480025	52.1805	1	F
Trdn	0.0739304	0.766476	23.5427	1	F
Fbxo10	0.074426	-0.419508	98.2351	1	F
Il1rap	0.0748987	0.281994	294.249	1	F
Snx15	0.0750167	0.697882	32.1808	1	F
Rnpep	0.0750919	0.609103	40.368	1	F
Ly6h	0.0751378	0.757731	44.7753	1	F
Atp6v1f	0.0754678	0.665343	36.7812	1	F
Bgn	0.0754816	-1.18967	36.4627	1	F
Arid1a	0.0755495	-0.252668	436.922	1	F
Plekhg1	0.0756423	0.448615	244.09	1	F
Nop10	0.0756903	0.701089	29.4591	1	F
Kat5	0.0757691	0.51999	48.4277	1	F
Acad10	0.0757904	-0.881114	23.389	1	F
Ppp2r3a	0.0761306	0.253968	453.25	1	F
Nek6	0.0761646	-0.474451	76.3286	1	F
LOC103691744	0.0766677	0.845204	23.2347	1	F
Zfp687	0.0767126	-0.76738	25.0011	1	F
Fam162a	0.0767617	0.460551	82.4801	1	F
Htr2a	0.0767992	0.760038	95.2593	1	F
Klhl42	0.07682	-0.612506	40.3049	1	F
Rps11	0.0769391	0.435925	89.6737	1	F
Spock2	0.0770217	-0.312827	266.564	1	F
Cenpj	0.0771645	-0.73038	24.4816	1	F
Surf4	0.077167	-0.490716	91.7045	1	F
Adgrb3	0.0772544	0.319072	3582.11	1	F
St8sia6	0.0778223	0.927469	21.4799	1	F
Plcg2	0.0780446	-0.713652	29.0212	1	F
Glyr1	0.0781188	-0.287702	212.677	1	F
Clcn6	0.0781588	-0.365372	237.668	1	F
Slc22a8	0.0782582	-1.13984	35.3116	1	F
Erbin	0.0782858	0.339025	298.318	1	F
Dnah2	0.0785195	-1.09463	20.4266	1	F
Dkk3	0.0785942	-0.521825	80.6449	1	F
Spats2l	0.0790284	0.286397	347.136	1	F
St6galnac6	0.0790361	0.550448	45.1907	1	F
Emsy	0.0790497	0.361066	154.315	1	F
Kcnk3	0.0790686	-0.787386	26.3868	1	F
Wbp4	0.0793855	0.438631	75.8151	1	F
Slc8a3	0.0795082	0.367376	561.563	1	F
Agrn	0.0796802	-0.384482	168.282	1	F
Elob	0.0799461	-0.853268	50.1398	1	F
Hnrnpu	0.0799508	0.320501	432.66	1	F
Tsr1	0.0800935	0.438032	63.3832	1	F
Hnrnpll	0.0801028	0.455829	65.5027	1	F
Zfp516	0.0802162	-0.43957	126.601	1	F
Iars2	0.0806294	-0.439011	71.6651	1	F
Plekha2	0.080673	-1.0648	22.0186	1	F
Lrp2	0.0810036	-0.802923	55.0005	1	F
Capzb	0.0811073	-0.328688	291.009	1	F
LOC685431	0.0815236	0.920537	20.9215	1	F
Slc6a12	0.0816995	-1.88768	21.4751	1	F
Caprin1	0.0817132	0.294319	336.445	1	F
RGD1566359	0.0817222	-0.732365	24.0591	1	F
Cdip1	0.0818187	0.332177	180.881	1	F
Rbm12b	0.0819994	0.809908	21.2864	1	F
Sde2	0.0821387	-0.682769	34.1734	1	F
S100pbp	0.0821469	-0.374137	143.282	1	F
Slc22a15	0.0821565	0.435208	103.17	1	F
Bmp6	0.0822264	-1.07869	302.879	1	F
Tomm34	0.0822463	-0.547348	48.3483	1	F
LOC100361457	0.082262	0.37769	329.948	1	F
Pex26	0.0824681	0.798502	21.152	1	F
Ctc1	0.0825077	-0.523174	60.946	1	F
Eif2s3y	0.0825416	0.472411	75.5305	1	F
Kif24	0.0826489	-0.78345	22.3199	1	F
Gprasp2	0.0827201	0.353981	209.714	1	F
Zfp266	0.0827903	-0.365305	144.191	1	F
Scoc	0.0828687	0.378236	155.732	1	F
Ssb	0.082874	0.601864	72.6624	1	F
Trrap	0.0829688	-0.255312	451.003	1	F
Ppp1r16a	0.083407	-0.618962	30.3446	1	F
Gpd1	0.0835061	0.641684	65.0964	1	F
Il18	0.0835293	0.647484	33.4078	1	F
Clec2l	0.0836721	0.492879	49.4449	1	F
Idua	0.0837297	-0.413483	88.6005	1	F
Pogz	0.0838974	-0.334169	194.512	1	F
Kcnj5	0.0840368	0.908441	28.1882	1	F
Arhgap26	0.084229	-0.24267	698.642	1	F
Cfap70	0.0843615	-0.671645	40.2505	1	F
Eif3f	0.0843952	-0.597153	56.9872	1	F
Sorbs1	0.0844906	-0.351249	755.689	1	F
Cd53	0.0845042	-0.755519	28.2712	1	F
Ankrd17	0.0845438	0.271798	664.119	1	F
Syngr1	0.0849174	-0.631446	60.0033	1	F
Zrsr2	0.0849251	0.402398	129.445	1	F
Pdia3	0.0849353	0.308427	249.655	1	F
RGD1304884	0.0850544	-0.383502	196.323	1	F
Rps15a	0.0850919	-0.730165	44.9026	1	F
Mrrf	0.0851285	0.451086	58.9684	1	F
Herc3	0.0851411	0.268634	600.151	1	F
Impa2	0.0851428	0.771657	20.3623	1	F
Eef2k	0.085279	-0.382986	87.7385	1	F
Clnk	0.0853828	-0.41372	99.2639	1	F
Psma4	0.0854992	0.465996	68.3063	1	F
Serf2	0.0858008	0.750815	52.978	1	F
Wdfy3	0.0858919	-0.213049	895.91	1	F
Pcdhga7	0.0860853	-0.87011	20.1598	1	F
Rnf165	0.0862221	-0.713347	35.1256	1	F
Entpd1	0.0863768	-0.517563	92.7809	1	F
Gpr37l1	0.0864791	0.373465	130.948	1	F
Cyth3	0.0869849	-0.409028	86.3888	1	F
Dbndd2	0.0872619	0.571997	70.172	1	F
Aldh9a1	0.0873214	-0.491418	76.9859	1	F
Adamts4	0.0873239	0.634562	76.2274	1	F
Cdh20	0.0875248	0.382614	169.846	1	F
Hmgcs1	0.0876581	0.494649	453.25	1	F
Calr	0.0877956	0.319918	418.472	1	F
Magee1	0.0880754	0.425006	91.7708	1	F
Cyp20a1	0.088096	-0.500024	53.5643	1	F
Bend6	0.0885231	0.413294	252.548	1	F
Mul1	0.088701	-0.630113	29.5846	1	F
Adamtsl3	0.0887991	-0.708714	82.4606	1	F
Arhgap5	0.0888679	0.315196	457.279	1	F
Eri3	0.0891598	-0.267915	435.046	1	F
Aif1l	0.0894983	-0.773084	28.1605	1	F
LOC102552166	0.0896808	-0.549594	52.481	1	F
Nxn	0.0897915	-0.54569	188.792	1	F
Prex1	0.0900987	-0.288275	449.402	1	F
Cdh5	0.0902452	-1.16403	33.836	1	F
Zfp92	0.0902778	-0.665138	44.8015	1	F
Tial1	0.0903275	0.335516	129.962	1	F
Ccs	0.0903972	-0.750431	20.7201	1	F
Sh3bp4	0.0904109	-0.544151	76.0063	1	F
Plppr1	0.0904145	0.55599	223.297	1	F
AC117889.1	0.0904232	0.499597	51.4861	1	F
Adamts10	0.0905169	-0.760898	55.176	1	F
Micu3	0.0907431	0.292537	217.948	1	F
Man1c1	0.090876	-0.358857	185.564	1	F
Dnajc12	0.0909879	0.737964	21.5401	1	F
Zfp638	0.0910912	0.266121	453.807	1	F
Ltbp1	0.0910971	-0.700425	67.1231	1	F
Has1	0.0914613	0.585516	37.6897	1	F
Mpi	0.0915034	-0.628454	38.2126	1	F
Cylc1	0.0917068	0.338986	94.7691	1	F
RGD1311517	0.0918987	0.690144	33.46	1	F
Sgta	0.0923127	-0.427116	98.628	1	F
Tmem69	0.0923782	0.608673	26.2198	1	F
Rnf149	0.0925552	0.391468	87.2328	1	F
Drc3	0.0925708	-0.489078	53.4175	1	F
Gfra2	0.092687	-0.532598	82.2398	1	F
Cfap298	0.0928867	-0.584019	33.8639	1	F
Zfr2	0.0929848	-0.669145	35.8506	1	F
Rpl37a	0.0930734	0.40094	112.947	1	F
Tmem132c	0.0930887	0.47411	57.537	1	F
Appl1	0.0931901	0.451064	142.331	1	F
Gabra3	0.0932038	0.427859	127.591	1	F
Colec12	0.0936334	-1.41918	116.089	1	F
Rnf31	0.0936532	-0.666677	26.7551	1	F
Ldlrad4	0.0937038	-0.378943	430.106	1	F
Rttn	0.0937066	-0.395228	111.762	1	F
Rnf213	0.093838	-0.470162	104.623	1	F
Sh3bgrl2	0.0939186	-0.674255	103.596	1	F
Bach1	0.0939256	-0.519936	49.4512	1	F
Trim9	0.0940253	0.262484	575.59	1	F
Gnb1l	0.0941393	-0.580773	35.8649	1	F
P4htm	0.0943493	-0.543211	53.2946	1	F
Cct8	0.0946067	0.337094	128.302	1	F
LOC100911734	0.0946126	-0.521157	49.9643	1	F
Amotl1	0.0946199	0.361313	175.018	1	F
Manf	0.0948312	0.727967	24.7565	1	F
Nup214	0.0948516	-0.297784	187.581	1	F
Iws1	0.0948648	0.439295	92.273	1	F
Itga8	0.0950276	-0.71846	49.8893	1	F
Zfp17	0.0952426	0.753581	23.2476	1	F
Klhdc3	0.095486	-0.44858	86.1604	1	F
Tnr	0.0955067	0.38535	616.442	1	F
Lyrm1	0.0955618	0.620766	44.4245	1	F
Plekhm2	0.0955828	-0.324954	154.274	1	F
Chst15	0.0958308	-0.999684	43.2686	1	F
Fan1	0.0958442	-0.526663	32.2345	1	F
Tmem184b	0.0968525	-0.38532	103.442	1	F
Fra10ac1	0.0969182	0.620822	37.6069	1	F
Pde6d	0.0970387	0.383737	77.3772	1	F
Crlf3	0.0970604	-0.588279	39.21	1	F
Adgrf5	0.097147	-0.534125	129.273	1	F
Cox18	0.0971553	-0.57668	35.0056	1	F
Sod1	0.097259	0.457912	100.936	1	F
Ell2	0.0974487	0.309677	237.576	1	F
Cystm1	0.0974792	-0.48001	75.0466	1	F
Zfp280d	0.0976016	-0.320563	246.492	1	F
Usp40	0.0976294	-0.282253	232.878	1	F
Ltn1	0.0976889	0.32933	137.54	1	F
Ehhadh	0.0978213	0.64586	25.2608	1	F
LOC108351137	0.0979806	0.305681	1052.7	1	F
Flna	0.098026	-0.687116	115.989	1	F
Rmnd5b	0.0983589	-0.684651	22.3787	1	F
Tmtc2	0.09844	0.346024	604.635	1	F
Tars2	0.0989735	-0.424945	56.859	1	F
Kank2	0.0990855	-0.823661	58.0601	1	F
Mknk1	0.099145	-0.484692	62.9312	1	F
Ifitm10	0.0991762	-0.747868	32.354	1	F
Tmeff2	0.0992642	0.34431	2062.47	1	F
Kpna4	0.0992985	0.346686	407.541	1	F
Sorbs3	0.0994204	-0.449183	111.285	1	F
Anxa4	0.0995125	-0.931482	22.3326	1	F
LOC691170	0.0996906	0.466286	55.0594	1	F
Dtx3l	0.0998407	-0.871567	20.673	1	F
Eln	0.100127	-1.07317	23.6015	1	F
Itgav	0.100284	-0.469523	228.634	1	F
Rab5a	0.100386	0.302548	142.725	1	F
AC109958.1	0.100431	0.575562	45.5042	1	F
Nnt	0.100522	-0.402899	131.148	1	F
AC118165.1	0.100568	0.388006	122.902	1	F
Crim1	0.10084	-0.458173	164.644	1	F
Wnt2	0.100972	1.14443	25.341	1	F
Zc3h15	0.10121	0.477472	107.577	1	F
Dnaja1	0.101212	0.365889	146.69	1	F
Actn1	0.101268	-0.353558	135.536	1	F
Wdr1	0.101321	-0.414777	199.855	1	F
Atcay	0.101525	-0.458619	145.576	1	F
AC117058.1	0.1016	-0.950289	32.8391	1	F
Upf1	0.101682	-0.548173	54.7944	1	F
Nup160	0.101872	0.451202	58.3834	1	F
Fuca2	0.102128	0.640711	24.441	1	F
Atp5pd	0.10214	0.635181	39.7907	1	F
Inpp5k	0.102497	-0.542283	43.5037	1	F
Fez2	0.102624	-0.466501	50.804	1	F
Zdhhc17	0.102736	0.293114	190.119	1	F
Rab3b	0.102789	-0.8177	30.5136	1	F
Maz	0.102879	0.795841	31.9502	1	F
Rbpms	0.102994	-0.698571	68.6495	1	F
Cdc27	0.103009	0.320025	163.161	1	F
Hint1	0.103028	0.560774	28.345	1	F
Msmo1	0.103043	0.421771	175.193	1	F
Slc41a2	0.103173	-0.410009	128.554	1	F
Trdmt1	0.103415	-0.523047	38.3326	1	F
Scpep1	0.103532	-0.549824	55.3963	1	F
Ndufb10	0.103732	0.705906	27.857	1	F
Tshr	0.103954	-1.02175	24.3264	1	F
Pdzd8	0.104028	0.302257	226.319	1	F
Atp5po	0.104124	0.448402	121.479	1	F
Ergic3	0.104381	-0.470694	73.6638	1	F
Mrps5	0.104512	0.513224	38.2316	1	F
Lmod1	0.105019	-0.776376	46.7506	1	F
Fgfr1	0.105123	-0.37375	167.001	1	F
Wipf3	0.105324	0.716063	51.6898	1	F
Hmg20a	0.105338	0.304688	199.214	1	F
Slc32a1	0.105339	0.725474	24.2052	1	F
Clip2	0.105369	-0.366996	181.857	1	F
Nsun4	0.105405	-0.903343	22.8006	1	F
Ptpn5	0.10544	0.395484	167.518	1	F
Rnf139	0.105451	0.520306	44.8514	1	F
Sel1l2	0.105506	0.549256	35.3471	1	F
Ubac2	0.105593	-0.265671	213.776	1	F
Psmc6	0.10563	0.379429	101.225	1	F
Smim17	0.105845	-0.665123	73.9477	1	F
LOC688932	0.105911	0.395189	209.074	1	F
Tmem100	0.106077	0.58297	27.6618	1	F
Lrp3	0.106242	-0.446086	78.381	1	F
Arhgef40	0.106252	-0.384345	86.5093	1	F
Crbn	0.106308	0.388236	94.4386	1	F
Ctsb	0.106395	-0.344547	446.111	1	F
Ptpn3	0.106795	-0.514744	51.9976	1	F
LOC100364062	0.107124	0.542096	104.352	1	F
Ndufv2	0.107144	0.320077	144.966	1	F
Tbpl1	0.107213	-0.41846	99.9648	1	F
Bnip2	0.107355	0.419958	94.1735	1	F
Wdr35	0.10772	0.42074	94.5126	1	F
LOC100362453	0.10773	0.321147	112.953	1	F
Eif2s3	0.107787	-0.447417	111.431	1	F
Sub1	0.107836	0.446759	69.469	1	F
Fam49b	0.10796	0.254812	260.122	1	F
Rbm18	0.107975	0.471582	62.712	1	F
Zw10	0.108062	0.47326	43.9484	1	F
Prkag2	0.108314	-0.546832	381.298	1	F
RGD1306072	0.108357	-0.693328	22.403	1	F
Armcx1	0.108423	0.593836	28.3586	1	F
Vcam1	0.108475	-0.655681	71.4465	1	F
Hsd3b5	0.108837	-0.855223	34.2184	1	F
Ergic1	0.108952	-0.296779	210.063	1	F
Cacybp	0.10898	0.435349	83.6919	1	F
Lrrc71	0.109359	-0.813946	22.6648	1	F
Aamp	0.109679	0.629804	34.9346	1	F
Mrpl47	0.109757	0.487823	38.0429	1	F
Ppial4d	0.10978	0.623091	108.523	1	F
Naa80	0.10994	-0.660548	34.049	1	F
Spats2	0.109948	-0.371799	73.7646	1	F
Pmm1	0.110019	0.432602	66.0563	1	F
Amfr	0.110076	-0.344637	156.967	1	F
Sncb	0.110296	0.417228	153.828	1	F
Dipk2a	0.110446	0.513722	43.3146	1	F
Lrrtm4	0.110494	0.58283	48.5912	1	F
LOC100912282	0.110926	-0.400408	69.8257	1	F
Grik5	0.111009	-0.364224	241.745	1	F
AC141521.1	0.11102	-0.74098	20.5699	1	F
Rbbp5	0.11104	-0.36949	88.8802	1	F
Ptpn14	0.111196	-0.791366	51.0075	1	F
LOC103689931	0.111209	0.548828	35.9905	1	F
Unc13a	0.111258	-0.397331	125.714	1	F
Bicra	0.11181	-0.493542	43.8041	1	F
Tpt1	0.111842	-0.386672	214.905	1	F
Hnrnph1	0.111918	0.357134	240.52	1	F
Ift20	0.11194	0.711312	30.9832	1	F
Eno1	0.112005	-0.259686	421.228	1	F
Gfod2	0.112202	-0.436689	65.4223	1	F
Slc35b1	0.112543	0.467861	45.5151	1	F
Shfl	0.112603	-0.769953	21.2398	1	F
Zcchc8	0.112638	-0.468432	64.6911	1	F
Ppara	0.112656	-0.801953	25.6186	1	F
Map2k1	0.112722	-0.393881	89.8735	1	F
Fam171a2	0.112814	0.550155	44.9157	1	F
Zfp496	0.112958	-0.646396	23.7421	1	F
Kcnj13	0.113346	-0.809561	23.7952	1	F
Lrp10	0.113411	-0.689612	27.1501	1	F
Wdfy1	0.11345	-0.2711	165.871	1	F
Zfp869	0.113481	-0.639982	22.5206	1	F
Usp46	0.113554	-0.266025	218.665	1	F
Lyplal1	0.113609	0.563177	24.8992	1	F
Btf3	0.114079	0.454454	55.8755	1	F
Eif5a	0.114169	0.425041	87.678	1	F
Tom1l1	0.114226	-0.444577	58.9954	1	F
LOC100911252	0.114238	0.656452	107.984	1	F
Srsf3	0.114265	0.317999	127.167	1	F
Sdcbp	0.114334	-0.37714	184.144	1	F
Cenpv	0.114681	-0.663317	24.9194	1	F
Ccdc97	0.114701	-0.556457	34.7523	1	F
Hsp90b1	0.114723	0.332502	451.542	1	F
Uggt1	0.11487	-0.261246	266.094	1	F
Zswim8	0.114918	-0.40388	84.2416	1	F
Syt1	0.114944	0.240395	3037.71	1	F
Pcdh15	0.115351	0.382298	355.928	1	F
Notch1	0.115375	-0.33502	127.051	1	F
Hdac9	0.115443	0.245671	701.124	1	F
Fto	0.115523	-0.185601	954.231	1	F
Kri1	0.115745	-0.685946	23.9613	1	F
Cbll1	0.115777	-0.515974	37.6219	1	F
Poc1b	0.115857	-0.400468	77.8924	1	F
Baiap2	0.115985	-0.532942	61.7776	1	F
Unkl	0.116253	-0.424462	67.128	1	F
Prag1	0.116527	-0.505291	89.7698	1	F
Btbd3	0.116824	-0.4607	89.2938	1	F
Sptbn2	0.116861	-0.31558	258.991	1	F
Epb41	0.116945	-0.381533	212.418	1	F
Ccm2	0.116956	-0.482744	66.4728	1	F
Pkhd1l1	0.117223	-1.14771	23.2471	1	F
Cntn6	0.117279	0.380503	303.178	1	F
Sh3d19	0.117334	0.434144	83.7375	1	F
Snx6	0.117461	-0.398783	119.67	1	F
Ppp1r1a	0.117487	-0.972437	21.9788	1	F
Ipo7	0.117504	0.266755	183.811	1	F
Vwa5a	0.117521	0.676334	35.0526	1	F
Pgm2l1	0.117663	0.292388	321.233	1	F
Ndufv3	0.117916	0.494776	50.4556	1	F
Tma16	0.117941	0.644188	28.8484	1	F
Fam20c	0.118041	-0.330066	118.902	1	F
Ica1l	0.118065	0.430189	118.287	1	F
Metap1	0.118129	-0.431162	77.8198	1	F
Hvcn1	0.118516	0.667301	21.508	1	F
LOC108348137	0.118607	0.587222	30.5601	1	F
Msr1	0.11865	0.607622	136.64	1	F
Sipa1l3	0.118758	-0.325588	284.914	1	F
Cnrip1	0.118922	0.41708	99.1243	1	F
Phka1	0.118942	0.320065	152.447	1	F
Slc9a1	0.119049	-0.366636	102.98	1	F
Hdac4	0.119089	-0.230848	448.383	1	F
Cd48	0.119391	0.692247	43.3907	1	F
Dgkg	0.119623	-0.52663	115.93	1	F
Usp13	0.119725	0.315181	269.209	1	F
Fhod3	0.119746	0.291149	583.365	1	F
Abcb6	0.120261	-0.762515	30.7374	1	F
Klk6	0.120334	0.770087	73.629	1	F
RGD1309036	0.120473	0.867099	23.1443	1	F
Tmem169	0.120569	0.454049	41.9627	1	F
Blzf1	0.120605	0.595427	31.0407	1	F
Cep170b	0.120616	0.32933	224.479	1	F
Ccdc88a	0.120799	0.260187	413.516	1	F
Hsd3b3	0.120866	-0.79037	35.9922	1	F
Otud7a	0.12087	0.514959	64.6261	1	F
Hnmt	0.120999	0.69685	37.925	1	F
Dtx4	0.121074	-0.534385	46.6713	1	F
Phtf1	0.121138	0.322748	164.932	1	F
Spop	0.121162	0.278063	278.212	1	F
Ube3b	0.121182	-0.436097	84.3478	1	F
Slc26a1	0.121328	-0.767	21.3289	1	F
Ermn	0.121689	0.447876	381.14	1	F
Entpd3	0.122022	-0.751324	20.5226	1	F
RNaseP_nuc	0.122173	0.793615	38.11	1	F
Idi1	0.122188	0.420888	86.6092	1	F
LOC103689941	0.122211	-0.35867	68.8982	1	F
Ppp2r5e	0.122366	-0.224207	490.479	1	F
H1f2	0.1225	-0.664151	38.2489	1	F
Trpc7	0.122639	-0.666609	32.1689	1	F
Plxdc2	0.122961	0.283229	872.353	1	F
Atp1a2	0.12313	-0.281473	1973.62	1	F
Hsd17b7	0.123296	-0.755349	30.429	1	F
Nfs1	0.123839	-0.49309	97.3592	1	F
Ehbp1	0.123937	0.297762	554.267	1	F
Rph3al	0.124015	-0.59005	50.6153	1	F
Pank4	0.124787	-0.622822	44.3143	1	F
Prrt1	0.124794	0.5851	55.6304	1	F
Olfml2a	0.125039	-0.946616	29.3205	1	F
Selenot	0.125197	0.328547	106.06	1	F
Ccni	0.125258	0.268383	222.031	1	F
Rpl17	0.125554	-0.354634	130.571	1	F
Acy1	0.1256	-0.684519	24.0575	1	F
Glis3	0.125678	-0.450921	170.684	1	F
Ptpn13	0.125937	-0.568663	150.648	1	F
Ass1	0.126066	-0.517121	45.227	1	F
Ggps1	0.126217	0.307843	109.847	1	F
Nudt10	0.126218	0.410826	58.0366	1	F
Cp	0.126398	-0.694432	104.269	1	F
Rtraf	0.12641	0.440129	54.3714	1	F
Cpne5	0.126453	-0.582522	41.6698	1	F
Ubtf	0.126751	0.394199	83.7595	1	F
Anapc2	0.126792	-0.430535	72.0316	1	F
Ptov1	0.126838	0.550146	48.6001	1	F
Galnt13	0.12687	0.481956	869.416	1	F
Scrn3	0.126971	-0.485425	40.6046	1	F
Cox8a	0.127138	0.613894	30.7728	1	F
Smndc1	0.127153	0.536782	35.9465	1	F
Prdm4	0.127261	0.377018	68.9175	1	F
Slc16a2	0.127578	-0.660091	95.1405	1	F
LOC100911860	0.127657	-0.267928	194.895	1	F
Noa1	0.127676	0.547436	25.298	1	F
Armc1	0.127678	-0.39305	75.9027	1	F
Prmt5	0.12768	-0.515774	46.3732	1	F
Dnmbp	0.127754	-0.452413	73.8294	1	F
Lmbrd2	0.127809	0.35847	94.0382	1	F
Adgrg1	0.127891	-0.379155	128.353	1	F
Clec2g	0.128099	-0.733736	67.5631	1	F
Dlgap1	0.128126	0.317551	1230.71	1	F
Prdm5	0.12813	-0.381816	120.068	1	F
Fam131a	0.128478	0.684232	29.5039	1	F
Rasa3	0.128581	-0.29998	198.432	1	F
Pclo	0.128586	0.350941	780.288	1	F
Apbb3	0.128615	0.494667	61.1564	1	F
Dgkq	0.128737	-0.472908	67.4112	1	F
Slc6a13	0.129064	-1.42392	97.5711	1	F
Usp35	0.129086	-0.447999	50.7788	1	F
Cdkl1	0.129159	0.419773	91.652	1	F
Pcf11	0.129457	0.262038	185.407	1	F
Cog6	0.129515	-0.406207	115.214	1	F
Agpat1	0.129528	0.491074	53.6596	1	F
Dhrsx	0.129721	0.603554	25.7543	1	F
Ccdc47	0.129788	0.269409	195.391	1	F
Sephs2	0.12991	0.622541	26.2316	1	F
Srp68	0.13016	-0.264525	225.561	1	F
Rreb1	0.130201	-0.419481	126.13	1	F
C1galt1	0.130225	0.460004	79.4957	1	F
Pacsin2	0.130238	-0.277707	202.327	1	F
Crispld2	0.130289	-0.891228	20.0028	1	F
Dscam	0.130415	0.292899	758.948	1	F
LOC103693323	0.130549	-1.11206	58.9564	1	F
Rpph1	0.130621	0.995171	1202.07	1	F
Slco3a1	0.130835	0.209069	473.176	1	F
Fam151a	0.131063	-0.463674	45.7644	1	F
Thrap3	0.131104	-0.25989	245.899	1	F
Txnrd1	0.131236	-0.336539	100.222	1	F
Inpp5b	0.1314	-0.330849	119.797	1	F
Tm7sf3	0.131421	0.435546	63.9487	1	F
Mterf3	0.131525	0.485485	48.6978	1	F
Ero1b	0.131566	0.338246	170.555	1	F
Med24	0.131566	-0.3883	83.0002	1	F
Arhgef17	0.131801	-0.369399	112.793	1	F
Sh3glb2	0.131831	-0.564673	70.8327	1	F
Gpi	0.132078	-0.328464	416.014	1	F
Trnau1ap	0.132114	-0.499754	39.4265	1	F
Elmod1	0.132244	0.330226	211.664	1	F
Oas1f	0.132346	-0.599617	40.9677	1	F
Akt2	0.132462	-0.319375	98.8348	1	F
Tsn	0.1326	0.547621	39.5102	1	F
Os9	0.132802	0.366621	98.6104	1	F
Fyb1	0.13286	-0.753049	36.5302	1	F
LOC102547287	0.132877	0.538419	27.358	1	F
Lrrc29	0.13306	-0.36223	88.8543	1	F
Hadh	0.133261	-0.567696	42.9921	1	F
Cdv3	0.133316	0.383219	69.6031	1	F
LOC108349189	0.133683	0.425242	85.9442	1	F
Papss2	0.133723	0.463995	63.4657	1	F
Ncstn	0.133808	-0.397078	66.4068	1	F
Cisd2	0.133821	0.373958	92.4409	1	F
Jmjd8	0.133865	-0.437379	60.5105	1	F
Chrnb2	0.133935	0.504109	37.0317	1	F
Rac1	0.13402	-0.396297	117.998	1	F
Dpp8	0.134054	0.24282	260.365	1	F
Kcnq3	0.134141	0.267342	2053.66	1	F
Sos1	0.134268	0.269655	292.444	1	F
Gdap1l1	0.134473	0.470632	46.4392	1	F
Unc5c	0.134482	0.30879	322.723	1	F
Serpini1	0.134868	0.527405	226.241	1	F
Tsga10	0.134993	0.328631	133.301	1	F
H3f3c	0.135225	0.720961	31.9686	1	F
Gemin8	0.135341	0.618066	22.4914	1	F
Brd3	0.135472	-0.356484	72.5333	1	F
LOC102549506	0.135788	-0.735724	22.4143	1	F
Emc1	0.135812	-0.383158	117.226	1	F
St6gal2	0.135994	0.427164	62.2929	1	F
Zfp329	0.136222	0.392204	67.6944	1	F
Nr3c1	0.136374	0.307474	165.066	1	F
Ankrd34b	0.136501	0.619374	95.0866	1	F
Washc1	0.136549	0.670936	21.4411	1	F
Cngb3	0.136567	0.373276	77.698	1	F
Ctif	0.136887	-0.201361	640.692	1	F
Slc48a1	0.136952	0.386362	114.442	1	F
Crtc1	0.137122	-0.342951	103.09	1	F
Hspa4l	0.1372	0.288717	249.575	1	F
Adhfe1	0.137222	-0.400947	74.8244	1	F
Eapp	0.137462	-1.22417	53.9889	1	F
Atxn7l1	0.137659	-0.243031	417.306	1	F
Fam114a1	0.138131	-0.85237	22.0774	1	F
Kcnh8	0.13816	0.405079	79.5724	1	F
Zc3h7a	0.13825	-0.329422	105.825	1	F
Basp1	0.138774	0.311207	163.232	1	F
LOC103689951	0.138915	-0.777785	22.6968	1	F
Efl1	0.139235	-0.257599	150.668	1	F
Tcp11l1	0.139463	-0.414377	141.782	1	F
Slc13a4	0.13971	-1.68417	38.4916	1	F
LOC688583	0.139882	0.767051	22.3621	1	F
Mdh2	0.139884	0.331119	104.725	1	F
Tbck	0.139887	0.269031	164.221	1	F
Rhobtb3	0.13993	0.357193	92.5171	1	F
Zfp652	0.140131	0.485354	58.8917	1	F
AC128792.1	0.140212	-0.641981	39.0083	1	F
Rgp1	0.140354	-0.464894	50.204	1	F
Fat3	0.140458	0.383822	1546.57	1	F
Tmem185a	0.140664	0.517607	32.6975	1	F
Usp24	0.140913	-0.220929	459.828	1	F
Nsa2	0.141009	0.684002	24.4544	1	F
Mib2	0.141305	-0.448589	78.3029	1	F
Arhgef4	0.141353	-0.480594	96.6	1	F
Syncrip	0.141614	0.258308	238.373	1	F
Atpsckmt	0.141628	-0.630926	35.1051	1	F
Lama5	0.141684	-0.643447	27.2843	1	F
Lman2	0.141705	-0.458888	43.6406	1	F
Clcn4	0.141932	0.361686	144.065	1	F
Mapk14	0.14201	-0.318781	157.526	1	F
Adcyap1	0.142068	0.496312	96.602	1	F
Tceanc2	0.142157	0.741989	21.0117	1	F
Ctdnep1	0.142175	-0.570947	39.8097	1	F
Lrig2	0.142196	0.257416	205.752	1	F
Emb	0.142222	-0.547274	38.8385	1	F
Tmx3	0.142312	0.36118	66.903	1	F
Zfat	0.142448	-0.478766	260.901	1	F
Gnb1	0.142579	-0.269223	394.712	1	F
Ermp1	0.142583	0.36395	130.628	1	F
Mex3c	0.142794	0.387909	63.3885	1	F
Nedd1	0.142848	-0.639463	25.3754	1	F
Ac1576	0.142852	0.486708	35.6943	1	F
Inpp4a	0.142876	-0.224854	518.801	1	F
Nckipsd	0.143039	-0.534779	43.8689	1	F
Atp5f1c	0.143223	-0.215708	307.618	1	F
Itgb5	0.143322	-0.343366	129.894	1	F
Becn1	0.143663	0.365679	73.3719	1	F
Chd2	0.143901	0.223195	659.04	1	F
Mapkbp1	0.14403	-0.364087	115.426	1	F
AC144674.2	0.14409	0.2982	177.662	1	F
RGD1564887	0.144138	-0.418324	44.9665	1	F
Erlin2	0.144169	0.415212	71.4692	1	F
Ift43	0.14417	-0.358557	97.0933	1	F
Dnm2	0.144314	-0.283785	212.715	1	F
Zcwpw2	0.144328	0.488073	49.072	1	F
Xkr4	0.144431	0.311089	1643.03	1	F
Brwd3	0.144843	0.339783	83.9732	1	F
Elovl7	0.144921	0.588617	54.2257	1	F
Akap10	0.145123	-0.271698	172.188	1	F
Dazap2	0.145153	-0.570974	32.2547	1	F
Krcc1	0.14523	0.396947	72.6339	1	F
Htatsf1	0.145365	0.595793	33.8483	1	F
Mroh8	0.14581	-0.567778	27.2867	1	F
Gdi2	0.145964	0.240817	223.872	1	F
Nrxn1	0.146255	0.268074	1676.18	1	F
Scn9a	0.146267	0.457647	492.831	1	F
Rplp0	0.146315	0.484601	157.883	1	F
Klhl3	0.146549	-0.384704	92.1573	1	F
Exoc5	0.146577	0.286915	148.499	1	F
Sh2d5	0.14669	0.619389	36.0494	1	F
Zcchc9	0.146727	0.496461	37.4468	1	F
Epha8	0.146859	0.943515	34.6297	1	F
Rpl23	0.146942	0.971707	67.5368	1	F
Wdr5	0.147089	-0.494941	38.1047	1	F
Ncoa3	0.147182	-0.311552	200.893	1	F
Scaf4	0.147201	-0.318999	148.1	1	F
Clmp	0.147339	-0.350356	147.058	1	F
Klhl18	0.147425	-0.520713	43.5151	1	F
LOC108353446	0.147657	-0.580419	44.6641	1	F
Nap1l4	0.147779	0.35535	131.092	1	F
Cadm1	0.147914	-0.267474	337.829	1	F
Ints10	0.147949	-0.387012	101.88	1	F
Dysf	0.147978	-0.573279	71.7789	1	F
Dnajb9	0.148145	0.518106	40.2446	1	F
Stxbp6	0.148178	0.260373	340.767	1	F
Actr3b	0.148573	-0.420318	60.9682	1	F
Srsf1	0.148651	0.279626	189.347	1	F
Dupd1	0.148717	0.735749	27.1553	1	F
LOC100912498	0.148745	0.642975	29.763	1	F
Ift52	0.148944	-0.411312	57.4381	1	F
Shroom3	0.149337	-0.497623	72.0972	1	F
Xpa	0.149778	-0.333552	95.6747	1	F
Iqch	0.149834	-0.577365	31.2481	1	F
Dap3	0.149945	-0.426387	54.2764	1	F
Edil3	0.149965	0.308012	1110.74	1	F
Slc7a2	0.150139	-0.70119	45.8935	1	F
Nod1	0.15025	-0.643117	27.3922	1	F
Atp13a4	0.150532	0.280239	152.686	1	F
Zc3h13	0.150697	0.372221	168.671	1	F
LOC100362814	0.150813	-0.375245	136.726	1	F
Lyz2	0.151384	-1.15454	53.5646	1	F
Psme4	0.151423	0.249562	476.527	1	F
Fads6	0.151748	-0.77182	27.6758	1	F
Ppig	0.15175	0.417102	132.065	1	F
Samd14	0.151833	0.59926	24.5882	1	F
Mfsd2a	0.151925	0.59847	30.6572	1	F
B4galt5	0.152102	-0.266588	185.053	1	F
Cfb	0.152107	-0.692301	37.5749	1	F
Banp	0.152203	-0.314961	130.194	1	F
Usp36	0.152253	-0.348585	108.336	1	F
Hpcal1	0.15243	-0.486023	130.879	1	F
RGD1309730	0.152441	-0.414726	88.5816	1	F
Tubb2a	0.152966	0.370961	533.206	1	F
Tet1	0.153047	0.287591	123.705	1	F
Ensa	0.153492	-0.327871	97.9734	1	F
Tbc1d25	0.153501	-0.476167	42.3047	1	F
Pcdh10	0.153611	0.4303	132.621	1	F
Ccdc57	0.153633	-0.377673	113.053	1	F
Cdk18	0.153705	0.479272	90.1854	1	F
Sass6	0.15399	0.675198	25.0686	1	F
E4f1	0.154106	-0.557423	24.8976	1	F
Abca1	0.154111	-0.278093	362.344	1	F
Zfx	0.154115	-0.356524	95.6186	1	F
Ubn2	0.154208	0.229668	340.518	1	F
Dcc	0.154224	0.249206	1079.89	1	F
Setd2	0.154472	0.286207	323.785	1	F
Sntg2	0.154561	0.647226	58.1235	1	F
Ppip5k1	0.154655	0.171374	758.812	1	F
LOC108348062	0.154903	-0.367306	154.9	1	F
Megf8	0.15511	-0.296806	197.414	1	F
Zfp592	0.155383	-0.294401	151.955	1	F
Ugt2a3	0.155607	-0.70413	29.7003	1	F
Cacng3	0.155718	0.424204	154.854	1	F
Rpl6	0.155749	0.359236	91.1337	1	F
Ptprd	0.155801	0.271881	2203.15	1	F
LOC102549842	0.155891	0.243254	163.764	1	F
Atp5mg	0.155906	0.536331	45.9134	1	F
Ccng1	0.156002	0.377808	72.3737	1	F
Olfml2b	0.156174	-0.718806	39.1214	1	F
Slc35f1	0.156174	0.248363	334.42	1	F
Mllt1	0.156244	0.384594	77.1685	1	F
Vps33a	0.15637	-0.533968	47.7221	1	F
Cdyl2	0.156561	-0.301428	106.788	1	F
Zc3hav1	0.156619	-0.634996	38.9443	1	F
Aifm3	0.156718	-0.42246	75.3989	1	F
Txndc11	0.156766	-0.300534	155.273	1	F
Cad	0.156961	-0.559748	30.3216	1	F
Pcgf6	0.156971	-0.524591	40.5982	1	F
Polq	0.157146	0.602364	34.1672	1	F
Faim	0.157225	-0.697739	26.0963	1	F
Mettl15	0.157265	0.382863	98.4195	1	F
Elp5	0.157375	-0.594918	25.8719	1	F
Hivep3	0.157531	0.311079	123.594	1	F
Triobp	0.157766	-0.543845	35.7697	1	F
LOC100911881	0.157835	-0.487755	47.5255	1	F
Scrib	0.157936	-0.429477	63.5612	1	F
Tpi1	0.158189	0.349887	270.379	1	F
Fsd1l	0.158319	0.274428	165.642	1	F
Arf6	0.158341	0.534538	37.1843	1	F
Capza1	0.158478	-0.285866	216.899	1	F
Calm1	0.158521	0.223057	706.271	1	F
Stat2	0.158533	-0.392458	46.5213	1	F
Gss	0.158659	-0.650977	23.0728	1	F
Calcoco1	0.158687	-0.359819	71.2451	1	F
Klf8	0.158787	-0.518455	31.5903	1	F
Gmps	0.158812	0.307835	126.242	1	F
Brms1l	0.158838	-0.295975	307.718	1	F
Zfp90	0.158903	0.580722	22.7923	1	F
Dusp26	0.159054	0.725931	33.2241	1	F
Rarb	0.159069	-0.687491	53.0201	1	F
Meis1	0.159154	0.359558	186.116	1	F
P2rx4	0.159222	-0.587913	21.3403	1	F
Unc13b	0.159347	0.29508	199.123	1	F
Taf5	0.15935	0.551891	24.4977	1	F
Mier1	0.159554	0.323726	229.871	1	F
Gpc6	0.159612	0.23808	1406.48	1	F
Slc15a4	0.159727	0.477233	44.7333	1	F
Hnrnpr	0.159732	0.305503	123.418	1	F
Map2	0.159942	0.247922	1741.42	1	F
Slc6a20	0.160147	-1.34684	199.797	1	F
LOC100911851	0.160324	-0.529909	39.6192	1	F
Sdk2	0.160566	-0.34138	293.26	1	F
Tmem80	0.160691	-0.516748	29.8582	1	F
Ddx25	0.160774	0.585655	27.6406	1	F
Bcor	0.160847	-0.426276	45.6058	1	F
Pigf	0.160885	0.394412	46.1	1	F
Ski	0.160927	-0.29212	257.991	1	F
Aff1	0.161023	-0.40082	131.733	1	F
Ttc9	0.161358	0.435204	51.7379	1	F
Ndc1	0.161483	-0.557856	28.078	1	F
B3gnt2	0.161484	0.412869	57.2919	1	F
Dock6	0.161497	-0.687216	43.6343	1	F
LOC103693780	0.161535	-0.255969	758.506	1	F
Ezh2	0.161578	-0.351734	74.386	1	F
Ltbp3	0.161643	-0.410639	76.5796	1	F
AC127084.5	0.161691	-0.54651	48.8552	1	F
Ppwd1	0.161769	0.43903	39.726	1	F
Taf9b	0.161813	0.464592	81.235	1	F
Ube2v2	0.161886	0.28275	129.847	1	F
Rock1	0.161904	0.257659	411.469	1	F
Smad5	0.162039	-0.444195	58.9373	1	F
Kcnk2	0.162415	-0.576725	125.118	1	F
LOC361646	0.162563	-0.307916	126.913	1	F
Cadm2	0.162653	0.230837	665.885	1	F
LOC103692976	0.162678	-0.504616	51.1921	1	F
Scn4b	0.162808	-1.33246	33.7021	1	F
Pa2g4	0.162891	0.37607	51.5559	1	F
Cep19	0.162896	-0.437242	50.9456	1	F
Ikbke	0.162984	-0.73506	22.2328	1	F
Frmpd1	0.163079	-0.50909	31.2516	1	F
Styxl1	0.163304	-0.598179	38.5855	1	F
Slc24a4	0.163458	-0.496961	40.2576	1	F
Tmem33	0.163493	0.313435	158.504	1	F
Suclg1	0.163587	0.387189	94.6795	1	F
Pxdc1	0.163595	-0.655538	26.7629	1	F
Dgka	0.163745	-0.375082	95.3005	1	F
Myo3a	0.16412	-0.691566	24.0616	1	F
Hsp90aa1	0.164219	0.2632	1082.71	1	F
Fgf11	0.164435	0.697547	24.4871	1	F
Mpv17l	0.164616	-0.49849	62.3697	1	F
Anapc7	0.164621	-0.352088	59.7786	1	F
Il13ra1	0.164654	0.602161	42.8809	1	F
Col18a1	0.165321	-0.85126	34.0578	1	F
Lrrc47	0.165452	-0.500956	41.1532	1	F
Akr1b8	0.165525	0.398847	52.1445	1	F
Gnb4	0.165801	-0.511511	42.9859	1	F
Uspl1	0.165831	0.376681	54.4468	1	F
Trim8	0.166187	-0.361679	82.1962	1	F
Sphk2	0.166566	0.542109	28.7369	1	F
Cdh8	0.166727	0.346195	750.936	1	F
Lamb2	0.166739	-0.645987	53.2425	1	F
Rps9	0.166994	0.242679	213.112	1	F
Pde9a	0.167018	-0.48473	147.212	1	F
Prkab2	0.167057	-0.529839	24.4977	1	F
Mllt3	0.16708	0.30273	130.562	1	F
Hyal3	0.167173	-0.565943	39.7187	1	F
Wdr55	0.167212	0.416792	67.1483	1	F
Pcm1	0.167289	0.260772	509.376	1	F
Kctd10	0.16732	-0.528556	35.0315	1	F
Hbs1l	0.167347	-0.222415	217.839	1	F
Slc35c2	0.167384	-0.531368	26.4401	1	F
Csrnp3	0.167412	0.295264	385.351	1	F
Vwa5b1	0.167526	-0.597524	58.6222	1	F
Gpn1	0.167642	-0.381579	55.3147	1	F
Supt6h	0.167674	-0.229793	254.581	1	F
Ttc23	0.167848	-0.555456	55.8171	1	F
Igf2bp2	0.167904	0.651036	31.1741	1	F
LOC108348114	0.168071	-0.39047	52.8245	1	F
Fmnl2	0.168167	0.198486	429.762	1	F
Afap1	0.168176	-0.345359	162.048	1	F
Polr3k	0.16835	0.431952	36.688	1	F
Gcn1	0.168367	-0.330124	147.141	1	F
Arhgap22	0.168514	-0.349667	86.0819	1	F
Cstf2	0.168737	0.366409	198.399	1	F
Eya1	0.168841	-0.657777	93.4253	1	F
Itga6	0.168893	0.258791	250.306	1	F
Timp2	0.168934	-0.329086	266.823	1	F
Arl6ip6	0.169029	0.550816	36.1911	1	F
Eif2s2	0.169376	0.376723	61.6384	1	F
Astn2	0.169432	0.374941	1773.61	1	F
Zcchc4	0.16962	-0.439508	36.9469	1	F
Srsf2	0.169712	0.364446	130.796	1	F
Efemp2	0.16985	-0.57374	25.1115	1	F
Niban1	0.169978	-0.79281	36.2319	1	F
Prkar2a	0.169984	-0.263086	144.565	1	F
LOC100910446	0.170014	0.41361	45.7498	1	F
Egflam	0.170038	-0.580132	87.8599	1	F
Lemd1	0.170141	0.613079	21.6231	1	F
Vwa3a	0.170245	-0.693274	45.7262	1	F
Mlh1	0.170304	0.357347	61.6906	1	F
Zdhhc20	0.170391	0.238897	250.866	1	F
Fahd2a	0.170394	0.481528	35.0591	1	F
Slc26a2	0.170414	-0.64361	35.3032	1	F
Edem1	0.170729	-0.380031	54.5737	1	F
Ssr3	0.170738	0.336343	154.227	1	F
Dnajc19	0.170784	0.26573	221.204	1	F
Gjb1	0.170851	0.647519	29.8835	1	F
Pdcd2	0.171042	0.563623	26.2451	1	F
Cxcl12	0.171099	-0.517622	75.8672	1	F
Mcrip1	0.171535	0.515756	24.111	1	F
Zfp161	0.171602	0.518217	36.4841	1	F
Spp1	0.171793	-1.7891	47.8032	1	F
Dag1	0.1718	0.290963	163.79	1	F
Prkcz	0.172161	-0.216105	294.35	1	F
Crtac1	0.172259	-0.312281	157.152	1	F
Epha7	0.172422	0.509318	239.105	1	F
Tnrc18	0.17252	-0.261687	272.451	1	F
Lyn	0.17258	-0.380636	109.833	1	F
Chgb	0.17259	0.419806	177.555	1	F
Socs7	0.172823	-0.340321	64.2057	1	F
Vps39	0.172889	-0.259036	173.466	1	F
Myh9	0.172928	-0.347847	125.582	1	F
Mss51	0.173242	0.463824	43.1197	1	F
Zmym3	0.17346	-0.323087	143.508	1	F
Bend4	0.173524	0.618607	23.2421	1	F
Zfp780b-ps1	0.173788	0.449955	46.5914	1	F
Oga	0.173789	0.232336	374.752	1	F
RGD1561034	0.173956	-0.530714	27.9176	1	F
Eif4a2	0.173957	0.221188	342.715	1	F
P3h1	0.174183	0.675704	22.3228	1	F
Itgb8	0.174365	0.344157	232.58	1	F
LOC100365839	0.174458	0.667512	57.2148	1	F
Fxr1	0.174628	0.235489	266.127	1	F
Sned1	0.174752	-1.02995	143.724	1	F
Abca8	0.174758	0.406771	54.1229	1	F
Trim62	0.175155	-0.565204	26.6033	1	F
Nfkb1	0.175285	-0.287444	185.517	1	F
Slc29a1	0.175508	-0.556838	24.8814	1	F
Ap1s3	0.175761	0.57784	26.4042	1	F
Zmat4	0.176006	-0.473907	274.384	1	F
Nlgn1	0.176088	0.531022	37.0513	1	F
Rps12	0.176226	-0.504771	27.44	1	F
Kansl3	0.176277	-0.236874	178.961	1	F
Foxred1	0.176875	0.422589	40.6335	1	F
Armcx4	0.176982	0.45535	74.0106	1	F
Grm8	0.177627	0.244266	979.921	1	F
Eef1a1	0.177679	-0.231677	1568.39	1	F
Taf2	0.177884	0.270406	128.791	1	F
Dnajc1	0.178266	0.233196	185.945	1	F
Ugt1a6	0.178382	-0.45547	45.0825	1	F
Ostm1	0.178506	0.468498	39.9479	1	F
Rap1b	0.178908	-0.548721	43.7249	1	F
Fam107a	0.179299	-0.515031	64.6721	1	F
Derl1	0.179419	-0.365826	71.3568	1	F
Tmem200a	0.179666	0.560136	79.9467	1	F
Canx	0.179745	0.156528	969.323	1	F
Tagln	0.179935	-0.587054	40.1203	1	F
Cand2	0.179988	0.490475	31.6538	1	F
Ccdc14	0.180032	-0.504737	28.2964	1	F
Dmtf1	0.1806	0.268906	217.87	1	F
Sez6l	0.180623	-0.257212	434.43	1	F
Eif5b	0.18082	0.35945	98.9382	1	F
Zfp131	0.180829	0.362024	88.8375	1	F
Kdr	0.18086	-0.783746	35.4031	1	F
Celf6	0.181313	-0.367938	106.838	1	F
Nme2	0.181462	0.350929	53.8711	1	F
Esrra	0.181909	-0.482926	27.7724	1	F
Sox2	0.182001	0.4317	45.3647	1	F
Ebf3	0.182051	0.795118	345.754	1	F
Parvb	0.182394	-0.295608	227.622	1	F
Arhgef9	0.182594	0.315333	612.608	1	F
Rftn2	0.182683	-0.272062	98.6596	1	F
Rhobtb2	0.182696	0.337729	91.8041	1	F
Zfp326	0.182767	0.293595	87.7891	1	F
Acss3	0.182822	-0.588096	71.1735	1	F
Nkain2	0.182831	0.397943	2339.78	1	F
Etfb	0.182868	-0.51489	25.3758	1	F
Lrp4	0.183421	-0.33599	131.875	1	F
Fastkd1	0.183783	-0.475043	40.0899	1	F
Gli2	0.183936	-0.305077	138.883	1	F
Lmo1	0.184484	-0.651675	23.7426	1	F
Fis1	0.184509	-0.34682	119.781	1	F
Abhd8	0.184656	0.345214	53.5884	1	F
Mta2	0.184735	0.391867	47.878	1	F
Arvcf	0.184783	-0.391442	50.9163	1	F
RGD1561161	0.18489	-0.713783	30.367	1	F
LOC100910575	0.184913	0.477146	35.7316	1	F
Ylpm1	0.184969	0.235387	389.335	1	F
Ap4s1	0.185113	-0.419383	54.6982	1	F
Zfp318	0.185233	0.24237	144.633	1	F
Tpst2	0.185252	-0.379849	76.8903	1	F
Slc30a4	0.185304	0.357946	66.7792	1	F
Fam207a	0.185318	-0.473707	31.9677	1	F
Inpp5a	0.185442	-0.256057	264.764	1	F
Adamts6	0.185719	0.336301	175.28	1	F
Ppm1d	0.185892	0.393112	50.0168	1	F
Dnm3	0.185924	0.255469	1824.31	1	F
Bora	0.186027	-0.551543	31.0058	1	F
Fkrp	0.186447	0.521326	35.1453	1	F
Unc5a	0.186447	-0.424887	62.9423	1	F
Natd1	0.186539	0.557093	21.7168	1	F
Bend7	0.186596	0.484707	54.0068	1	F
Pdgfd	0.186857	-0.489986	118.8	1	F
Gng7	0.186925	-0.411111	57.7539	1	F
Txnl1	0.187303	0.248332	176.685	1	F
Rimkla	0.187334	0.425309	57.0262	1	F
Psmb2	0.187447	0.300444	97.758	1	F
Txndc16	0.187744	-0.340494	123.572	1	F
Tagln3	0.188112	0.284749	124.013	1	F
Adcyap1r1	0.188168	-0.255846	451.318	1	F
Anks1a	0.188673	-0.232482	230.45	1	F
Fam3c	0.188797	0.29735	92.931	1	F
Arl2	0.189358	-0.408593	63.8161	1	F
Commd6	0.189376	0.588705	25.1093	1	F
Ednrb	0.189428	0.259827	175.079	1	F
Taf13	0.189453	0.5586	21.1228	1	F
Dimt1	0.189517	0.371249	60.8553	1	F
Gpr137c	0.189534	0.387804	129.068	1	F
Nedd4l	0.18955	0.249787	930.878	1	F
Arhgef3	0.189671	-0.265922	139.841	1	F
Ahnak	0.189789	-0.879791	517.478	1	F
Zc3h11a	0.189793	0.234195	365.022	1	F
Cck	0.189871	0.544296	60.6879	1	F
Smarcd3	0.190068	-0.313876	119.527	1	F
Txn2	0.190098	-0.400873	35.9099	1	F
Map3k13	0.190185	0.206301	388.755	1	F
Trim46	0.190393	0.510056	28.511	1	F
LOC103690166	0.190753	0.274611	129.954	1	F
Sfmbt1	0.190845	-0.228448	300.709	1	F
Ccdc51	0.191035	0.462937	41.9308	1	F
Tnks1bp1	0.191059	-0.352051	72.1405	1	F
Lrrc4c	0.191087	0.244813	997.466	1	F
Cnep1r1	0.191273	-0.385197	51.4294	1	F
Capn5	0.191439	-0.453091	67.8113	1	F
Cpt1a	0.191528	-0.351917	81.9599	1	F
Cnot8	0.191795	-0.358018	70.9101	1	F
LOC687780	0.191885	0.443051	48.6873	1	F
Itpr3	0.192063	-0.550751	23.1551	1	F
Ubtd2	0.192073	-0.387162	66.4867	1	F
Mat2b	0.19232	0.351795	59.1033	1	F
Maco1	0.192388	-0.261406	153.807	1	F
Map7d1	0.192578	0.281994	153.283	1	F
Unc119b	0.192852	-0.222218	232.921	1	F
Coro7	0.19292	-0.346189	66.7366	1	F
Gramd1b	0.19311	0.211929	501.9	1	F
Abcc3	0.193292	-0.541152	29.2759	1	F
Nucks1	0.193496	-0.322837	113.441	1	F
Dedd2	0.193522	0.571105	20.3848	1	F
Tbc1d22a	0.193532	0.309247	116.069	1	F
Abhd14b	0.193545	-0.465937	33.1388	1	F
Ecd	0.193784	0.453198	54.6514	1	F
Pdia4	0.194166	0.436579	66.7549	1	F
Tmem242	0.194324	-0.622545	27.6572	1	F
Pcdh9	0.194504	0.250486	311.632	1	F
Tmem35a	0.194608	-0.394153	81.7464	1	F
Pld5	0.194662	0.406028	278.408	1	F
Spag16	0.194831	0.42443	64.6223	1	F
Mob4	0.195094	0.325049	114.195	1	F
LOC103689927	0.195125	-0.515022	22.8831	1	F
Wbp1l	0.195463	-0.269764	166.279	1	F
Akap11	0.1955	0.200116	605.399	1	F
Col5a1	0.195591	-0.766628	43.915	1	F
Msrb2	0.195699	0.559137	51.831	1	F
LOC499573	0.19578	0.400396	57.0086	1	F
Pcnx1	0.195833	-0.194785	383.839	1	F
Csrnp2	0.195982	0.428519	38.5072	1	F
Sfxn3	0.196074	-0.420326	67.7566	1	F
Cluap1	0.196105	0.339047	84.1204	1	F
Ap4e1	0.196819	-0.254271	116.051	1	F
Spata6l	0.196824	-0.286018	100.92	1	F
Slc44a5	0.19686	0.326595	204.715	1	F
C1d	0.196935	0.500832	31.6452	1	F
Rpl35	0.197075	0.567995	27.5031	1	F
Fancc	0.197115	-0.352532	68.3234	1	F
Sdhaf2	0.197382	-0.311306	98.3068	1	F
Hibch	0.197549	0.266998	178.334	1	F
LOC100910771	0.197586	0.243305	153.553	1	F
Mvp	0.197605	-0.443488	41.074	1	F
Mmp14	0.197904	-0.744697	34.0341	1	F
Cbfb	0.197925	0.354588	75.8241	1	F
Cdc14a	0.197965	-0.478806	123.785	1	F
Ubr2	0.198083	-0.197489	359.186	1	F
LOC100366054	0.198096	-0.610092	32.3582	1	F
Svil	0.198158	-0.428696	118.664	1	F
AC111885.1	0.198248	-0.350989	63.8694	1	F
Rftn1	0.198593	-0.541849	72.3711	1	F
AC080157.1	0.198979	0.625349	50.3538	1	F
Gba2	0.199028	-0.322462	89.2248	1	F
Net1	0.199155	-0.667936	52.5429	1	F
Apoo	0.199197	-0.29894	87.0528	1	F
Sun2	0.199252	-0.402564	51.795	1	F
Mrps21	0.199272	-0.549971	28.2495	1	F
Arv1	0.199328	-0.485262	29.2586	1	F
Cgnl1	0.199351	-0.58845	76.9895	1	F
Pcca	0.199414	-0.202105	412.778	1	F
Exoc7	0.199498	-0.36445	56.2952	1	F
Mbd3	0.199643	0.572767	25.3143	1	F
Prdm2	0.199706	-0.187037	303.763	1	F
Zfp799	0.199743	0.61609	20.5535	1	F
Ano1	0.199871	-0.507873	41.29	1	F
Uap1	0.199901	0.429064	71.1564	1	F
Mms19	0.199991	-0.344962	70.3645	1	F
Mynn	0.200032	0.437181	47.5872	1	F
Ccnt1	0.200108	-0.405555	65.2197	1	F
Crtc3	0.20012	-0.235717	171.241	1	F
Slc7a14	0.200179	-0.348734	158.739	1	F
Stx18	0.200319	-0.274944	145.47	1	F
Rest	0.200401	0.542511	20.549	1	F
Ocln	0.200489	-0.541407	22.3501	1	F
Etf1	0.200591	0.27799	110.852	1	F
Cep112	0.200673	-0.409049	197.824	1	F
Lzic	0.200846	-0.51793	24.6892	1	F
Pcbd2	0.201101	-0.383913	49.7006	1	F
RT1-T24-4	0.201126	-0.45232	97.955	1	F
Slc6a11	0.201248	0.172213	1030.56	1	F
Foxo3	0.201295	-0.318583	157.348	1	F
Qrsl1	0.201424	0.518296	23.004	1	F
Snapin	0.201554	0.384016	61.329	1	F
Acsm5	0.201671	-0.698784	20.75	1	F
Med15	0.201739	-0.197325	200.556	1	F
Ddx1	0.201742	0.261014	134.153	1	F
LOC100911951	0.201791	-0.576061	28.884	1	F
LOC108348069	0.201893	0.211393	194.498	1	F
Taf15	0.202309	0.33963	223.03	1	F
Magi1	0.202392	0.227845	871.333	1	F
Klhl26	0.202425	-0.373254	58.655	1	F
Zfyve19	0.202681	-0.612995	27.9688	1	F
Mrtfa	0.202789	-0.210851	220.702	1	F
Mgrn1	0.202878	-0.246961	263.78	1	F
Pdgfa	0.202907	0.449894	42.4602	1	F
Gpr149	0.202915	0.462535	79.6378	1	F
Extl3	0.203144	-0.324087	97.8777	1	F
Smim15	0.203169	0.512323	27.7598	1	F
Mcu	0.203241	-0.225441	259.943	1	F
Stk35	0.203397	-0.435678	37.4522	1	F
Adap2	0.203542	-0.573019	32.8097	1	F
Prkd3	0.203688	-0.412507	71.6252	1	F
Cx3cr1	0.203757	-0.43343	38.6637	1	F
Wdr76	0.204032	-0.514026	26.2073	1	F
Oxr1	0.204141	0.233235	1192.26	1	F
RGD1562229	0.204142	0.459407	52.4976	1	F
Smim10l1	0.204305	0.337686	127.234	1	F
Lhfpl6	0.204356	-0.301581	641.54	1	F
Alas1	0.20441	-0.419506	35.1338	1	F
Flrt3	0.204494	0.30364	80.4609	1	F
Sdccag8	0.204506	-0.235733	437.573	1	F
Hsph1	0.20458	0.269291	238.601	1	F
Ppp1r12a	0.204742	0.237605	366.788	1	F
Sun1	0.204801	-0.271693	112.519	1	F
Rit2	0.204807	0.24149	868.17	1	F
Dgke	0.204888	0.302438	90.1895	1	F
NEWGENE_1582994	0.205047	0.469879	38.4787	1	F
Celsr2	0.205134	-0.292737	169.967	1	F
Usp5	0.205186	-0.368414	123.363	1	F
Rmnd5a	0.205573	0.315803	112.971	1	F
Cmc1	0.205654	0.609536	20.2656	1	F
Arhgap1	0.205727	-0.318292	86.8913	1	F
Chsy3	0.205758	0.332279	670.265	1	F
Wsb2	0.20583	-0.389842	80.759	1	F
Anxa2	0.206032	-0.781415	26.104	1	F
Plxnb1	0.206222	-0.27053	146.631	1	F
Ubl4a	0.206354	-0.591644	31.3647	1	F
Sfrp1	0.206372	-1.25303	29.9036	1	F
H3f3a	0.206508	0.34975	118.637	1	F
Trib2	0.206614	0.320423	80.9803	1	F
Asic1	0.206618	-0.439164	59.1039	1	F
Panx1	0.20665	0.413301	42.7289	1	F
Slc22a17	0.206856	-0.281098	182.659	1	F
Tef	0.206869	-0.263212	123.966	1	F
LOC100911485	0.206921	-0.450267	95.6944	1	F
Nudc	0.207016	-0.493596	38.0663	1	F
Tent4a	0.20706	-0.31017	68.3481	1	F
Coro1b	0.207131	-0.39276	54.674	1	F
Cfdp1	0.207495	-0.227765	188.065	1	F
LOC103695172	0.207614	0.412654	49.4738	1	F
Ube2k	0.207643	0.176564	392.472	1	F
Itgb3bp	0.207683	-0.374065	77.5508	1	F
Osbp2	0.207769	0.269099	198.832	1	F
Gmfb	0.207852	0.438662	33.9402	1	F
Dapk1	0.207856	-0.289171	212.379	1	F
Psmb7	0.20787	0.1924	228.93	1	F
Kcnab2	0.207915	-0.310554	225.362	1	F
Zfp398	0.208195	0.358332	79.4641	1	F
Arfgap1	0.208257	0.331682	63.7728	1	F
Nup37	0.208469	-0.471686	25.7203	1	F
Mterf2	0.208529	-0.391242	38.5694	1	F
Cntfr	0.20854	-0.409921	40.2487	1	F
Grin2a	0.208849	0.249137	271.92	1	F
Map2k2	0.208922	-0.344136	79.1043	1	F
Frrs1l	0.209084	0.405814	63.7246	1	F
LOC102551095	0.209183	0.618818	20.5004	1	F
LOC100909750	0.209336	-0.232171	203.174	1	F
Cd74	0.209441	-0.985768	21.3047	1	F
Gtf2h2	0.209536	0.449822	37.847	1	F
Dpy30	0.209552	0.498184	26.1309	1	F
Tmem87a	0.209629	0.304341	74.4259	1	F
Pde12	0.209635	-0.472542	29.6101	1	F
Arfrp1	0.209691	0.546616	20.3851	1	F
Slc9a9	0.209749	-0.222977	586.097	1	F
Sec23b	0.209774	-0.386325	57.1117	1	F
Slc25a33	0.209836	-0.316305	79.8672	1	F
Rexo1	0.210008	0.531435	42.2837	1	F
Xpc	0.210021	-0.40293	42.4486	1	F
Cacna1c	0.210087	0.283442	395.071	1	F
Dph6	0.21017	-0.340642	68.6579	1	F
Zfp202	0.21019	-0.378169	43.1356	1	F
Slc25a39	0.210234	-0.536707	22.7671	1	F
Grik1	0.210241	0.381898	194.002	1	F
Spata5	0.210405	0.256151	211.041	1	F
Zfp800	0.210441	0.366667	40.6996	1	F
Gda	0.210772	-0.827721	20.291	1	F
LOC100911576	0.210826	0.205411	345.864	1	F
Cox6b1	0.211199	0.476782	30.7444	1	F
Habp4	0.211478	0.34295	55.329	1	F
Rcn2	0.211523	0.291131	126.479	1	F
Snx3	0.21159	-0.262776	141.234	1	F
Txlng	0.211659	0.27979	113.161	1	F
Rab27b	0.211659	0.4151	57.4408	1	F
Elavl2	0.211659	0.247501	599.909	1	F
Crnkl1	0.211724	0.469646	34.5691	1	F
Gtf2h5	0.211863	0.511485	23.9306	1	F
LOC100910838	0.211898	0.366173	66.0732	1	F
Hhip	0.2123	0.286115	116.667	1	F
Armcx3	0.212421	0.259342	105.84	1	F
Cdc16	0.21246	-0.334241	66.3013	1	F
Pdha1	0.212507	0.238068	274.934	1	F
Itsn1	0.212779	-0.158995	557.682	1	F
Ncam1	0.212891	0.156597	1386.2	1	F
Map3k9	0.213024	0.277865	99.8357	1	F
Ncs1	0.213045	-0.287441	257.207	1	F
Ofd1	0.213058	0.277998	83.7698	1	F
Plpp1	0.213128	-0.271819	171.965	1	F
Tep1	0.213324	-0.411277	69.7573	1	F
Ssbp4	0.213472	0.554935	25.2383	1	F
AC120712.3	0.213507	0.546599	31.0211	1	F
Sp4	0.213706	0.246873	123.373	1	F
Zscan18	0.213727	-0.621259	22.1788	1	F
Naa40	0.21409	0.454566	45.9037	1	F
Gcc2	0.21413	0.303923	154.008	1	F
Alkbh3	0.214143	0.261849	93.9738	1	F
Hexd	0.214171	-0.47667	26.7106	1	F
Klhdc10	0.214189	-0.202421	414.02	1	F
Erbb4	0.214254	0.323587	998.261	1	F
Tgfbr1	0.214378	0.315907	175.33	1	F
Frs2	0.214711	-0.231873	195.696	1	F
Lrrk1	0.214719	-0.561556	56.1701	1	F
Rgs6	0.214785	0.276568	214.66	1	F
Pnisr	0.214811	0.218895	272.24	1	F
Arhgef39	0.214912	0.339324	58.7383	1	F
Tbce	0.215342	0.198981	203.583	1	F
Fut10	0.215461	0.354304	58.5297	1	F
Dap	0.215568	-0.520198	44.0904	1	F
Fibp	0.215582	-0.529334	32.0182	1	F
LOC100912571	0.215619	0.335883	65.6766	1	F
Retreg2	0.215679	-0.326141	95.2623	1	F
Dcaf11	0.215752	0.338363	93.318	1	F
Jdp2	0.215775	-0.330077	96.1779	1	F
Akr1a1	0.215821	-0.324957	151.398	1	F
Foxj2	0.215882	-0.368962	56.0187	1	F
Ecpas	0.216064	0.170463	499.084	1	F
Tmem63a	0.216374	-0.512874	79.6167	1	F
Tardbp	0.216424	0.360982	116.71	1	F
Tmem243	0.21668	-0.347055	60.351	1	F
Ncdn	0.216918	-0.237347	303.042	1	F
Vdac2	0.217078	-0.321076	207.519	1	F
Bche	0.217114	0.401644	64.2802	1	F
Jund	0.217133	0.619279	40.7072	1	F
Dennd4a	0.217174	-0.375476	395.491	1	F
Uaca	0.217181	-0.843112	71.1068	1	F
Ldb3	0.217222	-0.517874	33.0486	1	F
LOC108348081	0.217279	0.244416	226.931	1	F
Arhgef12	0.217283	0.155786	707.578	1	F
Zdhhc9	0.217405	0.334763	93.5231	1	F
Kcmf1	0.217522	-0.295698	91.9703	1	F
LOC100360380	0.217712	0.283239	143.18	1	F
Ap1b1	0.217811	-0.278779	195.531	1	F
Igfbp5	0.21808	-0.304908	245.547	1	F
Lmo7	0.21809	-0.340197	82.3024	1	F
Nefh	0.218165	-0.837818	202.03	1	F
Impdh2	0.218356	0.415188	33.4533	1	F
Cntnap5b	0.218481	0.368403	639.173	1	F
Smad6	0.218548	-0.599921	51.4699	1	F
Gabrb2	0.218606	0.238239	495.8	1	F
Pex13	0.219115	0.405453	30.5506	1	F
Atg5	0.219182	-0.298898	90.9519	1	F
Enox1	0.219202	0.414602	475.859	1	F
Nfatc2	0.219241	-0.289318	94.0647	1	F
Mdga2	0.219331	0.253522	785.188	1	F
Mib1	0.219422	-0.181683	405.426	1	F
Man2b1	0.219622	-0.364876	62.562	1	F
Pxn	0.21973	-0.382019	62.2627	1	F
Snx9	0.219808	0.29195	71.2161	1	F
Acvr1	0.219861	-0.237025	150.332	1	F
Ttc29	0.220151	0.776899	25.4648	1	F
Elavl3	0.220173	0.252669	247.438	1	F
Krba1	0.22038	-0.322155	67.7249	1	F
Tmem63c	0.220439	-0.258841	160.9	1	F
Kcnn2	0.22047	0.243985	203.816	1	F
Tab3	0.220548	0.549072	29.1106	1	F
Coq10b	0.220552	0.432248	33.1189	1	F
Atg2b	0.220612	-0.249685	250.615	1	F
Snap29	0.220695	0.336556	64.6358	1	F
Tln1	0.220713	-0.358331	124.979	1	F
Senp17	0.22072	0.434398	25.1621	1	F
Dnajb11	0.220956	0.398955	42.7514	1	F
Tead3	0.220991	-0.341708	70.8094	1	F
Daam1	0.221125	0.165945	425.197	1	F
AC134204.1	0.221246	0.216414	653.041	1	F
Dennd4c	0.22162	-0.216454	212.382	1	F
Rbm7	0.221644	0.467826	26.7967	1	F
Zbtb6	0.221701	-0.632367	20.0046	1	F
LOC100910833	0.221862	-0.238489	185.937	1	F
LOC102550456	0.222309	-0.341586	56.6601	1	F
Cyth1	0.22237	-0.266112	265.886	1	F
Mtmr12	0.222454	-0.315312	92.501	1	F
Fam160b1	0.222615	-0.367607	47.0254	1	F
Gpr85	0.222836	0.476858	25.4822	1	F
Clcn3	0.222853	0.1678	341.24	1	F
Wbp11	0.22296	0.35917	48.2697	1	F
Babam1	0.223003	-0.39792	37.7673	1	F
Osgin2	0.223005	-0.580749	21.1813	1	F
Gatad2b	0.223048	-0.193012	328.3	1	F
Vstm2l	0.223216	-0.633379	42.8145	1	F
Npc1l1	0.223281	-0.222819	661.792	1	F
Apc	0.22334	0.192243	936.782	1	F
Rpl7	0.223365	0.292945	126.732	1	F
Mief1	0.22349	0.418046	42.3259	1	F
Twf1	0.223534	-0.396834	70.3577	1	F
Tns1	0.223534	-0.407284	174.808	1	F
Sema4b	0.223733	-0.42682	35.9698	1	F
Lrrtm3	0.223911	0.198462	1097.15	1	F
Dock5	0.224076	-0.305234	284.764	1	F
Nek9	0.224275	-0.255395	112.439	1	F
Rell1	0.224328	-0.477527	35.2344	1	F
Ncam2	0.224384	0.271367	591.689	1	F
Inpp5f	0.224667	-0.228753	261.868	1	F
Bzw2	0.224727	0.285459	132.495	1	F
Ift22	0.22487	0.485462	22.2307	1	F
Nkain3	0.225018	0.381953	408.098	1	F
Hid1	0.225266	0.375145	90.7666	1	F
Abcc9	0.225283	0.323482	81.2528	1	F
Gstp1	0.225289	-0.490431	54.6796	1	F
Vom2r46	0.225324	0.368289	72.7011	1	F
Las1l	0.225366	-0.376626	67.595	1	F
Armc8	0.225457	0.187843	242.999	1	F
LOC691083	0.22558	-0.518	25.2503	1	F
LOC100909712	0.225635	0.30723	97.8019	1	F
RGD1563482	0.225724	0.470708	43.5829	1	F
Cdca7l	0.225762	-0.623275	23.9862	1	F
Fbh1	0.225836	-0.259465	153.791	1	F
Gjb2	0.225867	-0.764259	26.2862	1	F
Smchd1	0.225932	0.23192	281.106	1	F
Gdap1	0.225952	0.281623	141.416	1	F
Mtx2	0.226097	0.235388	151.156	1	F
Nr1d1	0.226128	-0.387432	57.6601	1	F
Pfkfb2	0.226221	0.266185	117.744	1	F
Reck	0.22658	-0.294957	84.6814	1	F
Pot1	0.226694	-0.298017	81.5745	1	F
Insyn1	0.226736	0.286579	69.2241	1	F
Chga	0.226902	0.364233	83.3549	1	F
Ifi27	0.226939	0.661897	20.3103	1	F
Vegfc	0.227053	-0.572224	23.8306	1	F
Cdh22	0.227068	-0.220325	267.045	1	F
Nfix	0.227168	-0.277983	233.628	1	F
Cpox	0.227315	0.434788	50.2865	1	F
Clip4	0.22735	0.356179	103.824	1	F
Birc2	0.227402	-0.338631	49.1923	1	F
Osgepl1	0.227432	0.469461	33.7415	1	F
Pak1	0.227464	0.21639	454.303	1	F
Clk1	0.227547	0.217928	165.408	1	F
Arpc4	0.227607	-0.355249	101.12	1	F
Tbc1d8	0.227656	-0.234324	172.638	1	F
Gapdhs	0.227887	0.414668	36.553	1	F
Gse1	0.227893	-0.262918	171.792	1	F
Pcdhga6	0.227992	-0.525395	24.3254	1	F
Pgrmc1	0.228267	-0.270555	220.296	1	F
Mid1	0.22838	0.34345	69.7525	1	F
MGC116121	0.228523	-0.462801	28.1623	1	F
Mat2a	0.228623	0.207591	208.567	1	F
Lrrn3	0.228724	0.31657	116.19	1	F
Kcnj6	0.228734	0.269146	178.573	1	F
Efna5	0.229229	-0.395254	222.465	1	F
Pcyt1a	0.229289	-0.2741	118.692	1	F
Trim33	0.229412	0.212861	276.498	1	F
Tmem179	0.229483	-0.398165	42.3332	1	F
Zeb2	0.229617	0.254064	1272.42	1	F
Mpp5	0.229637	0.181178	273.392	1	F
Ccnjl	0.229747	0.38005	45.5222	1	F
Rgs17	0.229835	0.295018	194.706	1	F
Atp11a	0.230097	-0.315091	386.432	1	F
Ctsa	0.230225	-0.375663	95.4582	1	F
Carns1	0.230451	-0.769153	27.502	1	F
Gca	0.230455	-0.394267	56.5595	1	F
Gprasp1	0.230455	0.271806	595.469	1	F
Zfp605	0.230493	0.317847	155.441	1	F
Crocc	0.230538	-0.442523	59.5279	1	F
Lemd3	0.230606	0.270479	99.5981	1	F
Tyro3	0.230659	0.398864	100.353	1	F
Maea	0.230706	-0.300791	83.7795	1	F
Bcat2	0.230812	-0.586042	22.088	1	F
Strn3	0.23095	0.21376	400.17	1	F
Prkcsh	0.231067	-0.276522	105.186	1	F
LOC691254	0.23124	-0.700125	36.9139	1	F
Micu1	0.231316	-0.20508	239.899	1	F
Retsat	0.23144	-0.477629	92.6605	1	F
Spsb4	0.231509	-0.620314	28.9795	1	F
Zfp958	0.231515	0.543703	76.2314	1	F
Anks1b	0.231526	0.199757	3867.49	1	F
Idh2	0.231527	-0.285583	128.45	1	F
Tubb4a	0.231735	0.28817	687.21	1	F
Sh3pxd2a	0.231918	-0.223607	198.8	1	F
AC105531.1	0.232101	0.222913	216.256	1	F
Dennd11	0.232281	0.367812	85.7392	1	F
Pcif1	0.232371	-0.3981	43.6345	1	F
Enpp4	0.232371	0.392293	108.003	1	F
Nsmce1	0.232541	0.47331	26.0819	1	F
Slc25a12	0.232572	0.193434	233.734	1	F
Hnrnph2	0.23264	0.451008	65.2471	1	F
Fli1	0.23265	-0.40883	131.412	1	F
Pigx	0.232776	-0.444197	30.0051	1	F
Rps15	0.232849	-0.413109	53.497	1	F
Sumo2	0.232903	0.467381	30.0354	1	F
Fam220a	0.232946	0.459773	34.1463	1	F
Dmxl1	0.232961	0.199634	565.804	1	F
Aarsd1	0.233146	0.427696	46.4038	1	F
Tcerg1l	0.23318	0.419499	115.615	1	F
Phlda3	0.233258	0.502956	20.6655	1	F
Cct2	0.233263	0.239257	102.266	1	F
Foxk1	0.233389	0.263094	105.102	1	F
Mdh1	0.233414	0.217278	244.327	1	F
Zfp267	0.233725	0.448656	24.8496	1	F
Tbc1d17	0.233914	-0.499714	27.757	1	F
AC094348.3	0.23412	-0.706615	21.759	1	F
R3hdm1	0.234456	0.167158	384.599	1	F
Taf1b	0.234497	0.293692	67.3675	1	F
Rassf9	0.234505	-0.649022	22.9614	1	F
Rbck1	0.234675	-0.357538	45.929	1	F
Enpp5	0.234749	0.213093	274.939	1	F
Slc35a3	0.234813	0.456577	38.576	1	F
Zmym2	0.234829	0.228229	353.864	1	F
Avil	0.234842	-0.571428	20.1051	1	F
Dcbld1	0.235044	-0.505286	21.4093	1	F
Map1a	0.235056	0.185448	1699.34	1	F
Piezo1	0.235583	-0.69242	20.3463	1	F
Dnajb1	0.235809	-0.462814	22.6759	1	F
Malrd1	0.23584	0.493508	23.4034	1	F
Mapk8ip3	0.235893	-0.204974	470.066	1	F
Ube2d1	0.235923	0.319297	95.7551	1	F
Rfx4	0.236032	-0.302053	122.78	1	F
Tp53bp2	0.23627	0.254632	110.104	1	F
Shld2	0.236331	-0.241572	136.699	1	F
Bdnf	0.236352	0.431445	73.0844	1	F
Wdr6	0.236358	-0.269681	135.088	1	F
Lsamp	0.236658	0.185292	1561.22	1	F
Opalin	0.236778	0.416487	290.719	1	F
Slc41a1	0.236861	-0.378764	117.015	1	F
Mkrn2	0.236923	-0.318626	77.0955	1	F
Map3k1	0.236933	-0.341779	91.5833	1	F
Dstyk	0.237033	0.253531	217.1	1	F
Gcsh	0.237074	-0.36201	47.4456	1	F
Dph5	0.23725	-0.525341	20.5756	1	F
LOC100911660	0.237425	0.302998	70.9643	1	F
Eif2s1	0.237753	0.315636	63.7332	1	F
Utp20	0.23778	-0.290683	101.174	1	F
Rgs4	0.238046	0.753272	93.4207	1	F
Nedd8	0.238084	0.309362	57.7568	1	F
Rps5	0.238122	-0.47906	53.3332	1	F
Thbs2	0.238179	-0.900765	20.1898	1	F
Stx1a	0.238201	-0.47056	29.9997	1	F
Gabrg3	0.238254	0.329157	254.753	1	F
Chd1	0.238317	-0.231963	142.073	1	F
Kcnt1	0.238322	-0.294089	133.856	1	F
Vps54	0.238346	0.225384	191.625	1	F
Lgi1	0.238443	0.238996	251.663	1	F
Snx14	0.238526	-0.21006	194.953	1	F
Sh3bp2	0.238556	-0.48952	27.1212	1	F
Dnpep	0.238619	-0.436881	48.7063	1	F
Snrpa1	0.238662	0.44369	35.695	1	F
Trabd2b	0.2387	-1.04232	63.4036	1	F
Srpx	0.239733	-0.618796	23.4843	1	F
Plpp3	0.239805	-0.218433	493.924	1	F
Vom2r64	0.239814	0.700045	24.1793	1	F
Zfp330	0.239821	-0.492022	32.9435	1	F
Phc1	0.239888	-0.409945	53.4932	1	F
Taf1d	0.240097	0.448495	48.6954	1	F
Shc2	0.240115	-0.426617	47.4396	1	F
Zmat1	0.240136	0.293714	117.899	1	F
Mnat1	0.240283	0.23632	191.042	1	F
Ufd1	0.240414	0.279434	84.1658	1	F
Mcmbp	0.240587	0.353402	68.788	1	F
Fubp1	0.240609	0.248942	192.124	1	F
Bdp1	0.240615	0.238693	232.829	1	F
Pde8a	0.240748	-0.373856	302.614	1	F
RGD1562136	0.241223	0.315825	67.5099	1	F
Lap3	0.241281	-0.303781	124.869	1	F
Ppp3r1	0.241319	0.195386	299.45	1	F
Prnp	0.241349	0.16819	442.497	1	F
Nap1l3	0.241508	0.425409	60.8563	1	F
LOC103689961	0.241946	-0.347469	156.705	1	F
Slc27a1	0.241972	-0.375017	51.2249	1	F
Atp6v0d1	0.242111	-0.20703	256.506	1	F
Zfp871	0.242118	0.444428	42.1664	1	F
Ebf2	0.242134	0.373694	187.382	1	F
Actr1b	0.242254	-0.352638	125.879	1	F
Mrps15	0.242268	0.423232	30.2231	1	F
Stard6	0.242289	-0.474865	24.433	1	F
Slc9a8	0.242321	-0.264641	140.404	1	F
Ttc27	0.242587	0.268384	125.54	1	F
Atg2a	0.242732	-0.370266	57.9158	1	F
Gtpbp8	0.242823	0.498166	22.6432	1	F
Prkd2	0.243141	-0.509338	24.2105	1	F
Nme5	0.243191	0.618178	25.7807	1	F
Lrrc8c	0.243267	-0.3053	105.941	1	F
Ptprz1	0.243375	0.217675	1183.17	1	F
Grik2	0.243388	0.300166	3020.45	1	F
Camsap2	0.243471	0.167748	481.129	1	F
Hnrnpc	0.243523	0.159231	352.648	1	F
Hivep2	0.243809	0.26825	131.792	1	F
Myo9a	0.243819	0.168992	520.71	1	F
Ccdc170	0.243833	-0.543356	30.9146	1	F
Snx21	0.243994	0.421158	39.8649	1	F
Fam8a1	0.244084	0.333422	51.9505	1	F
Calm2	0.244275	0.230378	818.665	1	F
AC127920.1	0.244558	0.479608	38.3484	1	F
Cdhr2	0.24461	-0.466797	53.3113	1	F
Hunk	0.244749	-0.540103	40.2821	1	F
Bckdha	0.244778	-0.305935	68.2275	1	F
Bfar	0.244856	0.294111	71.3663	1	F
Fn1	0.245119	-0.901474	126.909	1	F
Ap4b1	0.245309	-0.400916	36.1716	1	F
P2rx6	0.245734	-0.538273	20.71	1	F
Nupl2	0.246118	0.402897	36.1129	1	F
RGD1307100	0.246228	0.194665	1031.01	1	F
Phkb	0.246427	0.173133	609.319	1	F
Ahctf1	0.246435	0.243651	180.556	1	F
Dlgap3	0.246464	0.307798	124.799	1	F
Maged2	0.24649	0.333645	40.6288	1	F
Dhx33	0.246507	-0.391529	32.1638	1	F
P4ha1	0.246561	0.270155	127.345	1	F
Hcfc1	0.246626	-0.206852	177.619	1	F
Ubqln1	0.246758	0.201942	282.271	1	F
Sash1	0.246775	0.197794	521.979	1	F
Prom1	0.246914	0.362628	75.0661	1	F
Pcmt1	0.246998	-0.290717	133.865	1	F
Tmf1	0.247122	0.262616	98.1291	1	F
Socs6	0.247146	0.404831	45.0847	1	F
Ppp6r2	0.247226	-0.248594	164.637	1	F
Prpf39	0.247395	0.206703	143.733	1	F
Mal2	0.247508	-0.357988	62.9315	1	F
Vps13c	0.247668	0.163353	658.016	1	F
Kptn	0.247739	-0.495855	21.4947	1	F
Vac14	0.247841	-0.228802	142.864	1	F
Crtc2	0.247973	0.42681	27.2361	1	F
Lhfpl4	0.248434	0.51864	104.21	1	F
Il17ra	0.248466	0.444413	28.3397	1	F
Pde8b	0.248468	-0.249783	293.22	1	F
Rassf3	0.248478	-0.358458	66.2232	1	F
Ddx31	0.248532	-0.326104	67.1083	1	F
Abcb7	0.248554	0.257937	85.0685	1	F
Syt13	0.248628	-0.258679	208.196	1	F
Emc7	0.248691	0.430188	55.4901	1	F
Helb	0.248821	0.376149	49.466	1	F
E2f6	0.248825	-0.329911	64.52	1	F
Hps5	0.249199	-0.328328	57.2451	1	F
Scg2	0.249369	0.304181	487.289	1	F
LOC103690317	0.249796	-0.340838	72.5833	1	F
Gnpat	0.249881	-0.275921	70.9659	1	F
Slc25a13	0.249893	0.283243	210.056	1	F
Evi5l	0.250063	0.255082	160.594	1	F
Stk10	0.250158	-0.421893	43.4242	1	F
Ube4b	0.250466	-0.178428	359.859	1	F
Osbpl8	0.250502	0.212642	336.141	1	F
Pfkm	0.250596	0.171634	360.665	1	F
Bcl6	0.250634	0.482425	46.666	1	F
Trpm7	0.250634	0.197806	305.67	1	F
Cnn3	0.250877	-0.336821	103.824	1	F
Klhl7	0.25102	-0.196006	243.611	1	F
Klhl29	0.251068	0.299173	875.346	1	F
Ykt6	0.251218	0.347801	58.3761	1	F
Dnajc11	0.25139	0.26519	87.0245	1	F
AC109048.1	0.251402	-0.358342	37.4907	1	F
Ube2d2	0.251553	-0.346499	107.966	1	F
Sumf1	0.251591	-0.324149	61.1341	1	F
Prrc2b	0.251654	-0.188276	387.548	1	F
Uxs1	0.251679	0.205993	299.525	1	F
Ola1	0.251705	0.204485	241.158	1	F
Stx16	0.251727	0.237017	117.174	1	F
Tmcc1	0.251843	0.169254	512.354	1	F
Tmx1	0.251858	0.321436	77.4781	1	F
Fhl1	0.251899	-0.228968	115.846	1	F
Diras2	0.251942	0.443451	25.5601	1	F
Arap1	0.251957	-0.344767	79.9272	1	F
Mrpl3	0.25222	0.317978	72.1136	1	F
Zscan20	0.252259	0.480431	25.3275	1	F
Il6r	0.252398	-0.458864	48.1677	1	F
Msantd4	0.25249	0.315096	58.087	1	F
Nmnat1	0.252506	0.374406	47.7785	1	F
LOC108348111	0.252727	-0.572842	21.9184	1	F
Gbe1	0.252761	0.216296	191.269	1	F
Vps72	0.252777	-0.419417	26.8481	1	F
Ak5	0.25278	-0.302633	261.44	1	F
Mrpl40	0.252859	-0.461006	21.1602	1	F
Magi2	0.252879	0.169861	1419.21	1	F
Tgfbr2	0.252903	-0.381128	93.976	1	F
Alkbh1	0.252965	-0.297697	61.8785	1	F
Efnb3	0.253044	-0.451541	38.8792	1	F
Ppp1r37	0.253095	-0.326877	78.1514	1	F
Maob	0.253179	-0.449041	146.546	1	F
Oprm1	0.253325	0.413489	155.376	1	F
Arsk	0.253398	0.301199	65.9151	1	F
Lrp11	0.253479	0.217445	130.638	1	F
Pgm5	0.253486	-1.05005	42.5497	1	F
Dst	0.253546	0.142347	2490.56	1	F
Kmt2d	0.253594	-0.194107	417.235	1	F
Ddx5	0.253682	0.235418	456.216	1	F
LOC100912399	0.253688	-0.334335	86.0345	1	F
Glra2	0.253728	0.391511	90.1595	1	F
Reep3	0.254097	-0.248411	168.069	1	F
Ano6	0.254183	-0.331831	166.362	1	F
RGD1311899	0.254208	0.30398	69.9996	1	F
Necab2	0.254302	-0.527645	23.2885	1	F
Trim67	0.254728	-0.560848	20.4826	1	F
Cacna1i	0.254748	-0.363325	111.844	1	F
Wnt7b	0.254766	-0.545405	31.2191	1	F
Tiam2	0.254807	-0.351568	63.6759	1	F
B4galt4	0.254899	-0.469814	25.7906	1	F
Zfp451	0.254915	0.252164	197.453	1	F
Psmb3	0.255063	0.531183	21.2861	1	F
Mrpl51	0.255099	0.302235	60.0445	1	F
Castor2	0.255201	-0.292421	87.7212	1	F
Xrcc5	0.255249	-0.261747	139.883	1	F
Prkar2b	0.255308	0.232395	148.485	1	F
Manea	0.255369	0.321777	55.8139	1	F
Synpo2	0.255412	-0.525932	109.071	1	F
Txndc5	0.255579	-0.372	60.9508	1	F
Kbtbd4	0.255581	0.37892	40.7918	1	F
Fam189a1	0.25566	0.160356	616.439	1	F
Smc3	0.255716	0.288317	137.186	1	F
Pcdh20	0.255965	0.418348	45.3317	1	F
Fanci	0.255967	0.506406	30.1114	1	F
Slc66a3	0.256287	-0.59917	20.2742	1	F
Tank	0.256356	0.267734	93.8203	1	F
Stx7	0.256432	0.232945	159.839	1	F
Hmces	0.256469	-0.205662	285.953	1	F
Gstm5	0.256912	-0.519051	30.6946	1	F
Metap2	0.257188	0.265444	116.347	1	F
RGD1307554	0.2572	-0.374771	39.6439	1	F
Gmpr2	0.257295	-0.348661	40.093	1	F
Prkab1	0.257316	-0.469886	23.1625	1	F
Ubr4	0.257326	-0.166645	765.801	1	F
Cers4	0.257366	0.252789	163.132	1	F
RGD1309534	0.257412	-0.465372	32.6962	1	F
Psma5	0.257589	0.334901	45.0032	1	F
Map3k7	0.257745	0.211841	154	1	F
Tjp2	0.257763	-0.251154	216.807	1	F
Dop1b	0.257865	-0.246815	201.872	1	F
Slc23a2	0.257885	-0.203055	287.447	1	F
Baiap3	0.257932	-0.430044	106.147	1	F
Scn1a	0.258065	0.246158	695.599	1	F
Dhx30	0.258135	-0.257987	130.793	1	F
Raver1	0.258163	-0.397149	36.1116	1	F
Mkks	0.258257	0.336512	54.7106	1	F
Dnajc6	0.258612	0.180541	973.552	1	F
Secisbp2l	0.25871	0.266087	531.243	1	F
Ltbp4	0.258908	-0.458814	43.8815	1	F
Zfp955a	0.259002	0.293139	61.9922	1	F
Csnk1g2	0.259083	-0.299905	63.7018	1	F
Il6st	0.259166	-0.232372	195.075	1	F
Rims2	0.259217	0.235275	1339.65	1	F
Nckap1l	0.259298	-0.505215	28.7705	1	F
Fbxo30	0.259741	0.360007	57.6106	1	F
Jcad	0.259784	-0.490284	100.141	1	F
Lrrc8d	0.25991	0.353574	59.1331	1	F
Osbp	0.260251	-0.226456	162.578	1	F
LOC108348154	0.260302	-0.489504	26.8412	1	F
Kitlg	0.260304	-0.325706	74.8496	1	F
Megf9	0.260507	-0.244161	257.935	1	F
Srp54a	0.260564	0.281813	94.599	1	F
LOC102555457	0.260592	-0.189113	316.995	1	F
Gyg1	0.260595	0.351142	69.4531	1	F
Vps8	0.260699	-0.184418	336.031	1	F
Lrrc7	0.260738	0.315561	861.571	1	F
Zc2hc1a	0.260882	0.25929	86.3697	1	F
Tdp1	0.260895	-0.479696	23.4276	1	F
Prlr	0.261023	0.41127	50.3359	1	F
Egfr	0.261177	-0.351214	150.564	1	F
Phyhd1	0.261304	-0.380844	50.4636	1	F
Ctdsp1	0.261311	0.414676	44.6181	1	F
Scyl3	0.2615	-0.414287	32.2269	1	F
Timm21	0.261637	-0.593806	20.8209	1	F
Lta4h	0.261797	-0.35672	46.1663	1	F
Fam171b	0.261807	0.229614	169.97	1	F
RT1-T24-3	0.261837	-0.4635	39.1536	1	F
Ca12	0.261842	-0.568742	35.0681	1	F
Fbxl4	0.262096	-0.253502	107.958	1	F
Dcaf12	0.262299	-0.461667	25.6852	1	F
Ttc1	0.262435	-0.283904	94.8122	1	F
Ppia	0.262707	0.254086	235.482	1	F
Aldh1a2	0.262841	-1.22464	59.1752	1	F
Nsd3	0.26288	-0.140327	443.968	1	F
Gcfc2	0.263242	-0.374749	50.7498	1	F
Adam22	0.263244	-0.241204	336.468	1	F
Ttyh1	0.263354	0.165595	537.313	1	F
Nup188	0.26344	-0.365475	66.5442	1	F
Ascc3	0.263476	0.206374	351.542	1	F
Prkra	0.263561	-0.297549	62.664	1	F
Tcirg1	0.26375	-0.406162	25.8345	1	F
Filip1	0.264022	-0.266365	101.899	1	F
Oaz2	0.264086	-0.310864	82.7871	1	F
Akap2	0.264103	0.195188	430.97	1	F
Nucb1	0.264158	-0.230808	223.107	1	F
Minar1	0.264194	-0.439208	37.2982	1	F
Dctn2	0.264412	-0.259661	130.394	1	F
[truncated: 8,070 more rows]

## Sheet: Naive SSA vs CY
	pvalue	LFC	mean_exp	P_adj	sig
Pvalb	1.51455e-05	2.16398	37.5363	0.285917	F
Polr3k	7.08922e-05	1.34336	36.688	0.669152	F
Etl4	0.000134712	-0.680792	664.943	0.739951	T
Sdc2	0.000216056	1.76892	3375.27	0.739951	T
H3f3b	0.000228252	1.10499	67.5258	0.739951	F
Scd	0.000297405	1.00575	87.8642	0.739951	T
Plxna2	0.000332494	-0.606547	485.99	0.739951	T
Rn7sl1	0.000348384	2.23735	33594.8	0.739951	T
Cbln1	0.000426247	-1.22518	76.6974	0.739951	F
Ctdsp1	0.000531196	1.37813	44.6181	0.739951	F
Gpr37l1	0.000548683	0.800132	130.948	0.739951	T
Rerg	0.000570978	-1.16945	89.1465	0.739951	T
Samd5	0.000588093	-0.912716	238.467	0.739951	T
Maged2	0.000737652	1.03637	40.6288	0.739951	F
Igf2bp2	0.00084705	1.70502	31.1741	0.739951	F
LOC100911847	0.000895605	1.49835	37.6445	0.739951	F
Armc2	0.000949674	-1.06515	47.0407	0.739951	F
Metazoa_SRP	0.000970471	2.06011	91268.3	0.739951	T
Aox1	0.00104897	1.54424	83.2735	0.739951	T
Cycs	0.00106884	0.77697	79.8135	0.739951	F
Ficd	0.00107197	1.69273	23.582	0.739951	F
LOC102555453	0.00112665	1.62678	34.3296	0.739951	F
Rplp0	0.00126441	1.15653	157.883	0.739951	T
Col3a1	0.0012763	3.20214	75.2093	0.739951	F
Pde8b	0.00140723	-0.73244	293.22	0.739951	T
Arhgap26	0.00144159	-0.475721	698.642	0.739951	T
Taf1a	0.00145027	1.39004	20.3835	0.739951	F
Hpcal1	0.00178931	-1.12327	130.879	0.823762	T
LOC680121	0.00191044	0.488509	657.256	0.823762	T
Neurl1	0.00195021	-0.733244	140.182	0.823762	T
Dnah12	0.00230462	0.807953	202.555	0.893518	T
Ifi27	0.00249339	1.79941	20.3103	0.912449	F
Camk4	0.00257385	-0.765828	162.592	0.916776	T
Clnk	0.00278102	-0.747539	99.2639	0.925964	T
Prkcb	0.00285804	-0.552247	921.089	0.925964	T
Zfp385d	0.00289394	-0.671491	193.218	0.925964	T
Commd7	0.00304248	1.12127	34.686	0.957266	F
Zfp622	0.00311098	0.929949	1110.95	0.962772	T
AC099449.1	0.00324173	0.500465	478.396	0.97228	T
LOC100362027	0.00324471	1.5769	33.2647	0.97228	F
Ube2g2	0.00332319	1.04268	29.2057	0.980238	F
Glra3	0.00352597	-1.1005	417.323	1	T
Col1a1	0.00354221	2.87214	90.4092	1	T
LOC688655	0.00357882	0.44559	455.199	1	T
LOC100912427	0.00379166	1.92913	32.8425	1	F
Anxa2	0.00385954	1.98533	26.104	1	F
Sptssb	0.00409057	1.69303	31.7633	1	F
Cdh13	0.00416298	-0.728296	1109.81	1	T
H3f3c	0.00423684	1.4829	31.9686	1	F
Atp6v1g2	0.00425186	-0.777101	233.852	1	T
Slc41a2	0.00466544	-0.747133	128.554	1	T
Htr4	0.00467363	-0.965168	132.559	1	T
Tango6	0.00471932	-0.879645	66.5434	1	F
Mdh1	0.00481303	0.546748	244.327	1	T
Rxfp1	0.00490686	-1.186	42.8844	1	F
Cacng3	0.00490815	-0.884759	154.854	1	T
Ybx1-ps3	0.00516599	1.65586	39.4548	1	F
Ciapin1	0.00522308	0.931588	35.51	1	F
Vim	0.00534258	2.28975	139.609	1	T
Ccdc77	0.00535319	-1.62665	40.245	1	F
Zfp92	0.00538567	-1.1379	44.8015	1	F
Clstn2	0.00562468	0.864494	594.878	1	T
Rgs4	0.00572674	1.9066	93.4207	1	T
Khsrp	0.00580088	0.955215	47.2941	1	F
Rpl10	0.00601189	0.759833	107.62	1	T
Clvs1	0.00622214	-0.669257	235.307	1	T
Tmem144	0.00628494	0.883685	35.7266	1	F
RT1-A1	0.00630246	1.03106	41.4651	1	F
Il18	0.00631491	1.08412	33.4078	1	F
Nsg1	0.00649698	0.53199	280.021	1	T
Knop1	0.00686488	-1.0383	48.0472	1	F
Foxk1	0.00711838	0.628233	105.102	1	T
Pde10a	0.00736656	-0.511041	363.892	1	T
Ppp2ca	0.00740519	0.687427	180.672	1	T
Pdia3	0.0074843	0.508183	249.655	1	T
Ldb1	0.00791711	0.67245	65.0032	1	F
Dcaf11	0.0079645	0.771572	93.318	1	T
Slc25a3	0.00810833	0.472179	244.192	1	T
Elmsan1	0.00835742	-0.645762	81.7207	1	T
Hps1	0.00838106	-0.999133	31.9502	1	F
LOC300308	0.00845263	-0.548531	558.648	1	T
Itm2c	0.00866959	0.641199	295.087	1	T
Asic1	0.0086723	-0.952526	59.1039	1	F
NEWGENE_621351	0.00869365	3.06772	239.598	1	T
Hmgcr	0.00874437	0.545971	180.569	1	T
Car10	0.00889008	-0.814802	653.112	1	T
Fam13c	0.0088913	-0.419038	321.404	1	T
Rps11	0.00892027	0.680828	89.6737	1	T
Ly75	0.00894621	1.24707	37.5223	1	F
L3mbtl1	0.00908062	-0.791495	57.8344	1	F
Dph6	0.00911113	-0.73379	68.6579	1	F
Cngb3	0.0094598	0.687182	77.698	1	F
Nova1	0.00979033	-0.450176	526.814	1	T
Man2a1	0.00987736	0.999367	252.583	1	T
Cers6	0.00988521	-0.520211	236.19	1	T
Sema5a	0.00989236	-0.571377	433.129	1	T
C1d	0.00991787	1.06495	31.6452	1	F
St8sia2	0.0100021	-0.961045	51.0519	1	F
LOC685431	0.0101491	1.45078	20.9215	1	F
Negr1	0.0102106	-0.546805	2036.84	1	T
Cd74	0.0102845	2.25017	21.3047	1	F
Zdhhc2	0.010367	-0.639049	137.003	1	T
Cdh18	0.0109665	-0.582741	386.002	1	T
Exosc7	0.0110647	-1.10618	21.0265	1	F
Pdzd2	0.0113359	-0.487199	273.949	1	T
Stx1b	0.0113745	-0.597149	570.101	1	T
Tmem87a	0.0114575	0.646898	74.4259	1	F
Cpne4	0.0115672	-0.850172	315.74	1	T
Dgkg	0.0116743	-0.903507	115.93	1	T
Mat2a	0.0117215	0.459578	208.567	1	T
Aldh1a2	0.0119749	3.01177	59.1752	1	F
Runx1t1	0.0119813	-0.438384	292.238	1	T
LOC100362366	0.0121093	1.47629	29.6188	1	F
Dtd1	0.012354	-0.426757	195.454	1	T
Srsf3	0.0123746	0.530665	127.167	1	T
Necab2	0.0125806	-1.18645	23.2885	1	F
Tbrg1	0.0125883	1.20809	20.8255	1	F
Rnf165	0.0126098	-1.07654	35.1256	1	F
C4a	0.0126465	1.46497	36.1342	1	F
Galnt18	0.0128347	-0.532944	335.158	1	T
Actr3b	0.0128903	-0.74936	60.9682	1	F
Amph	0.0130147	-0.5136	506.276	1	T
Zfp609	0.0131691	-0.366991	394.857	1	T
Vom2r46	0.0131954	-0.775348	72.7011	1	F
Ezr	0.0132191	1.17908	30.8882	1	F
Dock11	0.0132426	0.650516	191.528	1	T
Cdc37l1	0.0133437	-0.474237	176.501	1	T
Lmna	0.0134083	0.79704	47.6479	1	F
Grin2d	0.0135181	-0.692882	72.8028	1	F
Myl6	0.0135234	1.06609	59.7715	1	F
Epha8	0.0136184	1.72909	34.6297	1	F
Vom2r44	0.0136572	-1.12067	48.462	1	F
Septin6	0.0136959	-0.695671	71.6007	1	F
Gpx4	0.0137252	0.715023	107.001	1	T
Zfp521	0.0138545	-0.632809	320.814	1	T
AC135454.2	0.0138769	2.15413	4252.81	1	T
Neto2	0.0138916	2.09903	4398.06	1	T
Pcsk1	0.0139135	-1.08519	35.8739	1	F
Arhgap28	0.0140286	1.29999	76.9191	1	F
Onecut2	0.014151	1.7861	22.3147	1	F
Baz1a	0.0141997	1.07619	26.932	1	F
LOC103694210	0.0142561	-0.898085	105.366	1	T
Oasl2	0.0143362	1.27533	21.5714	1	F
Samd9	0.0143691	0.919779	43.4697	1	F
Acer2	0.0143885	-0.9796	68.6219	1	F
Ptprt	0.0144365	-0.424887	767.147	1	T
Calb2	0.0146909	-0.89046	206.976	1	T
Phlpp2	0.0148473	-0.48437	184.914	1	T
Kcnh1	0.0148815	-0.692627	214.699	1	T
Dok6	0.014909	-0.638519	505.727	1	T
Btbd11	0.0151048	-0.47109	393.683	1	T
Spon1	0.015147	-0.47675	449.91	1	T
Blmh	0.0151641	0.599936	90.6156	1	T
Bace2	0.0151943	0.854853	68.5591	1	F
Fam169a	0.0152492	-0.662977	105.414	1	T
Grid2	0.0153399	-0.597398	721.458	1	T
Rnf181	0.0154503	0.97346	35.2812	1	F
Atp2b2	0.0155216	-0.476979	1201.51	1	T
Sf3b3	0.0157729	0.488258	103.845	1	T
Trappc3l	0.0159312	-1.28303	23.3028	1	F
RGD1309104	0.0159859	-0.522931	192.808	1	T
Ddr2	0.0160315	1.37209	56.3798	1	F
Acaa2	0.0160851	0.916017	33.5477	1	F
Rab11fip5	0.016097	0.506132	135.482	1	T
Slc2a13	0.0161172	-0.427464	405.142	1	T
Lgalsl	0.0161641	0.782872	63.2409	1	F
Ndst3	0.0162293	-0.763922	117.307	1	T
Sephs2	0.016277	1.04718	26.2316	1	F
LOC302192	0.0164161	-0.708155	146.25	1	T
Marf1	0.016474	-0.450657	383.786	1	T
Tmem212	0.0165472	5.07723	21.6525	1	F
Ctif	0.0165496	-0.344182	640.692	1	T
Rps17	0.0166875	0.862249	45.4129	1	F
Sbno2	0.0167752	0.595914	145.437	1	T
Rps16	0.0168197	0.655809	77.0706	1	F
Prr13	0.0168284	0.588399	245.419	1	T
Dstn	0.0169247	0.566731	176.837	1	T
Prkar1b	0.0170695	-0.449763	276.327	1	T
T2	0.0171768	1.25144	24.7261	1	F
Atp5mc3	0.0174117	0.868351	49.4073	1	F
Mcrip1	0.0175928	0.945088	24.111	1	F
Mylk	0.0179049	0.956628	86.2094	1	T
Pcdhga7	0.0179097	-1.23929	20.1598	1	F
LOC103689943	0.0179896	-0.431655	364.21	1	T
Slc16a1	0.0185958	0.782416	106.599	1	T
Grifin	0.0186377	1.70362	22.6411	1	F
Lrguk	0.0187027	1.0303	43.8678	1	F
Vps52	0.0189974	-0.734093	45.4951	1	F
Gria4	0.0191901	-0.557559	1153.88	1	T
Sgk1	0.0193173	-0.49378	172.013	1	T
Sorcs1	0.0194515	-0.601934	962.952	1	T
Gstt3	0.0196478	0.827758	43.1653	1	F
Dnah11	0.019693	1.69924	120.14	1	T
Tmod2	0.0198195	-0.484298	195.42	1	T
Ccdc73	0.0198612	-0.825222	33.1008	1	F
Gfra2	0.0198682	-0.775123	82.2398	1	T
Mfsd1	0.0199349	0.752976	38.9481	1	F
Rpl41	0.0200834	1.06496	98.2366	1	T
Zfp354a	0.0204667	0.858666	26.897	1	F
Myo1e	0.0205604	0.809087	153.036	1	T
LOC102556347	0.0205842	-0.581077	129.192	1	T
Etv1	0.0206952	-0.593425	99.5777	1	T
Pcbp2	0.0207223	0.559937	248.553	1	T
Tbc1d1	0.0207921	-0.385075	237.618	1	T
Abcc8	0.0208848	-0.789092	52.5577	1	F
Frmpd4	0.0209881	-0.873903	98.6332	1	T
Aamp	0.0210042	0.962982	34.9346	1	F
Nell1	0.0210396	-0.758738	701.974	1	T
RT1-CE7	0.0210428	-0.351181	617.19	1	T
Rtn1	0.021049	-0.478669	817.577	1	T
Ptpn21	0.0211237	0.923298	43.8787	1	F
LOC100365810	0.0211511	1.24715	31.7465	1	F
Jpt2	0.0212292	1.01602	39.7405	1	F
Myt1l	0.0212387	-0.513585	1066.08	1	T
Dnah6	0.0215258	2.60857	34.5303	1	F
Hnrnpc	0.0216465	0.331293	352.648	1	T
RGD1560212	0.0216619	0.784431	45.7402	1	F
Efl1	0.0218729	-0.414481	150.668	1	T
Prkce	0.0220045	-0.54653	253.769	1	T
Dhrsx	0.0220242	0.962672	25.7543	1	F
Tpcn2	0.0221795	1.094	22.3263	1	F
Nwd1	0.0224941	0.653641	133.717	1	T
Trim21	0.0226217	0.988044	25.803	1	F
Pdzk1	0.0228235	-0.717568	64.2527	1	F
Grk2	0.0229606	0.507534	135.067	1	T
Zfp36l1	0.0230293	0.937449	67.6175	1	F
Usp20	0.0230373	0.570007	124.273	1	T
Cnnm4	0.0230758	0.807964	40.8525	1	F
Cmpk1	0.0233372	0.535479	96.2918	1	T
Tmem150c	0.0235331	-0.533364	193.775	1	T
Csmd2	0.0238866	-0.446672	719.498	1	T
AC096239.3	0.0239643	-0.912923	33.5186	1	F
Slc35f3	0.02406	-0.64059	123.338	1	T
RNase_MRP	0.0241781	0.639058	452.226	1	T
Prdm2	0.0242734	-0.344422	303.763	1	T
Tm4sf4	0.0243014	-0.738599	72.1282	1	F
Ntrk3	0.0243023	-0.422946	1094.41	1	T
Bbs4	0.0243271	-0.523352	191.029	1	T
Zfat	0.0244125	-0.785901	260.901	1	T
Atp8b5p	0.0244546	-0.904127	30.5024	1	F
Sgcd	0.0246463	-0.569362	328.627	1	T
Adamts2	0.0247635	-0.77938	269.162	1	T
Flacc1	0.024916	1.55711	24.0709	1	F
Lamp2	0.0249205	0.476426	248.88	1	T
Trpc5	0.0249426	-0.70629	179.494	1	T
Drosha	0.0250359	-0.432924	252.288	1	T
Stat3	0.0252529	0.588729	151.262	1	T
Mcf2l	0.0252738	-0.433898	437.359	1	T
Sec61a1	0.0253001	0.642306	60.7998	1	F
Agpat1	0.0253432	0.766107	53.6596	1	F
Dlg2	0.0254327	-0.472362	1397.23	1	T
LOC691170	0.0254896	0.664879	55.0594	1	F
Aff2	0.0255848	-0.491372	391.916	1	T
Neto1	0.0257165	-0.637379	197.536	1	T
Litaf	0.026159	0.735564	84.2732	1	T
Il13ra1	0.0262612	1.02719	42.8809	1	F
Cacng2	0.0265467	-0.655668	192.626	1	T
Gpr165	0.0265951	-1.0307	85.2636	1	T
Mrc1	0.0266154	1.44808	39.7033	1	F
Rasa3	0.0266592	-0.460143	198.432	1	T
Gjb2	0.026755	1.53134	26.2862	1	F
Cerk	0.0269238	0.487101	112.266	1	T
Igsf1	0.0272564	0.484778	229.121	1	T
Slc41a3	0.027625	0.90367	25.1321	1	F
Gpr83	0.0277436	2.1454	33.5795	1	F
Kdelr1	0.0278115	0.846285	36.8764	1	F
Pfkfb2	0.0279324	0.510542	117.744	1	T
RGD1306186	0.028068	0.390804	377.442	1	T
Elovl1	0.0283537	0.799772	44.2712	1	F
Tafa5	0.0284198	-0.39057	560.548	1	T
Cblif	0.0285598	-1.00572	22.828	1	F
Gde1	0.028624	0.654205	68.0591	1	F
Itsn1	0.02874	-0.294787	557.682	1	T
Cd48	0.0288069	1.03621	43.3907	1	F
Sipa1l3	0.02895	-0.483627	284.914	1	T
Kmt2e	0.0291377	-0.330091	593.852	1	T
Rpl18a	0.0291786	0.552777	67.565	1	F
AC080157.1	0.0292421	1.13744	50.3538	1	F
Homer2	0.0293261	-0.665953	73.9418	1	F
Adgrv1	0.0293442	-0.56994	391.645	1	T
Kif3c	0.0293739	-0.38657	321.593	1	T
Nupl2	0.0296267	0.798594	36.1129	1	F
Pibf1	0.0298264	-0.435206	164.814	1	T
Glra2	0.0299039	-0.779945	90.1595	1	T
Trmt112	0.029934	-0.932727	27.4083	1	F
LOC100361087	0.0300059	-0.448104	383.91	1	T
Spag16	0.0301001	0.753771	64.6223	1	F
Washc1	0.0302311	1.03191	21.4411	1	F
Rarres1	0.0302565	0.984751	32.054	1	F
Csf1r	0.0304313	0.614334	107.736	1	T
Upf2	0.0304772	-0.473909	142.296	1	T
Psma1	0.0305007	0.611433	61.5453	1	F
Capn5	0.0306409	-0.78713	67.8113	1	F
Txnl4a	0.0307214	0.693156	67.9533	1	F
Bgn	0.0307418	1.58343	36.4627	1	F
Chl1	0.030961	-0.587601	240.357	1	T
Phf21b	0.0310455	0.730988	41.2287	1	F
Caprin2	0.0311999	-0.617749	83.2704	1	T
Cmtm6	0.0312324	1.02136	22.0143	1	F
St3gal3	0.0313342	-0.36335	473.243	1	T
Snx10	0.031399	-0.453033	176.08	1	T
Igf2	0.0314687	2.43878	316.073	1	T
Ptbp1	0.0315326	0.885639	43.0015	1	F
Fto	0.0315491	-0.269645	954.231	1	T
Itpr1	0.0316188	0.458581	517.266	1	T
Mybpc2	0.0316228	1.00813	24.0066	1	F
Synpo2	0.0316803	1.07352	109.071	1	T
Egfem1	0.0317312	-0.829644	76.7559	1	F
Serf2	0.0317675	1.00074	52.978	1	F
Rhobtb2	0.0319143	0.574529	91.8041	1	T
Lsm1	0.0319486	1.13037	22.9912	1	F
Gabrg3	0.0321559	-0.635829	254.753	1	T
Ctss	0.0322377	0.574157	82.2512	1	T
Maf1	0.032473	0.765519	28.4989	1	F
Mex3c	0.0324848	0.595047	63.3885	1	F
Dok5	0.0325226	-0.518553	101.189	1	T
Spns2	0.0328189	-0.596806	103.523	1	T
Acad9	0.0329637	0.805827	62.4851	1	F
Tmem63c	0.0329656	-0.472515	160.9	1	T
C3	0.0331793	1.07376	24.5855	1	F
Pi4ka	0.0333088	-0.313216	549.298	1	T
LOC102549506	0.0334858	-1.08471	22.4143	1	F
Efcab6	0.0335259	-0.982309	27.2432	1	F
Gucy1a2	0.0335712	-0.443541	401.508	1	T
LOC688442	0.0338602	-0.776598	43.0713	1	F
Igfbp2	0.0340686	2.37352	40.3723	1	F
Ago3	0.0342865	-0.41005	228.611	1	T
Itga6	0.0344071	0.422583	250.306	1	T
Hmgn2	0.0344195	0.569259	112.406	1	T
Atp8a2	0.0344876	-0.51538	542.13	1	T
Nap1l4	0.0345536	0.550657	131.092	1	T
Jakmip3	0.034665	-0.58643	225.282	1	T
Ttc39a	0.0350756	-0.628504	50.5225	1	F
Arhgdia	0.0351368	0.604468	135.497	1	T
Sphkap	0.0353662	0.410347	355.013	1	T
Ndufs8	0.035448	0.973847	23.1824	1	F
Lrp2	0.035522	-1.02213	55.0005	1	F
Synpr	0.0355934	-0.997813	110.779	1	T
Plcg2	0.0356497	-0.881673	29.0212	1	F
Tm9sf1	0.0360191	0.823115	26.75	1	F
Hmcn1	0.0360408	0.943557	138.249	1	T
Lcat	0.0361882	1.38694	20.1313	1	F
Ppp6r1	0.0362355	-0.521911	143.86	1	T
Pcdhgb6	0.0362594	1.08081	32.4192	1	F
Krcc1	0.0363269	0.601737	72.6339	1	F
Rpl6	0.0363339	0.559622	91.1337	1	T
Stard3	0.036396	0.79102	56.6426	1	F
Nwd2	0.0364119	-0.879028	53.9264	1	F
Parp2	0.0365015	1.46891	706.262	1	T
Psma3l	0.0365471	0.381481	138.663	1	T
Kcnh7	0.0366797	-0.836586	89.7891	1	T
Mark4	0.0366947	-0.599002	74.1005	1	F
Usp3	0.036779	0.557967	136.461	1	T
Ptma	0.0369349	0.980641	50.5499	1	F
Ptov1	0.0371109	0.795592	48.6001	1	F
Htr2c	0.0372814	-0.73839	388.409	1	T
Rabepk	0.0373311	-0.761317	45.157	1	F
Pdpn	0.0378701	1.21032	25.4336	1	F
Mcm3ap	0.0378742	0.512159	103.216	1	T
Tspyl2	0.0378935	-0.585102	166.073	1	T
LOC108349745	0.0380127	1.10007	20.5942	1	F
Lrtm2	0.0381859	-1.00328	23.6961	1	F
Spire2	0.0382678	-0.609821	85.2192	1	T
Ccdc91	0.038314	-0.379526	195.191	1	T
Kit	0.0383276	0.96012	113.495	1	T
Tars2	0.0383452	-0.550334	56.859	1	F
Med14	0.0384189	-0.378489	236.482	1	T
Dlgap2	0.0384444	-0.967884	57.4094	1	F
Pik3cd	0.0385412	1.03487	20.8507	1	F
Pabpc1	0.0385708	0.535909	215.281	1	T
Gfod2	0.0386011	-0.590997	65.4223	1	F
Zc2hc1a	0.038644	0.501506	86.3697	1	T
Cacna2d4	0.0387211	-0.8343	29.4798	1	F
Cox7a2l2	0.0387975	0.687935	45.2002	1	F
Slc30a4	0.0391507	0.587033	66.7792	1	F
Gas7	0.0393779	0.82466	137.349	1	T
Tcf4	0.0394298	-0.268032	1413.48	1	T
Urm1	0.039581	0.752481	40.0572	1	F
Sfrp1	0.0396264	2.24221	29.9036	1	F
Prnp	0.0396631	0.313617	442.497	1	T
Trim5	0.0398223	1.02446	35.3443	1	F
Foxn3	0.0402615	-0.276832	979.217	1	T
Tada2b	0.0405142	0.686991	52.5665	1	F
Atrnl1	0.0406267	0.748577	368.943	1	T
Zcchc2	0.0407847	-0.445077	118.849	1	T
Ccndbp1	0.0407859	0.79079	39.7668	1	F
LOC108353446	0.0409071	-0.857307	44.6641	1	F
Ano5	0.0410157	-0.673223	95.8019	1	T
Ass1	0.0410727	-0.716496	45.227	1	F
Klhl7	0.041149	-0.366175	243.611	1	T
Fry	0.041208	-0.259984	985.334	1	T
Got2	0.0413501	0.501983	171.662	1	T
Vwa3b	0.0415411	2.42337	21.4166	1	F
Nr4a2	0.0415456	-0.945435	87.2476	1	T
Rps27	0.0416081	1.87948	42.5812	1	F
Shisa6	0.0416091	-0.676522	336.355	1	T
Camk2d	0.0416317	-0.339295	471.951	1	T
Rpl36a	0.041769	0.934136	20.073	1	F
Ogfod1	0.0417879	-0.62724	64.593	1	F
Rgs17	0.0418715	-0.527127	194.706	1	T
Slc24a4	0.0419874	-0.751749	40.2576	1	F
Khdrbs1	0.0419919	0.395846	118.824	1	T
Zfp106	0.0420537	-0.364944	492.621	1	T
Sobp	0.0421471	-0.424294	514.487	1	T
MGC94199	0.0422564	-0.760478	93.9017	1	T
Cenpj	0.0427241	-0.864215	24.4816	1	F
Rapgef4	0.0428317	-0.347183	619.358	1	T
Sel1l3	0.0432609	0.832507	146.952	1	T
B3gat1	0.0433773	-0.823527	121.541	1	T
Coq3	0.0434301	0.594592	52.9031	1	F
Rpl7a	0.0435055	0.513493	117.94	1	T
Ostf1	0.0435288	0.648016	61.2214	1	F
Clvs2	0.0437363	-0.527925	170.38	1	T
Vat1	0.0438965	0.490819	115.075	1	T
Hspb8	0.0439041	0.849865	39.0174	1	F
Stambpl1	0.0439137	-0.611958	83.3245	1	T
Nav3	0.0441335	-0.404328	558.901	1	T
Ube2m	0.0441748	0.506203	76.6961	1	F
Pacc1	0.0441792	0.816469	38.9384	1	F
Rpl24	0.0442833	0.779914	43.8873	1	F
Sim2	0.0442984	-0.557951	92.278	1	T
RGD1305938	0.0443307	0.48071	97.5434	1	T
Ak5	0.0443539	-0.567246	261.44	1	T
Dld	0.0444228	0.454722	103.308	1	T
Cntnap5b	0.0447432	-0.645347	639.173	1	T
Baalc	0.0447992	-0.490116	182.188	1	T
Unc13a	0.0448866	-0.526387	125.714	1	T
Plekha3	0.0449772	-0.656581	51.5512	1	F
Ubtf	0.0450858	0.545239	83.7595	1	T
Serpini1	0.0452191	0.75901	226.241	1	T
Arf2	0.0452622	0.613823	40.9219	1	F
Bzw1	0.0453098	0.590301	99.5399	1	T
Oxr1	0.045319	-0.394433	1192.26	1	T
RGD1566359	0.0453364	-0.870095	24.0591	1	F
Bend7	0.045445	0.779756	54.0068	1	F
Gap43	0.0457361	-0.608956	419.072	1	T
Fanca	0.0457676	0.982635	20.833	1	F
Shisa5	0.0461165	0.69178	30.5597	1	F
Adamts20	0.0461491	-0.479011	128	1	T
Gask1b	0.0462498	1.15093	44.3845	1	F
Myo1b	0.0463486	0.532853	275.962	1	T
Ano3	0.0464038	-0.704708	90.2917	1	T
Vstm4	0.0467266	0.817385	49.0227	1	F
Mib2	0.0467381	-0.635769	78.3029	1	F
Ndufv3	0.0469731	0.661522	50.4556	1	F
Slc7a14	0.0471531	-0.572394	158.739	1	T
Pelp1	0.0472041	0.661186	51.6225	1	F
Pcbp3	0.047299	-0.404078	148.471	1	T
Aldh7a1	0.0473256	0.531991	72.0155	1	F
Prox1	0.0474377	-0.493353	133.855	1	T
Prkra	0.0475575	-0.545594	62.664	1	F
Pdcl	0.0476603	0.90323	22.4094	1	F
Klhdc10	0.0477513	-0.341859	414.02	1	T
Adar	0.047834	-0.344916	222.108	1	T
Pald1	0.0479268	0.79102	53.4929	1	F
Cln6	0.0479445	0.837818	33.9693	1	F
Zdhhc6	0.0481146	0.614193	48.9365	1	F
Taf6l	0.0481272	0.923819	23.4111	1	F
LOC108348114	0.0484774	-0.578229	52.8245	1	F
Abhd13	0.0484844	0.599761	47.063	1	F
Itgb1	0.0485082	0.507998	207.668	1	T
Dennd2a	0.0485463	-0.379373	175.135	1	T
Casp8	0.0489567	1.16806	23.2448	1	F
Cand2	0.0490591	0.757405	31.6538	1	F
Brwd1	0.0491052	-0.318591	334.279	1	T
Srsf1	0.0491179	0.402812	189.347	1	T
Fam81b	0.0491546	-0.542472	178.971	1	T
LOC108349594	0.049269	0.555486	81.982	1	T
Wls	0.0493298	0.660181	216.321	1	T
Adcyap1r1	0.0494061	-0.407278	451.318	1	T
Rpa1	0.049468	0.58688	73.6	1	F
Tspan18	0.0495041	-0.701708	72.6765	1	F
Scml4	0.0495471	-0.866474	62.4651	1	F
Calr	0.049851	0.392473	418.472	1	T
Wdr7	0.0500364	-0.287165	627.655	1	F
Rcor1	0.0501238	0.558262	69.2462	1	F
Fndc7	0.0502356	0.960174	26.4949	1	F
Tbc1d25	0.0504058	-0.676274	42.3047	1	F
Tctn1	0.0504969	0.512742	66.7967	1	F
Megf11	0.0506708	-0.452901	202.931	1	F
Clmp	0.0509294	-0.497484	147.058	1	F
Nrip3	0.0509559	0.347322	254.25	1	F
Sulf1	0.0510498	-0.443796	206.426	1	F
Akr1b8	0.0510896	0.589126	52.1445	1	F
Gng4	0.0513193	-0.583042	106.913	1	F
Ahctf1	0.0515653	0.433976	180.556	1	F
Zwint	0.0517993	-0.423827	1730.75	1	F
Ssr4	0.0518904	0.905819	26.6805	1	F
Casp2	0.0519246	0.632803	39.7982	1	F
Megf9	0.0519373	-0.447433	257.935	1	F
Zfp212	0.0522597	0.974832	20.7553	1	F
P4ha2	0.0524543	-0.846152	33.2665	1	F
Syn2	0.0525677	-0.352126	487.142	1	F
Pank3	0.0526834	0.395697	248.273	1	F
Ppp1r1b	0.0528312	0.903542	43.1758	1	F
Ypel3	0.0528601	0.646005	51.4	1	F
Ginm1	0.0529659	0.705355	30.6384	1	F
Cd9	0.052976	0.43413	113.964	1	F
Plxnd1	0.0530664	0.894572	45.5887	1	F
Eri3	0.0535224	-0.322619	435.046	1	F
Serpine2	0.0536853	0.349595	317.865	1	F
Rapgef5	0.0537989	0.45386	253.697	1	F
Ksr2	0.0539173	-0.490339	647.098	1	F
Gpd1	0.053965	0.759683	65.0964	1	F
Celf6	0.0539838	-0.557872	106.838	1	F
Gca	0.054002	-0.661495	56.5595	1	F
Fabp7	0.0541981	1.00296	21.7701	1	F
Rplp1	0.0543477	0.678953	136.074	1	F
Ppib	0.0546574	0.570941	60.0696	1	F
Stac	0.0549022	1.16206	25.5513	1	F
Ctsh	0.054952	0.682659	89.4452	1	F
Itga7	0.054968	-0.814596	26.2108	1	F
Creg2	0.0549766	-0.931003	20.7802	1	F
Tcf7l1	0.0550875	0.593813	188.633	1	F
Nectin1	0.0550939	0.547991	131.437	1	F
Sema3e	0.0551426	-0.55649	123.488	1	F
Zfp248	0.0551633	-0.607381	57.7359	1	F
Mamdc2	0.0552046	2.13689	23.0826	1	F
Tmsb4x	0.0552063	0.528095	316.949	1	F
Dpp3	0.0553458	-0.87741	36.4457	1	F
LOC100125362	0.055463	0.562846	119.213	1	F
Fign	0.0555125	-0.432788	105.993	1	F
Pzp	0.0555136	-0.709187	67.635	1	F
Ankrd55	0.055745	-0.603117	124.431	1	F
Hdac9	0.0557962	0.319165	701.124	1	F
Slc4a7	0.0559947	-0.392951	130.006	1	F
Eif2s1	0.0562457	0.536952	63.7332	1	F
Med20	0.0563606	0.730262	30.049	1	F
Ldlrad4	0.0564545	-0.461049	430.106	1	F
Fbxo10	0.0565426	-0.468072	98.2351	1	F
Slc3a1	0.056629	-0.40832	346.575	1	F
Cfh	0.0566985	0.800968	114.156	1	F
Myo5b	0.0570028	2.20597	277.125	1	F
Abcg1	0.0570234	-0.530741	180.839	1	F
Cdh7	0.057282	-0.559004	83.3188	1	F
Ppil1	0.0573027	0.744239	154.384	1	F
Vwc2	0.057497	-0.721048	100.685	1	F
Supt3h	0.0575688	-0.530411	55.5385	1	F
Aldh5a1	0.0576133	-0.341564	347.329	1	F
Tango2	0.0576185	-0.332426	201.376	1	F
Txndc16	0.0576791	-0.516706	123.572	1	F
Necab1	0.0578069	-0.634793	168.262	1	F
Carmil1	0.057861	-0.271116	718.761	1	F
Wbp4	0.0582437	0.496316	75.8151	1	F
Lrch4	0.058274	0.983509	26.7742	1	F
Sntb2	0.0583719	0.631655	72.4416	1	F
Poln	0.0583762	-0.370425	202.704	1	F
Ebf2	0.0586679	-0.641721	187.382	1	F
Rab23	0.0586736	-0.418949	119.084	1	F
Plekha5	0.0586835	0.375594	856.242	1	F
Dalrd3	0.0589011	0.607001	70.5351	1	F
Ift57	0.0589082	-0.496001	72.5334	1	F
Exoc6	0.0590618	-0.380128	189.041	1	F
Nrip1	0.0590681	0.542447	139.608	1	F
Usp46	0.059707	-0.331846	218.665	1	F
Pip4k2c	0.0597096	-0.69768	38.0604	1	F
LOC108349548	0.0601368	0.734957	32.2846	1	F
Tbc1d22b	0.0601752	-0.659701	69.2911	1	F
Galntl6	0.0602014	-0.6997	140.52	1	F
Sec31a	0.0606422	0.382616	139.952	1	F
Micos13	0.0608031	0.855645	26.6782	1	F
Dcdc5	0.0609715	1.6266	20.2663	1	F
Polr1d	0.0609896	0.644466	37.5477	1	F
RGD1559441	0.061096	-0.575601	69.8196	1	F
Scn7a	0.061472	-0.813093	68.0753	1	F
Doc2b	0.0616416	-0.902648	37.0637	1	F
Bud13	0.0616453	0.865358	20.7282	1	F
RT1-CE4	0.0619336	-0.29973	655.846	1	F
Pex26	0.0621689	0.899351	21.152	1	F
LOC103689965	0.0621821	0.44948	395.903	1	F
Nudt9	0.0624773	0.700949	37.1411	1	F
Igfbp5	0.0626309	-0.490404	245.547	1	F
Nfxl1	0.0626892	0.472507	83.1791	1	F
Armc4	0.0627274	0.941276	28.6345	1	F
Rnf166	0.0627548	0.744599	23.5558	1	F
Cpox	0.063042	0.709808	50.2865	1	F
Dbi	0.0632576	0.511739	77.9599	1	F
Slc7a11	0.063507	1.29782	296.877	1	F
Nnat	0.0635204	0.417487	412.154	1	F
Ndst4	0.0635786	-0.879824	89.9327	1	F
Syncrip	0.0639257	0.34428	238.373	1	F
AC126641.1	0.064216	-0.667413	282.87	1	F
Tafa2	0.0642795	-0.780744	147.788	1	F
Wdr5	0.0643198	-0.653855	38.1047	1	F
Mfsd14a	0.0643265	0.345943	151.219	1	F
Ralb	0.0643499	0.724197	25.8766	1	F
Acadl	0.0645792	0.575678	61.4112	1	F
Smpd1	0.0653093	0.65797	58.2091	1	F
Rere	0.0655796	-0.207284	1474.5	1	F
Tmem30a	0.0658138	0.409325	210.991	1	F
Rit2	0.0659417	-0.375065	868.17	1	F
Strap	0.0660832	0.409499	80.1129	1	F
Ggcx	0.0662049	0.596094	42.527	1	F
Cit	0.0662619	-0.363801	308.516	1	F
Zscan18	0.0663017	-0.95244	22.1788	1	F
Napepld	0.0663035	0.726224	34.061	1	F
Dync1i1	0.0663962	-0.317997	930.835	1	F
Tbl2	0.0664009	0.682737	31.4212	1	F
Pomp	0.0665997	0.735214	31.9232	1	F
Cfl2	0.0667309	0.500321	92.4477	1	F
Vsnl1	0.0669147	-0.485706	744.738	1	F
Prex2	0.0669469	-0.316749	764.894	1	F
Atp5pd	0.0670127	0.751356	39.7907	1	F
Cacna1b	0.067029	-0.370861	708.11	1	F
AC130391.3	0.0670843	0.643307	62.0771	1	F
Klhl42	0.0671684	-0.658697	40.3049	1	F
Cadps2	0.0672348	0.551862	557.943	1	F
Cadm4	0.0673063	0.519662	96.5152	1	F
Slc4a10	0.0673448	-0.353201	516.264	1	F
Fancc	0.067352	-0.520094	68.3234	1	F
Fam8a1	0.067422	0.549562	51.9505	1	F
Ankrd6	0.0674524	0.485378	236.12	1	F
Ptprr	0.0674859	-0.481978	208.594	1	F
Nsun7	0.0675524	-0.527794	117.177	1	F
Gsn	0.0676008	0.609088	219.509	1	F
RGD1563482	0.0677926	0.75219	43.5829	1	F
Cbll1	0.0678711	-0.619241	37.6219	1	F
Tmed4	0.0680741	0.578964	55.2024	1	F
Camta1	0.0683193	-0.309176	851.28	1	F
Ptpmt1	0.0685882	0.78885	20.055	1	F
Slc8a2	0.0687921	-0.479929	102.963	1	F
Rnf144a	0.068988	-0.360968	308.77	1	F
Hnrnpab	0.0691973	0.511668	63.1881	1	F
Rab7b	0.0692009	0.902116	24.1746	1	F
Fmod	0.0694313	3.06672	28.3652	1	F
Tor1aip2	0.0694965	0.520932	130.71	1	F
Cyth1	0.0696655	-0.420041	265.886	1	F
Stard5	0.0696775	0.982953	25.3577	1	F
Cdc14b	0.0697341	-0.324403	188.476	1	F
Acat2	0.0698195	0.862358	48.8687	1	F
Nt5c3a	0.0698574	0.664348	93.2248	1	F
Hipk2	0.0698647	-0.242755	758.737	1	F
Zc3h12c	0.0699067	-0.448198	90.6471	1	F
RGD1560775	0.0700453	-0.667619	52.4306	1	F
Potec	0.0700805	-0.55553	100.948	1	F
Grin3a	0.0700823	-0.463088	164.887	1	F
LOC100911576	0.0702227	0.315535	345.864	1	F
Magi2	0.070373	-0.288054	1419.21	1	F
Eml3	0.070424	0.690614	29.8287	1	F
Ptpn3	0.0704456	-0.601102	51.9976	1	F
Lmln	0.0707753	-0.571477	59.0305	1	F
Kmt2a	0.0710027	-0.33812	418.882	1	F
Epha7	0.0710534	0.72454	239.105	1	F
Tbck	0.0711447	0.345634	164.221	1	F
Ebf1	0.0712962	-0.444284	658.444	1	F
Ror2	0.0715135	0.859695	45.8305	1	F
Inhba	0.0716174	-0.999725	26.5348	1	F
Tgfbr3	0.0716268	0.612653	210.572	1	F
Cacnb1	0.0719682	-0.479362	64.4577	1	F
Slc35b1	0.0723097	0.554063	45.5151	1	F
Syt7	0.0723814	-0.372836	190.03	1	F
Plcb4	0.07239	0.379744	682.71	1	F
Ncapd2	0.0726251	0.446261	113.212	1	F
Ap2a2	0.0727986	-0.374811	314.505	1	F
Nmnat2	0.0728465	-0.366726	571.988	1	F
Tpcn1	0.0730638	-0.648198	80.2487	1	F
Nol7	0.073166	0.679322	29.2848	1	F
Dbp	0.0734038	0.590454	36.0849	1	F
Rcn2	0.0735761	0.441186	126.479	1	F
Calb1	0.0736776	0.582105	117.612	1	F
Lix1	0.0738411	-0.406254	204.974	1	F
Raph1	0.0740659	-0.382296	154.917	1	F
Pdgfrb	0.0742782	0.67189	109.269	1	F
Nop53	0.0743732	0.578154	46.4065	1	F
Fgfr3	0.0743885	0.428935	111.519	1	F
Nat8l	0.0745471	0.543873	128.03	1	F
Marcksl1	0.0745854	0.571889	63.1605	1	F
Fads3	0.074605	-0.847808	34.2279	1	F
Slc26a1	0.0746246	-0.917271	21.3289	1	F
AC135443.1	0.0746481	0.446467	123.112	1	F
Taf5	0.0746708	0.732621	24.4977	1	F
Atl1	0.0750172	-0.349113	216.742	1	F
Prmt5	0.0750283	-0.62823	46.3732	1	F
Mtif2	0.0751529	-0.776669	37.9083	1	F
RGD1311744	0.0753971	-0.595378	98.5031	1	F
Oaz1	0.0757089	0.666769	49.7816	1	F
Cdc123	0.0758351	0.497894	92.9118	1	F
Rnf8	0.0760833	0.585089	49.3188	1	F
Usp24	0.0764196	-0.281688	459.828	1	F
Dguok	0.0765529	-0.455114	88.7701	1	F
Mid1ip1	0.0766349	0.55968	67.5529	1	F
Prex1	0.076807	-0.320031	449.402	1	F
Eps15l1	0.0768372	-0.304972	272.598	1	F
Rpl37a	0.0770017	0.445205	112.947	1	F
Gba2	0.0771216	-0.4634	89.2248	1	F
Slc6a15	0.0771374	-0.515424	79.0537	1	F
Csdc2	0.0771796	0.431319	113.52	1	F
Cfap298	0.0773443	-0.635756	33.8639	1	F
Serpinh1	0.0773972	0.896865	44.836	1	F
Pdk2	0.0774953	-0.505698	69.5235	1	F
Hnrnpk	0.0777121	0.281808	321.446	1	F
Lnx1	0.0777485	-0.444274	129.169	1	F
Dis3	0.0777513	0.549055	50.1643	1	F
Dnai1	0.0777999	1.04361	34.6067	1	F
Rbfox1	0.077816	-0.441223	1032.35	1	F
Trub2	0.0779402	0.539504	39.4103	1	F
RGD1562029	0.0780566	1.64379	58.6676	1	F
Haus3	0.0780646	-0.602765	38.1076	1	F
Eif4e3	0.0782156	-0.52144	72.155	1	F
Aebp1	0.0782787	1.7527	78.1897	1	F
Cct4	0.0783653	0.403745	107.174	1	F
Grik4	0.0784654	-0.301476	919.297	1	F
Stx1a	0.0784882	-0.726326	29.9997	1	F
Rpl29	0.0786004	0.609503	70.391	1	F
C1ql1	0.0786123	-0.761306	35.3815	1	F
Las1l	0.0786132	-0.571284	67.595	1	F
Catsperg	0.0786232	-0.797606	41.1813	1	F
Sergef	0.0786785	-0.380697	328.035	1	F
Rps4x	0.0790024	0.452783	160.358	1	F
Spp1	0.0793583	2.50856	47.8032	1	F
Abr	0.0793867	-0.273817	540.776	1	F
Crhr1	0.0794821	-0.850614	34.5621	1	F
Fahd2a	0.0796423	0.645786	35.0591	1	F
Tmem143	0.0796727	-0.766383	20.9213	1	F
Cox8a	0.0797173	0.741907	30.7728	1	F
Ift43	0.0797391	-0.44993	97.0933	1	F
Ssbp3	0.0800608	0.342661	298.525	1	F
Smyd2	0.0801779	-0.433116	91.2016	1	F
Selenon	0.0803406	0.745132	27.7572	1	F
Penk	0.0803538	2.37795	76.9347	1	F
Sdk2	0.0805413	-0.4534	293.26	1	F
Mid1	0.0806879	-0.512916	69.7525	1	F
Glyr1	0.0807414	-0.298619	212.677	1	F
Gabra4	0.0808281	0.587857	207.696	1	F
Tbc1d5	0.0808428	-0.248676	1010.68	1	F
Prdx2	0.0809356	0.457079	105.816	1	F
Tspan7	0.0809875	-0.381879	549.971	1	F
Rpsa	0.0811168	0.486249	122.248	1	F
Optn	0.0811636	-0.355	158.11	1	F
Ctns	0.0812418	0.680448	24.9194	1	F
Cep135	0.0813423	-0.662581	31.7629	1	F
Rrm1	0.0816631	0.633764	34.9016	1	F
Trib2	0.0817855	0.464344	80.9803	1	F
Slc31a1	0.0820524	0.617483	47.6521	1	F
Lrp3	0.0821367	-0.502326	78.381	1	F
Ergic3	0.0822765	-0.527367	73.6638	1	F
Cdk19	0.0826674	0.352323	229.057	1	F
Tm2d2	0.0827068	0.90303	20.4951	1	F
Inpp5f	0.0828	-0.345349	261.868	1	F
Ak9	0.0828095	1.35276	23.0492	1	F
Eif4a3	0.0828491	0.629221	38.8707	1	F
Cask	0.0832851	-0.37812	459.22	1	F
Asxl3	0.0833475	-0.461872	116.593	1	F
Bcan	0.0833486	0.392839	280.382	1	F
Grb10	0.0833514	-0.262242	401.801	1	F
Cbs	0.0833793	0.577837	73.8716	1	F
Wdr6	0.0836813	0.419701	135.088	1	F
Ptprk	0.0837394	-0.349274	846.401	1	F
Lmcd1	0.0839002	-0.889629	36.6146	1	F
Hlcs	0.0841418	-0.28165	469.798	1	F
Poc1b	0.0841589	-0.458323	77.8924	1	F
Bcl6	0.0842169	0.771483	46.666	1	F
Hmgcll1	0.0843752	-0.461177	277.711	1	F
Lcp1	0.084977	0.637286	47.0315	1	F
Mat2b	0.0851011	0.486748	59.1033	1	F
Isca2	0.0852295	0.658294	24.2785	1	F
Ttl	0.0852638	0.494067	46.3785	1	F
Herc1	0.0853881	-0.253234	861.649	1	F
Mapkapk2	0.0856028	0.437215	88.376	1	F
Dnajc14	0.0856571	0.546913	54.7743	1	F
Herc6	0.0857574	0.744652	55.1311	1	F
Xbp1	0.0857883	0.667539	47.3557	1	F
Ifitm10	0.0859202	-0.814699	32.354	1	F
Mrpl42	0.0862498	0.743437	20.4684	1	F
Zfp799	0.0862515	0.86996	20.5535	1	F
Rgs9	0.0862656	-0.897152	59.2624	1	F
Tgfb2	0.0864947	0.48132	100.973	1	F
Mest	0.0865751	-0.389097	89.1449	1	F
Psmc2	0.0869712	0.371233	100.323	1	F
Adgrf5	0.0872002	-0.585144	129.273	1	F
Ldlr	0.087345	0.443588	119.77	1	F
Ppp1r11	0.0873622	0.523891	52.7217	1	F
Epha4	0.0873869	0.40575	247.385	1	F
Pdcl2	0.0874427	-0.75932	24.5239	1	F
Slc27a2	0.0875253	-0.66145	24.1922	1	F
Susd4	0.087652	-0.37987	237.793	1	F
Smarcd2	0.0878189	0.685429	26.5355	1	F
AC127920.1	0.0878371	0.745466	38.3484	1	F
Csrnp3	0.0879299	-0.3882	385.351	1	F
Zfp846	0.0880892	0.638825	32.3787	1	F
Ybx1	0.0882347	0.503903	114.641	1	F
Hnrnpf	0.0885033	0.334121	144.668	1	F
Prkar2a	0.088593	-0.341013	144.565	1	F
Kbtbd4	0.0886376	0.596612	40.7918	1	F
Hspa5	0.0887658	0.407774	294.671	1	F
Hspa8	0.088955	0.241642	1077.18	1	F
Lrrn3	0.0889914	0.474331	116.19	1	F
St3gal6	0.089233	0.389714	191.546	1	F
Fgf13	0.0893887	0.545768	237.817	1	F
LOC100359583	0.0895061	0.360062	127.785	1	F
Bcl9	0.0896472	-0.538601	63.5083	1	F
Fam49b	0.0896818	-0.280624	260.122	1	F
Zfp667	0.0897192	-0.628151	31.028	1	F
LOC100360413	0.0897786	0.454205	708.16	1	F
Rnpep	0.0898654	0.60744	40.368	1	F
Clcn7	0.0899694	0.532114	53.4534	1	F
Pcdh1	0.0901752	-0.46813	75.9734	1	F
Sass6	0.0902233	0.846308	25.0686	1	F
Paqr4	0.0903238	0.676731	21.3161	1	F
Psmb7	0.0903595	0.271778	228.93	1	F
Sdc4	0.0904122	0.462175	107.899	1	F
Os9	0.0906065	0.434688	98.6104	1	F
Col19a1	0.0906864	1.96887	184.322	1	F
Aldh1l1	0.0906909	0.695946	101.728	1	F
Laptm4a	0.0907686	0.619665	174.785	1	F
Mindy4	0.0908525	-0.460707	94.9529	1	F
LOC100365363	0.0909278	-0.592124	33.0275	1	F
Cox10	0.0910983	-0.354005	135.35	1	F
Tbce	0.0911344	0.284953	203.583	1	F
Timm8b	0.0912859	0.725928	25.9079	1	F
Gtf3c6	0.0913722	0.712305	22.8093	1	F
Myo7b	0.0913855	0.3354	231.837	1	F
Rbbp4	0.09155	0.390719	111.768	1	F
Cacul1	0.0915953	0.320342	259.032	1	F
Cited2	0.0916012	0.761736	26.9277	1	F
Epha3	0.0917594	-0.46558	137.033	1	F
Tsn	0.0917634	0.645681	39.5102	1	F
Grm3	0.091785	-0.450934	1328.98	1	F
Rims1	0.0919419	-0.376709	1473.45	1	F
Sptbn4	0.0919508	-0.461301	201.925	1	F
Unc5a	0.0921684	-0.566924	62.9423	1	F
Wdpcp	0.0925129	0.308951	234.817	1	F
Pappa2	0.0928241	1.86258	23.8497	1	F
Gemin8	0.0930074	0.726181	22.4914	1	F
Pacs1	0.0930193	-0.311179	279.454	1	F
Mical2	0.0932339	0.588179	249.965	1	F
Glis2	0.0937205	0.761683	27.2139	1	F
Rps3	0.0937759	0.430478	75.6508	1	F
Cnih1	0.0938306	0.564317	61.2475	1	F
Esyt3	0.0938994	0.964563	40.3442	1	F
Prepl	0.0940009	-0.314853	607.793	1	F
Kdm3b	0.094151	0.32173	197.639	1	F
Slc12a7	0.0942076	1.09104	22.9227	1	F
Syt16	0.0944248	-0.532173	54.4096	1	F
RT1-CE1	0.0944507	-0.266421	669.858	1	F
Arnt2	0.0946563	-0.212781	690.494	1	F
Nkapd1	0.0947112	0.46277	73.9495	1	F
Nsf	0.0947971	-0.304824	774.59	1	F
Odf2l	0.0949401	-0.51766	54.56	1	F
LOC100911991	0.0950198	0.440258	711.742	1	F
Chsy3	0.0950376	0.471805	670.265	1	F
Myo16	0.0952999	-0.379603	274.138	1	F
Septin2	0.0953068	0.260094	252.66	1	F
Pcsk7	0.0953607	-0.450636	66.2558	1	F
Epha5	0.0959158	-0.45073	780.251	1	F
Nedd8	0.0960351	0.456741	57.7568	1	F
Zfp687	0.0962196	-0.749843	25.0011	1	F
Eipr1	0.0962688	-0.321679	131.386	1	F
Ptrh1	0.0962735	-0.515566	359.55	1	F
Utrn	0.0964671	0.492324	891.837	1	F
Slc35a5	0.0965935	0.58444	40.2748	1	F
Adam22	0.0966589	-0.381497	336.468	1	F
Vwf	0.0967188	0.623408	150.976	1	F
Lmx1a	0.0968644	-0.989281	222.492	1	F
Dmd	0.0968647	-0.331804	1714.87	1	F
Copg2	0.0968787	-0.547545	1250.33	1	F
Pdcd2	0.0969569	0.71793	26.2451	1	F
Btg1	0.0969778	0.750763	30.3507	1	F
Cd93	0.0972393	0.918166	22.2109	1	F
Atp8a1	0.097428	-0.271004	791.061	1	F
Furin	0.0975325	0.671505	42.67	1	F
Tox3	0.0976312	0.550659	250.315	1	F
Slc25a20	0.0977601	0.530876	42.2114	1	F
Garnl3	0.0978204	-0.428116	227.936	1	F
Spata6l	0.0978994	-0.38194	100.92	1	F
Nae1	0.0979612	0.498751	75.4342	1	F
Ubash3b	0.0980029	-0.307438	287.725	1	F
Prr14l	0.0980839	0.292208	262.41	1	F
Itgb3bp	0.0983662	-0.514361	77.5508	1	F
Ntpcr	0.0984947	0.653008	20.5807	1	F
Apoo	0.0986544	-0.399999	87.0528	1	F
Actb	0.0986771	0.374886	678.677	1	F
Adarb1	0.098859	0.262773	420.156	1	F
Tdg	0.0989355	0.496683	47.6339	1	F
Pmm1	0.0990157	0.467792	66.0563	1	F
Rad23a	0.0990225	0.595885	33.9215	1	F
Metap1	0.099341	-0.475733	77.8198	1	F
Ppil4	0.099431	0.494083	52.422	1	F
Ncoa3	0.0996299	0.377925	200.893	1	F
Maco1	0.0997077	-0.34607	153.807	1	F
Tet3	0.0997483	-0.303083	250.277	1	F
RGD1304622	0.0998801	0.642905	33.2258	1	F
Eif5a	0.0998944	0.466725	87.678	1	F
Eef1a1	0.0999317	0.304485	1568.39	1	F
RGD1306072	0.100175	-0.733702	22.403	1	F
Vps36	0.100301	0.682698	32.515	1	F
Gpr176	0.100331	-0.384821	96.9718	1	F
Nnt	0.100464	-0.424652	131.148	1	F
Vps8	0.100499	-0.284511	336.031	1	F
Rpl14	0.100808	0.548121	45.6258	1	F
Gch1	0.100852	1.14006	30.5127	1	F
Xrcc4	0.100908	-0.37155	143.287	1	F
Mfsd4a	0.100999	-0.448564	69.887	1	F
Hecw1	0.101092	-0.293565	980.513	1	F
Vps16	0.101152	0.575287	42.4354	1	F
Ddx5	0.101308	0.361911	456.216	1	F
Gria1	0.101412	-0.466649	441.402	1	F
Cebpz	0.101443	0.52173	58.5129	1	F
Ap1s2	0.101559	0.454796	82.2905	1	F
Tpd52l1	0.101602	-0.384737	140.446	1	F
Ahi1	0.101612	-0.411882	901.41	1	F
Eif1a	0.101833	0.680799	31.2387	1	F
Hs3st2	0.102012	-0.499346	79.6167	1	F
Rnpepl1	0.102136	0.71435	20.1734	1	F
Alk	0.102142	-0.424889	419.823	1	F
Cavin1	0.102183	0.933919	61.0666	1	F
Dynll2	0.102186	-0.285203	619.798	1	F
Zmym3	0.102358	-0.408614	143.508	1	F
Abca8a	0.102452	-0.391933	281.407	1	F
Grn	0.102469	0.54115	46.3443	1	F
Fam220a	0.102485	0.663353	34.1463	1	F
Dpysl5	0.102497	-0.377242	285.919	1	F
Rbm3	0.10294	0.578234	34.883	1	F
Gabarap	0.102998	0.453058	108.356	1	F
Trhde	0.10312	-0.515707	132.307	1	F
Pex5l	0.103166	-0.463839	2172.96	1	F
Zfp827	0.103181	-0.265424	297.611	1	F
Ppp1r36	0.103264	0.657548	26.0558	1	F
Rpph1	0.103294	1.15808	1202.07	1	F
Arhgef2	0.103904	0.380075	158.844	1	F
Obsl1	0.103955	0.766972	26.6272	1	F
Errfi1	0.104001	0.641831	77.9252	1	F
Ate1	0.104027	-0.311788	700.011	1	F
Dnah7	0.1041	0.915938	43.0736	1	F
Ears2	0.10426	-0.741387	32.9419	1	F
Nup160	0.104382	0.468303	58.3834	1	F
Mdga2	0.104451	-0.359079	785.188	1	F
Lrrc29	0.104482	-0.408368	88.8543	1	F
Trim41	0.104543	0.467777	50.8407	1	F
Slc3a2	0.104588	0.424824	102.148	1	F
Tkt	0.104677	0.363813	162.186	1	F
Erlin2	0.104706	0.485569	71.4692	1	F
Xpnpep1	0.105011	0.524408	85.6296	1	F
Arpc5l	0.105062	0.57417	43.4758	1	F
Cabp1	0.105084	0.456107	118.113	1	F
Abcb6	0.105267	-0.834481	30.7374	1	F
Lrrfip1	0.10546	-0.39687	159.569	1	F
Vps26a	0.105473	-0.61921	51.5849	1	F
Gdap1l1	0.10548	0.533463	46.4392	1	F
Brinp2	0.105516	1.30436	460.399	1	F
Serp2	0.105596	-0.51634	60.3978	1	F
Vwa5b1	0.105624	-0.740381	58.6222	1	F
Rab11fip2	0.105761	0.391978	81.5837	1	F
Emc1	0.105861	-0.437484	117.226	1	F
Ncoa7	0.105863	-0.281301	287.794	1	F
Nkain4	0.105872	0.521593	39.988	1	F
Hnrnph1	0.105937	0.386857	240.52	1	F
Rpl19	0.10609	0.351958	160.57	1	F
Zc3h12b	0.106207	-0.609442	36.0229	1	F
Niban1	0.106688	1.00931	36.2319	1	F
Arid4a	0.10672	-0.472911	124.408	1	F
Nav1	0.106768	-0.23965	766.245	1	F
Fech	0.106854	-0.603277	56.4723	1	F
Rraga	0.106861	0.488565	64.5419	1	F
Slc6a20	0.107205	1.6709	199.797	1	F
LOC100911238	0.107344	0.673122	33.2561	1	F
Zc3h11a	0.107712	0.305885	365.022	1	F
Lztfl1	0.107714	-0.63505	24.9148	1	F
Cc2d2a	0.107741	-0.31841	218.964	1	F
Ighm	0.10784	0.353198	186.909	1	F
Drc3	0.107945	-0.485615	53.4175	1	F
AC116220.1	0.10797	0.429979	95.4981	1	F
Uba3	0.108047	0.392864	88.3702	1	F
Stt3b	0.10813	0.313494	214.827	1	F
Sphk2	0.108157	0.65958	28.7369	1	F
Lrrtm3	0.108226	-0.280688	1097.15	1	F
Glra1	0.1084	-0.952848	37.9253	1	F
Armh4	0.108582	0.407801	111.052	1	F
Socs6	0.108816	0.592095	45.0847	1	F
Gtf2h5	0.10883	0.689336	23.9306	1	F
Epdr1	0.108867	-0.453889	116.873	1	F
7SK	0.108883	0.815994	12965.5	1	F
Mt3	0.108918	0.740621	42.4607	1	F
Kcnc2	0.108951	-0.502319	760.218	1	F
Tbc1d8b	0.109088	0.845154	25.8658	1	F
Asph	0.109115	-0.238535	384.107	1	F
Atp2c1	0.109456	-0.267285	338.026	1	F
Lzic	0.109687	-0.66919	24.6892	1	F
Coro6	0.109898	-0.734745	29.5878	1	F
Kif26b	0.109976	-0.423776	327.243	1	F
Psen2	0.110079	0.584896	33.4029	1	F
Kctd5	0.110527	0.581625	35.0461	1	F
Trdn	0.110545	0.712876	23.5427	1	F
Kcnc4	0.110855	-0.459653	63.2668	1	F
Ptchd4	0.110923	1.14997	399.669	1	F
Nme5	0.110939	0.896128	25.7807	1	F
Lrrc42	0.110946	0.4853	56.2461	1	F
LOC100364062	0.111069	0.57108	104.352	1	F
Kidins220	0.111073	-0.190819	874.283	1	F
Riok3	0.111146	0.316056	150.478	1	F
Slc25a51	0.111281	0.654571	38.4999	1	F
Ppp2r5e	0.111346	-0.244901	490.479	1	F
Dap	0.111507	0.718946	44.0904	1	F
Nelfa	0.111767	0.500597	50.2666	1	F
Actn1	0.112127	-0.359518	135.536	1	F
Mrpl51	0.112312	0.441849	60.0445	1	F
Pml	0.112447	0.907922	24.6703	1	F
Gria3	0.112495	-0.489854	591.727	1	F
Cisd2	0.112603	0.416517	92.4409	1	F
Reps2	0.112625	-0.416665	128.71	1	F
Mug1	0.112655	0.684794	145.837	1	F
Wdr47	0.112661	-0.313037	203.327	1	F
Csde1	0.112727	0.314482	316.743	1	F
Rpl31	0.112773	0.458783	70.9963	1	F
Rasgrp1	0.112778	-0.695796	46.9391	1	F
Syap1	0.112783	0.480217	55.2119	1	F
Eif2s2	0.112914	0.455457	61.6384	1	F
Esrrg	0.112951	-0.422138	179.883	1	F
Hint1	0.113108	0.56598	28.345	1	F
Vps72	0.113143	-0.597389	26.8481	1	F
Tmem196	0.113357	0.629508	144.965	1	F
LOC100912195	0.113477	-0.764768	20.2102	1	F
Cdk5rap2	0.113738	-0.385981	145.227	1	F
Bag3	0.113942	0.768613	33.3741	1	F
Sumo2	0.114056	0.651153	30.0354	1	F
Sh3kbp1	0.114129	-0.304698	440.114	1	F
Fcgr2a	0.114133	0.625686	37.7414	1	F
Pcdh20	0.114157	0.614901	45.3317	1	F
Zfp780b-ps1	0.114175	0.549249	46.5914	1	F
Cldn11	0.114237	0.589873	477.806	1	F
Zfp280d	0.114467	-0.323036	246.492	1	F
Arhgef11	0.114505	-0.214575	542.999	1	F
Zdhhc13	0.114648	0.455341	58.7747	1	F
Ric8b	0.114679	-0.265808	258.574	1	F
Specc1	0.114817	-0.263387	624.666	1	F
Cox5a	0.114903	0.537218	45.0353	1	F
Extl1	0.115149	0.482939	62.215	1	F
Dnttip1	0.115273	-0.437008	62.3746	1	F
Umps	0.115294	0.725869	21.9366	1	F
Ipo11	0.115327	-0.296703	252.622	1	F
Ppp1r14d	0.115359	-0.563993	57.4213	1	F
RGD1563349	0.115385	-0.408642	202.124	1	F
Cttnbp2nl	0.115504	-0.315791	134.466	1	F
Csrp2	0.115883	0.776944	20.3164	1	F
Nfic	0.11593	0.467749	50.4113	1	F
Unc5d	0.115988	-0.694219	175.223	1	F
Grip1	0.116015	-0.361512	275.401	1	F
Sik3	0.116112	-0.195344	1291.96	1	F
Srfbp1	0.116148	-0.47757	42.6753	1	F
Fdps	0.116204	0.319969	251.875	1	F
Ndufv1	0.116341	0.486302	50.7932	1	F
Ece2	0.116416	-0.408508	93.4247	1	F
Susd6	0.116542	0.326287	220.203	1	F
Txnip	0.116556	0.66618	76.0598	1	F
Abca7	0.116595	0.564634	55.0894	1	F
Rnls	0.116735	-0.360468	220.366	1	F
Rcl1	0.116885	-0.534221	56.6514	1	F
Tnks1bp1	0.117025	-0.440454	72.1405	1	F
Nmnat3	0.117188	0.654203	58.4155	1	F
LOC100362814	0.117218	-0.432407	136.726	1	F
RGD1562136	0.11731	0.443331	67.5099	1	F
Nid1	0.117377	0.753333	93.9394	1	F
Rnf217	0.117497	-0.338479	167.762	1	F
Unc5b	0.117617	0.402019	178.59	1	F
Tmeff2	0.117744	-0.351822	2062.47	1	F
Ints6	0.1179	-0.372855	191.908	1	F
Cadm1	0.11793	-0.306748	337.829	1	F
AC118957.1	0.117948	0.73549	20.9354	1	F
Rgs22	0.118108	0.953535	39.4192	1	F
Baiap3	0.118224	-0.63145	106.147	1	F
Fam135b	0.118269	-0.416489	287.258	1	F
Ago4	0.118351	-0.474711	58.702	1	F
Nudcd1	0.118485	-0.657851	35.5281	1	F
Atp2b3	0.118545	-0.346318	266.862	1	F
Epb41l4b	0.118683	-0.409084	383.7	1	F
Dgka	0.118711	-0.441162	95.3005	1	F
Tcn2	0.118941	0.658377	35.4666	1	F
Lonrf3	0.119075	0.534958	80.7195	1	F
Rps15a	0.119301	-0.696103	44.9026	1	F
Ap4s1	0.119379	-0.514812	54.6982	1	F
Il6st	0.11945	0.341678	195.075	1	F
Ppm1k	0.119573	0.420635	90.2614	1	F
Inpp5k	0.119664	-0.538225	43.5037	1	F
Alkbh3	0.119672	0.342858	93.9738	1	F
Eif2s3	0.119897	-0.45688	111.431	1	F
Bcl2l2	0.11999	-0.401264	109.565	1	F
Ric1	0.120213	-0.306181	212.024	1	F
Nedd4l	0.120236	0.317853	930.878	1	F
Hlf	0.120417	0.948963	138.17	1	F
Dnajb6	0.120499	-0.287139	218.374	1	F
Ttc29	0.120542	1.04892	25.4648	1	F
Pcgf6	0.120593	-0.600505	40.5982	1	F
Stk32a	0.120595	0.665238	67.537	1	F
LOC100911440	0.12071	0.639973	40.045	1	F
Ankrd34b	0.120901	0.690127	95.0866	1	F
Sema7a	0.121173	0.48639	97.1617	1	F
Ntng1	0.121347	-0.358668	310.75	1	F
Elk3	0.121608	0.516405	54.2106	1	F
Ppp1r13b	0.121703	-0.347816	112.685	1	F
Impdh2	0.121831	0.545507	33.4533	1	F
Suclg1	0.121869	0.454711	94.6795	1	F
Grina	0.121931	0.394427	100.626	1	F
Gabrb2	0.122137	-0.318934	495.8	1	F
Fkbp9	0.122222	0.847213	68.8104	1	F
Hagh	0.122709	0.541684	40.3723	1	F
Tmem132d	0.122729	-0.403831	393.768	1	F
Slc20a1	0.122749	0.358415	156.012	1	F
Cdk4	0.123056	0.640034	24.1326	1	F
Tifa	0.123078	0.772616	20.0384	1	F
Man2b2	0.123108	-0.68198	32.8562	1	F
Btbd2	0.123152	0.60206	27.5908	1	F
Nyap2	0.123214	-0.407462	379.413	1	F
Agbl4	0.123353	-0.478863	48.4467	1	F
Arl5b	0.1234	-0.508633	50.1978	1	F
Hdlbp	0.123529	0.22105	489.524	1	F
Gspt2	0.123542	-0.621416	27.539	1	F
Foxp2	0.123586	-0.508885	523.427	1	F
Ppp6c	0.12371	0.407614	80.6231	1	F
Rps6kc1	0.12375	-0.282976	373.5	1	F
Rpl3	0.123821	0.378575	125.017	1	F
Mboat7	0.123892	-0.408329	88.8151	1	F
Olfm2	0.123903	-0.379688	140.794	1	F
Col5a2	0.124181	0.585825	77.954	1	F
Rhoa	0.124275	0.352446	199.427	1	F
Cep350	0.124418	-0.285083	334.655	1	F
Raver2	0.124575	0.3949	99.9944	1	F
Aph1a	0.124668	0.745111	28.5166	1	F
Nsd3	0.124923	-0.202292	443.968	1	F
Ckb	0.124941	0.297249	280.943	1	F
Rfx4	0.124968	-0.412073	122.78	1	F
Mta2	0.125072	0.47352	47.878	1	F
Rab9a	0.125204	-0.498355	60.1139	1	F
Krt5	0.125245	0.740569	26.1236	1	F
Snx14	0.125278	-0.286477	194.953	1	F
Cd99l2	0.125413	-0.321026	228.084	1	F
Antxr2	0.125415	0.918962	22.5185	1	F
Ryr3	0.125701	1.02094	823.471	1	F
LOC103689931	0.125756	0.550588	35.9905	1	F
Fam172a	0.125865	-0.252662	723.812	1	F
Rbm15	0.125972	0.542317	49.3228	1	F
Map9	0.12603	-0.39935	137.82	1	F
Hivep1	0.126216	-0.43999	71.8846	1	F
Zfp516	0.126287	0.410428	126.601	1	F
Stk32c	0.126377	-0.403611	84.7373	1	F
Jazf1	0.126489	-0.230156	733.02	1	F
Vasp	0.126592	0.731207	23.5522	1	F
Asap1	0.126822	-0.252122	412.26	1	F
Bin2	0.127064	0.708013	20.6216	1	F
Acsl5	0.127069	-0.415729	68.6647	1	F
Esyt1	0.127124	0.509433	50.2717	1	F
Arfgef3	0.127289	-0.310427	332.29	1	F
Dstyk	0.127402	0.347391	217.1	1	F
Acsl3	0.127749	0.215094	359.094	1	F
Bbs7	0.127807	0.539099	76.8753	1	F
LOC100361457	0.127992	0.353258	329.948	1	F
Smarcd3	0.128247	-0.382653	119.527	1	F
Kat5	0.12851	0.463123	48.4277	1	F
Aars	0.128686	-0.398854	218.548	1	F
Kif13a	0.128759	-0.234058	496.685	1	F
Plcb1	0.128772	-0.292253	547.89	1	F
Tmem176b	0.128879	0.62227	50.2939	1	F
RGD1307443	0.128958	-0.517557	137.863	1	F
Snx5	0.129475	0.317679	164.472	1	F
Sf3b1	0.129961	0.283659	297.026	1	F
Alg2	0.130073	-0.362555	151.887	1	F
LOC108348081	0.130229	-0.315156	226.931	1	F
Spata6	0.130298	0.445202	64.6415	1	F
Pdcd10	0.13033	0.317803	115.125	1	F
Rab9b	0.130494	-0.484189	137.83	1	F
Rfx2	0.130549	0.64132	40.4359	1	F
Fxyd1	0.130593	1.03711	22.4548	1	F
Cryz	0.130777	-0.594774	31.6544	1	F
Sytl2	0.131136	-0.570107	135.853	1	F
Ttbk1	0.131401	0.327533	148.58	1	F
Caln1	0.131483	-0.255179	635.006	1	F
Eci1	0.131537	0.798786	21.538	1	F
Sh3d19	0.131799	0.440506	83.7375	1	F
Scrn3	0.131894	-0.49723	40.6046	1	F
Pcsk5	0.131949	1.15271	313.065	1	F
Psmd4	0.132064	0.438922	43.2869	1	F
Uap1	0.13214	0.534016	71.1564	1	F
Gart	0.132573	0.476016	46.7147	1	F
Cd44	0.13261	1.21061	62.8796	1	F
Srgap1	0.132801	0.49626	793.824	1	F
Plpbp	0.132844	-0.478004	76.8596	1	F
Ric8a	0.133085	0.499044	41.8611	1	F
Zfp592	0.133135	-0.32667	151.955	1	F
C7	0.133176	1.6531	59.3533	1	F
Pcid2	0.133244	-0.448627	58.1385	1	F
Shld2	0.133461	-0.32005	136.699	1	F
Cd164	0.133547	0.413556	175.977	1	F
Ctcf	0.133627	0.300636	141.248	1	F
Mapk9	0.133649	-0.2961	333.906	1	F
LOC103690147	0.133663	-0.563327	44.4977	1	F
Jun	0.133752	0.55883	41.5317	1	F
Aldh3a2	0.133808	0.505446	74.7192	1	F
Pced1a	0.133864	-0.611909	39.5898	1	F
AC135826.1	0.133867	-0.468301	43.729	1	F
Fbxl4	0.134107	-0.353682	107.958	1	F
Osbpl7	0.134245	-0.553267	33.8314	1	F
Armcx3	0.134258	-0.320476	105.84	1	F
Utp4	0.134323	-0.678676	29.9748	1	F
Als2	0.134375	0.276087	156.197	1	F
Fgf1	0.134376	-0.376793	230.23	1	F
Mlh3	0.134431	-0.505404	54.1742	1	F
Vegfc	0.134976	-0.736823	23.8306	1	F
Ptms	0.135	0.415758	149.043	1	F
Pitpnm2	0.135028	-0.311499	203.357	1	F
Lrrc4	0.135176	-0.535459	36.1152	1	F
Stat1	0.135302	0.438561	96.4234	1	F
Arl8b	0.135371	-0.22153	359.638	1	F
B4galnt4	0.135588	-0.494852	57.4424	1	F
Tiparp	0.135746	0.626811	30.9596	1	F
Nup133	0.135787	0.469427	53.3538	1	F
Dap3	0.135793	-0.460152	54.2764	1	F
Galns	0.135898	0.539832	39.8815	1	F
2022-03-02	0.135915	0.529602	42.7766	1	F
Cenpc	0.135945	-0.389075	65.9384	1	F
Pde6d	0.13605	0.359329	77.3772	1	F
Sh3pxd2b	0.136095	0.475583	106.364	1	F
Trim67	0.136178	-0.762343	20.4826	1	F
Pde5a	0.136344	0.686535	61.8907	1	F
Sorbs2	0.136384	-0.314605	630.041	1	F
Psip1	0.136447	-0.310764	213.023	1	F
Rpl35	0.136456	0.690482	27.5031	1	F
Chd5	0.136493	-0.328392	315.222	1	F
Tp53i3	0.136512	0.878424	21.4127	1	F
Rrn3	0.136544	0.326361	113.807	1	F
Bcap31	0.136672	0.390986	80.3828	1	F
Tmem132c	0.136689	-0.428495	57.537	1	F
RT1-M6-1	0.136899	-0.843416	20.6016	1	F
Fmnl1	0.136919	-0.38229	59.9287	1	F
Azin1	0.137047	0.362138	118.996	1	F
Mapre3	0.137112	-0.420967	131.486	1	F
Acsl4	0.137203	-0.312477	259.27	1	F
Cacna2d2	0.137349	-0.305523	284.747	1	F
Rabggtb	0.137689	0.511374	55.1815	1	F
Ano2	0.137845	0.79865	23.5007	1	F
Micos10	0.138015	0.341433	95.6457	1	F
LOC103692976	0.138066	-0.562388	51.1921	1	F
Magi3	0.138276	-0.280524	334.399	1	F
LOC100302465	0.138291	-0.522123	114.688	1	F
Mesd	0.138328	0.442686	51.8283	1	F
Prdm4	0.138393	0.382256	68.9175	1	F
Ttc39c	0.138496	-0.276944	187.546	1	F
Gramd2b	0.138717	0.329675	218.193	1	F
Ablim3	0.138785	-0.436464	176.642	1	F
Cdk5	0.138843	0.581218	34.225	1	F
Mrpl37	0.138856	0.505388	31.3455	1	F
Plxdc1	0.138932	-0.824013	20.0961	1	F
Map4k4	0.139115	-0.216509	747.693	1	F
Cmtm8	0.139161	0.812197	22.8294	1	F
Kif5c	0.139237	-0.292063	902.42	1	F
Rasgrf1	0.139269	-0.406422	489.054	1	F
Eif3j	0.139309	0.336945	101.495	1	F
Bbs9	0.139352	-0.302131	223.545	1	F
Fkbp11	0.139493	-0.267403	441.678	1	F
Ptdss2	0.139629	0.304274	108.145	1	F
Tp53i11	0.139743	1.0692	21.5735	1	F
Celf3	0.139817	-0.448322	58.4133	1	F
Il12rb2	0.139916	0.316246	151.317	1	F
Tuba1a	0.140095	0.389027	623	1	F
Snx19	0.14039	0.317214	126.748	1	F
Mapk8ip3	0.140468	-0.271317	470.066	1	F
Slc18b1	0.14053	0.494778	36.177	1	F
Ywhae	0.140812	-0.222967	1050.01	1	F
Sytl5	0.141023	-0.711696	26.7784	1	F
Fbxo31	0.141086	0.478063	80.1462	1	F
Grm4	0.141121	1.21234	50.9915	1	F
Dpp6	0.14114	-0.225033	1897.08	1	F
Mrpl45	0.14123	0.681873	24.3451	1	F
Ptpn5	0.141246	-0.377725	167.518	1	F
Lypla1	0.141263	0.429966	64.046	1	F
Fkbp4	0.141812	0.290742	157.449	1	F
Ppp2r2b	0.141936	-0.283174	1349.57	1	F
G3bp1	0.142436	0.371512	141.838	1	F
Tmem54	0.142824	0.884	32.3434	1	F
Mocs2	0.143017	0.621134	31.712	1	F
Eef2	0.143065	0.278444	710.464	1	F
Cct5	0.143138	0.350332	130.396	1	F
Cacnb2	0.143278	-0.335989	695.886	1	F
LOC100910708	0.143435	0.524285	36.0512	1	F
Col14a1	0.143736	0.667934	102.362	1	F
Map2k1	0.144015	-0.37973	89.8735	1	F
Mprip	0.144308	-0.192529	636.463	1	F
Hs6st1	0.144563	-0.376983	103.955	1	F
Grin2c	0.144661	-0.413762	75.9719	1	F
Gnl3l	0.144678	-0.274102	300.504	1	F
LOC102547287	0.144688	0.543088	27.358	1	F
Npsr1	0.144782	0.702313	35.0571	1	F
Reln	0.144901	-0.326135	254.908	1	F
Adipor1	0.144983	0.384577	86.3698	1	F
Pex6	0.14539	0.68642	22.6735	1	F
Slc16a7	0.145593	-0.39632	103.407	1	F
Psd	0.145673	-0.396187	77.3035	1	F
Rps8	0.145716	0.448369	81.6629	1	F
Chsy1	0.145856	0.452062	95.1872	1	F
Dpagt1	0.145911	-0.652595	20.5787	1	F
Adgra2	0.145983	0.63378	62.096	1	F
Sorcs3	0.146042	-0.44748	475.79	1	F
Mthfd1l	0.146179	-0.361576	87.8995	1	F
Nrbf2	0.146232	0.587628	27.7166	1	F
Letm1	0.146399	0.356459	121.825	1	F
Rbms3	0.146441	-0.216989	967.223	1	F
Csnk1g2	0.146484	-0.400528	63.7018	1	F
Mxd4	0.14665	0.460751	70.1363	1	F
Morf4l2	0.146689	0.25532	227.101	1	F
Smndc1	0.146833	0.53352	35.9465	1	F
Vwa5a	0.14688	0.661349	35.0526	1	F
Celf4	0.146983	-0.447042	97.3802	1	F
Vars1	0.14704	-0.597672	47.3936	1	F
Arhgef6	0.147063	-0.385761	80.0032	1	F
RGD1564053	0.147321	-0.438604	199.579	1	F
Capza1	0.147332	-0.310503	216.899	1	F
Tmc4	0.147574	-0.29029	168.786	1	F
Scn1b	0.147953	0.549417	71.1584	1	F
Sgsm2	0.147965	-0.398554	98.414	1	F
Cyp4x1	0.148037	-0.420798	111.026	1	F
Thbs2	0.148303	1.20075	20.1898	1	F
Tmco3	0.148565	0.290778	177.081	1	F
Tubb5	0.148609	0.251301	238.59	1	F
Stac2	0.148871	-0.57016	27.9669	1	F
Pcbd2	0.14904	-0.45003	49.7006	1	F
Pak7	0.149097	-0.329193	1116.98	1	F
Smim17	0.149105	-0.629834	73.9477	1	F
Prickle2	0.14927	-0.218998	577.676	1	F
Gtdc1	0.149273	-0.29963	374.607	1	F
AC117889.2	0.149333	-0.72777	22.1641	1	F
Slc14a1	0.149421	0.350622	96.0157	1	F
Ica1	0.149446	-0.369028	261.249	1	F
LOC100910732	0.149469	0.330504	163.479	1	F
Eif2s3y	0.149537	0.411656	75.5305	1	F
Tanc1	0.149589	0.314393	388.362	1	F
Rgma	0.149692	0.336937	219.736	1	F
Cops5	0.149744	0.467672	40.616	1	F
Pank4	0.149887	-0.614482	44.3143	1	F
Dgcr2	0.150109	0.305246	173.967	1	F
RGD1311517	0.150133	0.617402	33.46	1	F
Dop1b	0.15014	-0.332058	201.872	1	F
Col6a2	0.150171	0.917045	30.3447	1	F
Ubb	0.150793	0.290191	518.309	1	F
Mrpl10	0.150799	0.583412	24.4438	1	F
Tmem69	0.150805	0.53742	26.2198	1	F
Efr3a	0.150847	0.352113	248.38	1	F
Tyro3	0.150917	0.509003	100.353	1	F
Oat	0.150953	0.424393	54.2236	1	F
Entpd3	0.150996	-0.725827	20.5226	1	F
Apex2	0.151076	-0.512694	43.8741	1	F
Pcnx2	0.151259	-0.299647	225.962	1	F
Fbxl13	0.15135	0.793748	32.7044	1	F
Il17ra	0.151449	0.578514	28.3397	1	F
Get4	0.151462	0.437288	40.1999	1	F
Gpat4	0.151468	0.315048	110.336	1	F
Gbf1	0.151523	-0.225719	482.815	1	F
Prrg1	0.151734	-0.483383	86.7795	1	F
Slc10a1	0.151953	-0.612175	22.4034	1	F
Lrfn5	0.152434	-0.391875	1026	1	F
Lrrc58	0.152535	-0.332215	129.273	1	F
Pik3c2g	0.152732	0.880872	23.0428	1	F
Ednrb	0.152965	0.298745	175.079	1	F
Suclg2	0.153011	0.266616	254.803	1	F
Spryd3	0.153016	0.392524	72.0839	1	F
Zfp536	0.153043	-0.357886	239.085	1	F
Ten1	0.153222	0.789375	26.7359	1	F
Ccdc115	0.153349	-0.572177	30.0018	1	F
Rps6	0.153515	0.276556	203.862	1	F
Trim66	0.153561	-0.462251	43.4172	1	F
Clcn6	0.153588	-0.313786	237.668	1	F
Sra1	0.1537	0.556116	30.784	1	F
B3gat3	0.153774	0.444964	56.9465	1	F
Tmem164	0.153836	0.363666	237.893	1	F
Pgam5	0.153944	-0.593969	28.1144	1	F
Fsd1	0.154225	-0.658027	38.5324	1	F
Ttll13	0.154348	0.569898	28.8744	1	F
Clock	0.154351	-0.285584	258.974	1	F
Sms	0.154381	-0.522877	64.5816	1	F
Tcea1	0.154524	0.329073	88.6731	1	F
Zswim5	0.154868	-0.296553	372.115	1	F
Rasal2	0.155032	0.373196	770.896	1	F
Rps27a	0.155044	0.564834	66.4268	1	F
A2m	0.155048	0.907286	132.034	1	F
Ptpro	0.155097	0.422976	433.842	1	F
Omg	0.155163	-0.350139	131.344	1	F
Mboat7l1	0.155303	-0.357732	110.544	1	F
Syne3	0.155346	-0.608188	28.2992	1	F
Zbtb44	0.155455	-0.335005	99.2617	1	F
Sgpp2	0.155546	-0.290025	196.983	1	F
Ccdc12	0.155766	0.415005	67.9985	1	F
Spag7	0.155818	-0.567372	26.3142	1	F
Hid1	0.155871	0.465741	90.7666	1	F
Nr1d2	0.156091	0.285325	109.188	1	F
Zfp787	0.156119	0.514475	33.5787	1	F
Jade2	0.156326	-0.317356	97.8913	1	F
Dtx2	0.156367	0.552197	30.4246	1	F
LOC100911372	0.156371	0.263444	223.404	1	F
Gdpd5	0.156934	-0.470331	41.9188	1	F
Cdh12	0.15696	0.391257	209.823	1	F
Wasf3	0.15724	-0.320617	140.151	1	F
Ndufb3	0.157266	0.495046	29.6058	1	F
Tsr2	0.157272	-0.294032	171.419	1	F
Rbbp9	0.157393	-0.555441	32.7209	1	F
Zdbf2	0.157417	-0.408117	223.735	1	F
Vapa	0.157447	0.310773	166.133	1	F
LOC102550456	0.157488	0.420344	56.6601	1	F
Rnf182	0.157544	-0.453436	58.9422	1	F
Itpa	0.157691	0.653426	22.119	1	F
Cacna1i	0.157728	-0.477529	111.844	1	F
Tmem181	0.157774	-0.338687	110.469	1	F
Fubp1	0.157933	0.317564	192.124	1	F
Timmdc1	0.15801	0.443607	44.832	1	F
Asic2	0.158064	-0.482746	389.518	1	F
Pcmt1	0.158219	-0.373798	133.865	1	F
Ano1	0.158249	-0.585309	41.29	1	F
H3f3a	0.158475	0.414444	118.637	1	F
Chi3l1	0.158495	0.501409	64.86	1	F
Rab22a	0.158581	0.372925	100.194	1	F
Ubc	0.158609	0.160239	2676.55	1	F
LOC100911672	0.158778	-0.513589	52.9854	1	F
Gabrg2	0.158814	-0.41468	276.515	1	F
Ube2l3	0.158952	-0.270439	209.019	1	F
Cry1	0.15916	0.533891	47.5214	1	F
Stard9	0.159184	-0.310116	357.336	1	F
Gjb1	0.159247	0.703376	29.8835	1	F
Hnrnpr	0.159339	0.321519	123.418	1	F
Ctsl	0.159562	0.50217	53.6834	1	F
Snx21	0.15971	0.534123	39.8649	1	F
NEWGENE_1306399	0.15971	-0.605976	25.8339	1	F
Park7	0.159879	0.410549	89.3456	1	F
Golga5	0.15989	0.440565	47.7495	1	F
Hsp90b1	0.159925	0.317086	451.542	1	F
Hiatl3	0.159969	0.283	151.025	1	F
Stxbp5l	0.159993	-0.357559	415.448	1	F
Acvr1b	0.160022	-0.277979	149.334	1	F
Slc25a22	0.160085	0.529241	42.4077	1	F
Ptk7	0.16013	0.798612	22.374	1	F
Cntnap5c	0.160238	-0.483348	515.968	1	F
Mrpl47	0.160292	0.443824	38.0429	1	F
Mss51	0.160381	0.501307	43.1197	1	F
Mtpap	0.160506	0.412669	49.1517	1	F
Larp1b	0.160605	0.33776	77.8016	1	F
Map7d2	0.160702	-0.355614	208.524	1	F
Vopp1	0.160817	-0.294043	143.631	1	F
Fat1	0.160847	-0.252029	369.746	1	F
Coro2a	0.160941	-0.700971	25.0603	1	F
Mipol1	0.160983	-0.227275	323.843	1	F
Bloc1s5	0.161365	0.481396	41.1434	1	F
Gpr108	0.161698	0.628352	29.2797	1	F
Mllt11	0.161724	-0.364041	167.61	1	F
Dpyd	0.161838	-0.36626	430.651	1	F
Zfp709	0.161993	0.547908	25.8189	1	F
Lemd3	0.162008	0.331041	99.5981	1	F
Slc38a2	0.162146	0.35137	269.629	1	F
Bub3	0.16228	0.522654	29.0471	1	F
Ddx27	0.162394	0.493434	28.5674	1	F
Ogn	0.162583	1.41254	41.5037	1	F
Rpain	0.162641	0.670242	22.6745	1	F
Rab4b	0.162644	0.506811	32.9958	1	F
Arhgef37	0.16275	0.447134	43.2945	1	F
Nxph1	0.162981	-0.650363	41.778	1	F
Nrgn	0.162997	-0.679234	37.9053	1	F
Gabpb1	0.163108	0.333535	106.813	1	F
Fbln1	0.163202	1.22061	62.6404	1	F
Btbd8	0.163325	0.458776	116.439	1	F
Ac1576	0.163425	0.481708	35.6943	1	F
Phf24	0.163588	-0.387474	97.7057	1	F
LOC100911664	0.163692	0.268942	214.473	1	F
Sfi1	0.163947	0.348714	90.6464	1	F
Fbxo41	0.163991	-0.62876	22.257	1	F
Gng3	0.164097	-0.748808	23.0669	1	F
Rarres2	0.164118	0.777039	21.1346	1	F
Wdr78	0.164156	0.534563	115.479	1	F
Fam171a2	0.164176	0.505861	44.9157	1	F
Lrrc59	0.164392	0.433584	69.4558	1	F
Cdyl2	0.164493	-0.308519	106.788	1	F
RGD1561916	0.16466	0.56622	23.4795	1	F
Foxred1	0.164853	0.452992	40.6335	1	F
Fnta	0.164912	0.371129	74.5983	1	F
Gripap1	0.165098	-0.333256	151.744	1	F
Eif6	0.165129	0.627461	31.0293	1	F
Mal2	0.165335	-0.449506	62.9315	1	F
Wdr17	0.165349	-0.617508	59.4693	1	F
Limk1	0.165505	-0.33888	104.675	1	F
Tle3	0.165533	0.381888	76.7759	1	F
Nqo2	0.165665	-0.52922	30.9064	1	F
Dda1	0.165672	0.641031	22.325	1	F
LOC100910575	0.165697	0.522104	35.7316	1	F
Ctnnd2	0.165891	-0.26466	2665.66	1	F
Cep295	0.165927	-0.377592	269.398	1	F
Nxpe1	0.166161	-0.483231	40.9689	1	F
Stxbp6	0.166238	-0.263391	340.767	1	F
Mrpl41	0.16627	0.591088	24.2482	1	F
Sipa1l2	0.166354	0.24751	309.751	1	F
Scaf4	0.166524	-0.320504	148.1	1	F
Jkamp	0.166965	0.458281	60.9575	1	F
Dyrk1b	0.167615	0.60734	36.6853	1	F
Arxes2	0.167724	0.454074	48.0316	1	F
Fam81a	0.167772	0.519528	73.5802	1	F
Cyfip2	0.168416	-0.245555	1059.63	1	F
Celsr2	0.168446	-0.336274	169.967	1	F
Fcgr2b	0.168626	0.669354	20.7414	1	F
Grid1	0.168804	-0.290445	611.833	1	F
LOC103694905	0.16903	0.558033	158.687	1	F
Xpnpep3	0.169194	-0.372564	71.371	1	F
Slc9a9	0.16936	-0.260951	586.097	1	F
Schip1	0.169366	-0.44047	538.079	1	F
Scrib	0.16998	-0.437367	63.5612	1	F
LOC100359916	0.170151	0.575823	28.8201	1	F
Prcp	0.170176	-0.442656	54.4499	1	F
Sgsm3	0.170198	0.412132	50.3587	1	F
Cobl	0.170267	-0.344727	197.36	1	F
P3h1	0.1704	0.717324	22.3228	1	F
Kcnj6	0.170477	-0.322071	178.573	1	F
AC098563.1	0.170587	2.1712	31.5061	1	F
Sf1	0.170595	0.248483	203.867	1	F
Morc3	0.170681	-0.294617	141.112	1	F
Entpd6	0.170828	-0.410367	62.7605	1	F
Gabarapl2	0.171073	0.39857	59.5838	1	F
LOC108348197	0.171264	0.784847	22.0028	1	F
Nhs	0.171376	-0.369314	73.2299	1	F
Ptges3	0.171493	0.293807	160.419	1	F
Oser1	0.171508	0.515576	26.6612	1	F
B3gntl1	0.171582	0.361432	71.0443	1	F
Ptp4a3	0.17161	0.593417	46.2857	1	F
Smarcb1	0.171765	0.348032	75.7903	1	F
LOC108348142	0.172015	0.322593	82.7969	1	F
Zdhhc14	0.172101	-0.280741	647.946	1	F
Mitd1	0.172198	-0.396556	44.9588	1	F
Vom2r80	0.172219	-0.330087	182.895	1	F
Tbcel	0.172254	-0.264098	166.947	1	F
Ube2e1	0.172438	-0.309569	126.371	1	F
Sp3	0.17266	0.283166	173.413	1	F
Rcn1	0.172779	0.538041	26.8844	1	F
Pum1	0.172879	0.213271	427.816	1	F
Sh3bp2	0.173008	-0.587461	27.1212	1	F
Pank2	0.173156	-0.349232	114.763	1	F
Tmem131l	0.173182	-0.3514	118.383	1	F
Cabp7	0.173324	-0.878928	21.4103	1	F
Nrg2	0.173346	-0.291308	377.23	1	F
Sgf29	0.173386	-0.450031	45.6583	1	F
Npc2	0.173423	0.441162	55.2651	1	F
Itgam	0.173467	0.607492	26.1326	1	F
Flot2	0.17353	-0.378618	88.7365	1	F
Impact	0.173617	-0.281179	496.081	1	F
Jakmip2	0.173718	-0.324296	522.974	1	F
Plek	0.173829	0.705038	20.7833	1	F
Pld1	0.173928	0.273297	291.038	1	F
Yju2	0.17393	0.532312	22.0616	1	F
Col4a6	0.173979	1.03929	20.7851	1	F
Zfhx4	0.174124	0.465208	672.6	1	F
Pitx2	0.17431	-0.756826	28.599	1	F
Atp2b4	0.174516	0.897533	373.485	1	F
AC109048.1	0.174519	-0.438	37.4907	1	F
Tmem192	0.174649	-0.570124	33.5613	1	F
Igsf8	0.17473	0.42151	47.9972	1	F
Atp5mg	0.174743	0.541373	45.9134	1	F
Nfyb	0.174829	-0.484676	41.8333	1	F
Plaa	0.174944	0.33559	96.6419	1	F
Dcn	0.174981	1.53447	25.1105	1	F
Acvr1	0.175078	-0.274201	150.332	1	F
Eif3l	0.175087	0.550365	42.3	1	F
Slc35b4	0.175107	0.347906	74.8772	1	F
Ccnj	0.175124	-0.593012	25.675	1	F
Epb41l4a	0.175167	-0.444596	174.061	1	F
Cic	0.175634	0.370656	86.1416	1	F
Tdp1	0.17586	-0.598081	23.4276	1	F
Ptpn12	0.176105	0.250548	168.055	1	F
Clstn1	0.176121	0.177525	507.975	1	F
Mtch2	0.176247	0.424168	52.2288	1	F
LOC100909441	0.176266	0.421866	270.431	1	F
Kank2	0.176814	0.727462	58.0601	1	F
Zeb1	0.176831	-0.303544	214.182	1	F
Vac14	0.176834	-0.27983	142.864	1	F
Rimkla	0.17688	0.458624	57.0262	1	F
Mecp2	0.176932	-0.271852	162.585	1	F
Egf	0.177023	-0.507266	34.1448	1	F
Tcf3	0.177341	0.686045	28.6045	1	F
Igbp1	0.177344	-0.425507	59.9827	1	F
Jag1	0.177417	0.619905	47.0506	1	F
Zfyve19	0.177433	-0.680086	27.9688	1	F
Dhx38	0.177588	0.566141	24.2227	1	F
Rnf169	0.178122	0.360025	82.746	1	F
Pak1ip1	0.178391	0.651024	21.5115	1	F
Caprin1	0.179041	0.240919	336.445	1	F
Slc9a5	0.179085	-0.584178	35.0624	1	F
Stxbp1	0.179107	-0.33692	913.924	1	F
Kcnj9	0.179303	0.506102	47.6067	1	F
Nsmaf	0.179313	-0.322829	154.817	1	F
Bcar1	0.179559	0.378241	80.2396	1	F
Rpl8	0.17958	0.313566	83.2219	1	F
Trim44	0.179732	-0.305049	118.35	1	F
Qrich1	0.179878	0.280582	191.936	1	F
LOC108348048	0.17991	0.618175	36.9701	1	F
Psma7	0.180066	0.491095	36.4409	1	F
Odc1	0.180093	0.436472	50.2369	1	F
Gcsh	0.180506	-0.426073	47.4456	1	F
Sclt1	0.180638	-0.31319	278.817	1	F
Adcy1	0.180823	-0.297306	138.741	1	F
Adgrl3	0.180869	-0.226316	1602.82	1	F
Brix1	0.180873	-0.638842	21.0272	1	F
RGD1311345	0.180893	0.551732	34.0157	1	F
Spata9	0.181025	-0.472106	62.4286	1	F
Slc25a44	0.181042	0.394701	73.0572	1	F
Adcyap1	0.18108	-0.475138	96.602	1	F
Tusc3	0.181147	-0.338965	183.792	1	F
Ireb2	0.181163	0.303033	121.408	1	F
Fzd4	0.181373	-0.601907	27.7311	1	F
Jmjd8	0.18139	-0.407537	60.5105	1	F
Nectin3	0.181615	-0.356562	180.08	1	F
Lgi2	0.182025	0.330828	152.838	1	F
Adcy8	0.182169	-0.28751	379.97	1	F
Uvrag	0.182209	-0.204026	416.954	1	F
Rbm28	0.182314	0.50009	31.4859	1	F
LOC259244	0.182326	-0.70594	26.4967	1	F
Nckipsd	0.182745	-0.509211	43.8689	1	F
Btbd6	0.18284	0.484909	32.5855	1	F
Ppp5c	0.182866	0.342596	73.8275	1	F
Mcart1	0.183001	0.474815	56.3955	1	F
Slc25a23	0.183014	-0.365787	115.272	1	F
Svop	0.183047	-0.348088	86.3465	1	F
F2r	0.183052	0.505413	45.2773	1	F
Rtn4rl1	0.183144	1.08086	91.289	1	F
Efnb2	0.183163	0.615788	93.1954	1	F
Ezh1	0.183322	-0.32503	105.317	1	F
Unkl	0.18354	-0.375244	67.128	1	F
Tspyl4	0.183557	-0.3952	223.153	1	F
Shank3	0.183703	-0.303345	215.342	1	F
Gemin2	0.18386	0.649217	20.5588	1	F
Ntsr2	0.184047	0.406209	69.6753	1	F
Ndufv2	0.184075	0.276985	144.966	1	F
Dcaf17	0.184123	0.525071	30.0538	1	F
Eme2	0.18418	0.599637	20.103	1	F
Slc1a1	0.184266	-0.253757	187.051	1	F
Trpv6	0.184414	-0.576702	31.9226	1	F
Itga4	0.184543	0.941989	22.2959	1	F
Tmem222	0.184635	0.473422	39.932	1	F
Mipep	0.184665	-0.312891	91.0886	1	F
Aff1	0.184673	0.406013	131.733	1	F
Ctdspl2	0.184678	0.296784	91.7671	1	F
Abcb7	0.184749	0.309645	85.0685	1	F
Adamts12	0.184893	1.03255	197.543	1	F
Rpl27	0.185085	0.450392	46.6372	1	F
Spry3	0.185088	-0.68389	21.1962	1	F
Lsm14a	0.185194	0.330386	140.646	1	F
Nucks1	0.185333	-0.345878	113.441	1	F
Arl6ip6	0.185354	0.557629	36.1911	1	F
Mllt1	0.18548	0.37727	77.1685	1	F
Tbc1d16	0.185593	0.401763	104.756	1	F
Ddah2	0.185668	0.767046	22.4537	1	F
Ppp3ca	0.185688	-0.190724	985.366	1	F
LOC103693430	0.185886	0.407304	63.8498	1	F
Zc3h7a	0.186029	-0.30731	105.825	1	F
Bcas1	0.186092	-0.364948	1220.76	1	F
Akap8l	0.186112	0.301269	170.998	1	F
Tp53	0.186193	0.58535	28.3695	1	F
LOC691807	0.186275	0.400559	61.4407	1	F
Itgb1bp1	0.186285	0.470734	43.0077	1	F
Thap12	0.186305	0.516839	58.1114	1	F
LOC100911545	0.186356	0.866292	130.109	1	F
Grin1	0.186371	-0.341962	229.741	1	F
Nob1	0.186458	0.407086	46.1464	1	F
Slc35a3	0.186484	0.534381	38.576	1	F
Trrap	0.186551	-0.206147	451.003	1	F
Uqcrfs1	0.186704	0.458833	44.8633	1	F
Sema3c	0.186723	-0.466981	81.1085	1	F
Chtop	0.186728	0.256326	142.997	1	F
Gdi2	0.186746	0.230016	223.872	1	F
Rabac1	0.186875	0.544323	31.8078	1	F
Tom1l1	0.186875	-0.387656	58.9954	1	F
Ubac2	0.187379	-0.226934	213.776	1	F
Mtmr4	0.187554	-0.347917	159.108	1	F
Supt6h	0.187578	-0.231001	254.581	1	F
Sec22b	0.187585	0.438946	44.9475	1	F
Pygl	0.187961	0.568581	37.6189	1	F
Klhl18	0.187963	-0.495472	43.5151	1	F
Cd83	0.187979	-0.576881	26.1401	1	F
Psmc4	0.187987	0.428252	42.8166	1	F
Myrip	0.188039	-0.327522	483.593	1	F
Grm2	0.188204	1.93321	31.0968	1	F
Kif13b	0.188294	-0.258779	419.477	1	F
Dmpk	0.188412	0.527068	45.8924	1	F
Arhgef28	0.188458	-0.247531	522.683	1	F
Coro2b	0.188458	-0.224125	280.483	1	F
Sqstm1	0.188648	0.237283	280.793	1	F
Mul1	0.188683	-0.505835	29.5846	1	F
Abhd8	0.188789	0.355466	53.5884	1	F
C2cd2l	0.18887	-0.541437	48.0602	1	F
Sulf2	0.188929	-0.210732	260.106	1	F
Wdr59	0.188957	-0.29535	131.76	1	F
Mafg	0.189031	0.452949	39.652	1	F
Tnk2	0.189046	-0.295708	241.412	1	F
Ruvbl1	0.189135	0.558221	69.7853	1	F
Grcc10	0.189342	-0.674308	23.2853	1	F
Cfap20	0.189358	0.510397	31.8131	1	F
Eif1	0.189602	0.248154	191.798	1	F
Nol6	0.189689	0.329455	71.1697	1	F
Spcs3	0.189705	0.319581	83.5471	1	F
Tada3	0.189852	0.529416	37.7202	1	F
Snapin	0.189901	0.414239	61.329	1	F
Morc4	0.190096	-0.525505	24.3238	1	F
Naa35	0.190126	-0.2902	216.641	1	F
RGD1311595	0.190173	-0.25896	241.215	1	F
Samd4a	0.190215	-0.191331	680.103	1	F
Baiap2	0.190225	-0.467234	61.7776	1	F
Mmd	0.190261	0.554664	89.8048	1	F
Cpd	0.190572	0.330313	306.466	1	F
Cenpb	0.190824	0.667642	28.9428	1	F
Ash1l	0.190838	-0.224627	717.742	1	F
Adcy6	0.190969	0.368349	66.6715	1	F
Evc	0.19137	0.571191	32.247	1	F
Sidt1	0.191398	-0.408539	93.3911	1	F
Kcnj3	0.191444	-0.365622	421.969	1	F
Hdgf	0.191447	0.439398	59.6954	1	F
Arsa	0.191556	0.462159	36.6522	1	F
Dnmt3a	0.191979	-0.234593	408.506	1	F
Scaper	0.192044	-0.233734	550.454	1	F
Slc24a3	0.19232	-0.340636	221.368	1	F
LOC100360087	0.192509	0.472988	102.833	1	F
Ankzf1	0.192532	-0.402135	52.2606	1	F
Zbtb34	0.192756	-0.46646	33.6486	1	F
Dbndd2	0.192765	0.460228	70.172	1	F
Ppp1r14c	0.192838	-0.338666	182.486	1	F
Rnd3	0.192864	0.558072	75.0647	1	F
Cpt1c	0.192929	0.501457	51.4726	1	F
Itgav	0.193058	-0.397219	228.634	1	F
Ddx25	0.193068	0.568404	27.6406	1	F
Pdss2	0.193164	-0.242326	234.485	1	F
Map4k3	0.193181	-0.185538	454.002	1	F
Ndufaf2	0.193453	-0.331491	115.906	1	F
Dnal4	0.193484	0.492846	26.7579	1	F
Pla2g4e	0.193569	-0.515591	31.3919	1	F
Celsr3	0.193679	-0.325593	95.1752	1	F
Ece1	0.193681	0.348791	225.199	1	F
Man1a1	0.193797	-0.364636	166.883	1	F
Aplp2	0.193842	-0.25287	655.349	1	F
Rbm4	0.193884	0.321264	102.845	1	F
Ostm1	0.193926	0.47356	39.9479	1	F
Zfp219	0.194245	0.50761	28.9511	1	F
Ythdf2	0.194269	0.386956	79.7128	1	F
Kcmf1	0.194292	-0.325165	91.9703	1	F
Cct6b	0.194315	0.397299	57.5038	1	F
Lars1	0.194403	0.29119	130.964	1	F
RGD1562310	0.19441	-0.497623	39.9495	1	F
Sgip1	0.194473	-0.284913	613.089	1	F
Ccdc136	0.194481	-0.290332	200.157	1	F
Atp5f1c	0.194649	-0.201042	307.618	1	F
Get3	0.194742	-0.37649	67.0664	1	F
Lrrc20	0.194983	0.548346	34.7323	1	F
LOC100910275	0.195174	0.302473	139.051	1	F
Pigm	0.195179	0.573651	29.1295	1	F
Ccng1	0.195187	0.361706	72.3737	1	F
Trmt2a	0.195296	0.624782	22.7339	1	F
Tlr7	0.195316	0.588989	20.7433	1	F
Ikzf2	0.19547	0.268035	133.534	1	F
Cd59	0.195745	0.309089	130.924	1	F
Ubl3	0.195787	0.271742	247.235	1	F
Fads6	0.195847	-0.733826	27.6758	1	F
Chmp1a	0.19596	0.414212	43.3673	1	F
Enox1	0.196002	0.469744	475.859	1	F
Chd1l	0.196321	-0.446985	36.5009	1	F
Fam92a	0.196324	-0.412085	60.5704	1	F
Ccni	0.196562	0.238248	222.031	1	F
Dtx4	0.196732	-0.466047	46.6713	1	F
Ap2s1	0.196823	0.642946	30.6017	1	F
Scmh1	0.196861	-0.229366	270.789	1	F
Ddx39b	0.196869	-0.226264	269.83	1	F
Rcor3	0.196925	0.301147	146.48	1	F
Etnk2	0.196983	0.547334	25.9659	1	F
LOC100911860	0.19703	-0.238072	194.895	1	F
Brms1l	0.197335	-0.288212	307.718	1	F
Alg8	0.19735	-0.586418	23.8955	1	F
Tppp3	0.197518	0.430208	51.2272	1	F
Grk3	0.197689	-0.274134	241.284	1	F
Fat3	0.197728	0.3616	1546.57	1	F
Kcnn2	0.197821	-0.269013	203.816	1	F
Ddost	0.197839	0.409854	58.093	1	F
Arfgap2	0.197956	0.378008	59.8949	1	F
Rab3ip	0.197991	-0.380723	55.5184	1	F
Srrm3	0.198179	-0.300278	205.503	1	F
Fgd4	0.198328	-0.314878	202.969	1	F
Zfp326	0.198351	0.295678	87.7891	1	F
Stox2	0.198412	-0.223039	720.228	1	F
Ahr	0.198424	0.754002	25.8104	1	F
Ubl4a	0.198557	-0.631989	31.3647	1	F
Oprm1	0.198591	-0.495162	155.376	1	F
Gabra3	0.198719	-0.342567	127.591	1	F
Slc4a2	0.19886	0.440127	51.6636	1	F
Ndn	0.198931	-0.390512	213.215	1	F
LOC685699	0.199189	0.599717	3539.9	1	F
RGD1359508	0.19933	0.538643	22.7577	1	F
Snx4	0.199642	-0.278063	177.326	1	F
Clybl	0.199888	0.477842	145.15	1	F
Axin2	0.200092	0.488152	56.0397	1	F
Map3k3	0.200525	0.261605	172.115	1	F
Lancl2	0.200716	-0.353155	66.7144	1	F
Itfg2	0.200754	-0.366028	54.1493	1	F
Arid1b	0.200784	-0.166396	802.632	1	F
Ergic1	0.200838	-0.249511	210.063	1	F
Cyp26b1	0.201049	1.70288	30.84	1	F
Camkk2	0.201087	0.464788	44.2671	1	F
Letm2	0.201235	-0.406564	70.3053	1	F
Ppara	0.201313	-0.678077	25.6186	1	F
Myo1f	0.20132	0.496265	40.952	1	F
Stx5	0.201408	0.387198	61.5091	1	F
Pde8a	0.2015	-0.436448	302.614	1	F
Zfp449	0.201516	-0.553317	81.7896	1	F
Txn2	0.201552	0.415072	35.9099	1	F
Galnt10	0.201559	-0.258366	163.822	1	F
Il33	0.201589	-0.396971	58.9763	1	F
Actr10	0.201606	0.356871	77.3346	1	F
Polr2f	0.201676	0.573109	22.2799	1	F
Prrc2b	0.201685	-0.222335	387.548	1	F
Taf9b	0.2017	0.449181	81.235	1	F
Syn1	0.202139	-0.310617	257.221	1	F
Mief1	0.202148	0.458792	42.3259	1	F
Scml2	0.202584	-0.511505	26.9939	1	F
Slc25a1	0.202616	0.499843	24.0284	1	F
Gnb1l	0.202641	-0.46005	35.8649	1	F
Dexi	0.202786	0.434819	54.6584	1	F
Gnao1	0.202788	-0.181902	1384.53	1	F
Rhbdl3	0.202823	0.309953	87.77	1	F
Mboat2	0.203179	-0.208131	334.906	1	F
Zfp276	0.203339	0.551009	24.756	1	F
Nfkb1	0.203381	-0.284852	185.517	1	F
Glcci1	0.203626	-0.206968	445.594	1	F
Mtx2	0.203738	0.259679	151.156	1	F
Naa16	0.20386	0.337737	100.222	1	F
Msantd3	0.203963	0.470945	29.2217	1	F
Afap1l2	0.203967	0.403822	82.8572	1	F
Wdr60	0.203988	0.416689	95.8668	1	F
Dhrs3	0.204346	0.435767	84.3702	1	F
Rnps1	0.20437	-0.317684	95.8245	1	F
Syt12	0.204376	-0.509285	42.2515	1	F
Lrrtm4	0.204472	0.487297	48.5912	1	F
LOC100912564	0.204501	0.676883	30.324	1	F
Rbm25l1	0.20455	-0.384659	50.7395	1	F
Enc1	0.204601	-0.424916	80.5194	1	F
Gfap	0.204639	0.716055	837.623	1	F
Lamtor3	0.204892	0.380277	45.3652	1	F
Atp1a1	0.204911	0.279294	211.496	1	F
Szrd1	0.204945	-0.321553	101.886	1	F
Akt1s1	0.205032	0.557549	21.7703	1	F
Zcchc9	0.205116	0.452128	37.4468	1	F
Kdm4c	0.205221	-0.254764	362.746	1	F
Spaca6	0.205232	-0.299266	110.114	1	F
Tns3	0.20543	0.303834	449.177	1	F
Gpr139	0.205453	0.732168	21.5285	1	F
Icmt	0.205479	0.581065	21.6023	1	F
LOC100911734	0.205899	-0.411612	49.9643	1	F
Rgs8	0.206004	0.258094	235.05	1	F
Per2	0.206056	-0.403518	56.849	1	F
Cpne9	0.206103	1.24495	163.156	1	F
Slc12a3	0.206134	-0.632155	23.5999	1	F
Pcgf5	0.206153	-0.344422	132.222	1	F
Mgat1	0.206312	0.36129	68.4816	1	F
Mapkbp1	0.206472	-0.331341	115.426	1	F
Stab1	0.206585	0.817582	25.6017	1	F
Snx3	0.206924	-0.278632	141.234	1	F
Map2	0.206928	-0.239374	1741.42	1	F
Bicd2	0.206952	0.266888	140.382	1	F
Wwtr1	0.207005	0.581875	88.17	1	F
Zfp467	0.207046	0.443519	30.5277	1	F
Rsph10b	0.207122	0.70182	25.2272	1	F
Naa40	0.207324	0.486023	45.9037	1	F
Bach2	0.207409	-0.280893	343.407	1	F
Eny2	0.207446	0.378082	52.3387	1	F
Tmed5	0.20746	0.443734	37.6953	1	F
Slc48a1	0.20754	0.346119	114.442	1	F
Cyp46a1	0.207773	-0.536004	42.095	1	F
Babam1	0.207855	-0.426319	37.7673	1	F
Dipk2a	0.20801	0.422711	43.3146	1	F
Arf6	0.208017	0.500515	37.1843	1	F
Chd6	0.208042	-0.160492	667.897	1	F
Trim24	0.208093	-0.337692	61.9378	1	F
Hydin	0.20813	0.901165	101.754	1	F
Frmd3	0.208363	-0.366303	144.081	1	F
Rpap1	0.208544	0.53686	24.6566	1	F
Erg28	0.208729	-0.448692	39.3726	1	F
Nox4	0.208738	0.664722	37.5186	1	F
Frmd6	0.20881	0.566779	86.4824	1	F
AC115420.4	0.208858	-0.546761	35.1506	1	F
Pdgfra	0.208907	0.426034	188.169	1	F
Inpp1	0.208919	-0.349331	82.8301	1	F
LOC100363289	0.208954	0.409558	56.1234	1	F
Large1	0.209002	-0.200825	796.086	1	F
Bcl2l11	0.209163	0.852306	20.084	1	F
Eef1b2	0.209239	0.356139	64.436	1	F
Eef1aknmt	0.209309	0.51605	26.1207	1	F
Slc22a15	0.209324	-0.32607	103.17	1	F
Leng8	0.209382	-0.310553	182.558	1	F
Ssr2	0.209404	0.608016	26.2078	1	F
Adpgk	0.209546	-0.439387	125.037	1	F
Zfp560	0.209562	0.695525	20.7532	1	F
Aplf	0.209589	0.403446	69.6611	1	F
Scn5a	0.209711	0.416825	59.9062	1	F
Fam120b	0.209947	-0.22256	215.23	1	F
Usp12	0.209981	-0.371591	61.2289	1	F
Shpk	0.209997	0.559518	21.7329	1	F
Psmd2	0.210117	0.284035	142.701	1	F
Zbtb47	0.210295	-0.365567	60.5919	1	F
Nomo1	0.210372	-0.296178	142.877	1	F
Tial1	0.210427	0.259533	129.962	1	F
Sox9	0.210534	0.365096	57.9947	1	F
Ttbk2	0.210644	-0.19023	386.038	1	F
Cyp2c24	0.210698	-0.581631	28.1378	1	F
Pnpla8	0.21077	-0.308766	195.357	1	F
Nup107	0.210972	0.51581	37.2057	1	F
Dner	0.211064	-0.299252	190.17	1	F
Coq8b	0.211119	-0.402962	55.0035	1	F
Camk2n1	0.211137	-0.44307	55.8942	1	F
Zfp148	0.211149	-0.190431	355.791	1	F
Dag1	0.211178	0.2812	163.79	1	F
Atpaf1	0.211616	-0.34647	90.2124	1	F
Jakmip1	0.211626	-0.392556	80.5266	1	F
Gnpat	0.211665	-0.31091	70.9659	1	F
Rnf167	0.211702	0.589532	49.0183	1	F
Rap2a	0.211784	0.285846	92.9745	1	F
Vldlr	0.211794	0.272628	150.191	1	F
P4ha1	0.211892	0.307277	127.345	1	F
Ccdc66	0.212076	-0.295389	166.057	1	F
Parp8	0.21214	-0.251093	265.971	1	F
Fndc3a	0.212186	-0.251294	412.247	1	F
Simc1	0.212304	-0.329015	76.0947	1	F
RGD1310127	0.212431	-0.471176	56.095	1	F
Pja2	0.212494	-0.243749	671.069	1	F
Gnb2	0.212624	0.420705	61.5192	1	F
Tmbim4	0.212637	0.559794	21.8933	1	F
Gss	0.21282	-0.600363	23.0728	1	F
Dpysl2	0.212962	-0.24485	1060.83	1	F
Mast2	0.213038	-0.207578	404.92	1	F
Asah2	0.213084	-0.519625	75.3808	1	F
Shfl	0.213152	-0.630544	21.2398	1	F
NEWGENE_1310139	0.213198	-0.23443	791.589	1	F
Kcnk3	0.213474	-0.583152	26.3868	1	F
Gadd45gip1	0.213552	0.491257	23.6296	1	F
Emsy	0.213606	0.26888	154.315	1	F
Dnmbp	0.213678	-0.388101	73.8294	1	F
Prkca	0.213737	-0.291509	1153.03	1	F
Serpinc1	0.213759	0.377136	58.4336	1	F
Bmerb1	0.213764	-0.28723	409.069	1	F
Smc2	0.213867	-0.460697	30.2273	1	F
Spsb1	0.213911	0.483254	35.1376	1	F
Ttc37	0.213939	-0.250267	256.498	1	F
LOC100362453	0.214062	0.258648	112.953	1	F
Chchd10	0.214342	0.772188	27.7554	1	F
Selenot	0.214391	0.2782	106.06	1	F
Epm2aip1	0.214525	-0.237258	439.019	1	F
Fez2	0.214525	-0.36931	50.804	1	F
Bcar3	0.214623	-0.377257	97.8846	1	F
Slc30a5	0.214772	0.337895	56.6759	1	F
Arhgef7	0.215127	-0.196157	322.717	1	F
Men1	0.215154	0.485933	34.0832	1	F
Gja1	0.215168	0.231321	680.451	1	F
Armc9	0.215184	-0.243186	235.57	1	F
Sim1	0.215223	1.70649	60.5827	1	F
Tead1	0.215258	0.402841	288.638	1	F
Gamt	0.21595	0.681734	21.6193	1	F
Kcnj12	0.216015	-0.559981	23.8761	1	F
Tmem63a	0.216034	-0.545686	79.6167	1	F
LOC103689954	0.216201	0.54618	22.9045	1	F
Puf60	0.216281	0.326841	72.2765	1	F
Minar1	0.21646	-0.508514	37.2982	1	F
AC112062.1	0.216503	0.567181	28.428	1	F
Vps35	0.216604	0.248871	153.18	1	F
Asap3	0.216832	0.751784	25.9358	1	F
Proser2	0.216852	0.59448	20.9033	1	F
Sall3	0.216881	0.790019	25.0515	1	F
Prdx6	0.217004	0.267786	206.342	1	F
Ccdc191	0.217267	0.355573	97.4063	1	F
Sntg1	0.217304	-0.282546	492.527	1	F
Engase	0.217305	0.537222	28.5811	1	F
Tubgcp4	0.217622	-0.358686	88.6402	1	F
Tnc	0.217947	0.463359	94.322	1	F
Ptp4a2	0.217974	-0.332057	137.345	1	F
Pdia4	0.218184	0.437777	66.7549	1	F
Atad5	0.218282	0.475742	25.6906	1	F
Ppp4r3a	0.218334	-0.302582	103.488	1	F
Sptlc2	0.218433	0.269091	125.151	1	F
Cd320	0.218674	0.462157	47.2872	1	F
Zfp618	0.218883	-0.210496	208.667	1	F
Mff	0.21901	0.234264	297.057	1	F
Derl1	0.219012	-0.350099	71.3568	1	F
Cacna1e	0.219197	-0.260278	1043.8	1	F
Xkr6	0.219211	-0.216863	1678.34	1	F
Fbxo46	0.219352	-0.577568	21.6918	1	F
Aste1	0.219516	0.373129	58.9154	1	F
LOC100912618	0.219559	-0.286181	113.921	1	F
Aak1	0.21963	-0.213441	702.381	1	F
Bin1	0.219697	-0.32118	569.125	1	F
Gabra1	0.219788	-0.32888	387.231	1	F
Lypd6b	0.219823	-0.529109	29.3383	1	F
Usp40	0.219871	-0.220031	232.878	1	F
Cox18	0.219918	-0.444266	35.0056	1	F
LOC100911402	0.219969	-0.546304	28.2567	1	F
Ppp1r9b	0.220149	-0.239438	336.982	1	F
Gga1	0.220206	-0.388221	51.096	1	F
RGD1306941	0.220221	0.45795	32.707	1	F
E2f3	0.22035	0.286746	143.034	1	F
Rc3h2	0.220418	0.198956	241.952	1	F
Prmt8	0.220456	-0.572415	38.1955	1	F
Dcx	0.220463	-0.38431	151.952	1	F
Dusp11	0.220547	0.382657	66.8537	1	F
Txndc15	0.220703	0.360229	66.208	1	F
Cacng4	0.2208	-0.311411	157.029	1	F
Lnx2	0.220997	0.418538	59.6826	1	F
Slc6a13	0.221412	1.24105	97.5711	1	F
U1	0.22168	0.95252	8299.99	1	F
Aldoa	0.221699	0.221134	405.862	1	F
Arid5b	0.2218	-0.296248	245.469	1	F
Cd38	0.221908	0.410749	63.0749	1	F
[truncated: 8,070 more rows]

## Sheet: SA CY vs CSA
	pvalue	LFC	mean_exp	P_adj	sig
Serpini1	2.74528e-07	0.902222	279.861	0.00403611	T
Prelp	5.88434e-07	-2.10467	24.8167	0.00432558	F
Nkain2	1.21906e-06	0.630821	2929	0.00579593	T
Tagln2	1.57691e-06	-1.63505	22.8932	0.00579593	F
Ube3a	2.35598e-06	0.435079	2578.74	0.00630278	T
Rhpn1	2.83574e-06	-2.30965	21.4815	0.00630278	F
Flna	3.34265e-06	-1.28508	132.955	0.00630278	T
Gjb2	3.52391e-06	-2.54448	25.3714	0.00630278	F
Lrguk	3.96365e-06	1.2806	43.7932	0.00630278	F
Wdr63	4.28702e-06	2.30044	27.1005	0.00630278	F
Uaca	5.0011e-06	-1.15497	93.9377	0.00651888	T
Pcsk5	5.32081e-06	1.02541	223.006	0.00651888	T
Smad6	7.04779e-06	-1.4287	38.9917	0.00733615	F
Il1rapl1	1.03655e-05	0.557122	3591.68	0.00896432	T
Dcdc5	1.42678e-05	2.10915	27.6955	0.0106898	F
Nbl1	1.45419e-05	-1.11914	72.7665	0.0106898	F
LOC103694905	1.57187e-05	0.999014	184.888	0.0110046	T
Tenm2	2.18704e-05	0.616302	1210.01	0.0140795	T
Pear1	2.20987e-05	-1.67992	28.361	0.0140795	F
Adgb	2.39414e-05	1.71562	44.0408	0.0140795	F
Dnah6	2.55771e-05	1.89623	41.8941	0.0144629	F
Fgf14	2.98265e-05	0.720461	962.2	0.0162411	T
Clic4	4.23335e-05	-0.676089	258.221	0.0220767	T
Zbbx	5.06407e-05	1.98156	25.5205	0.024002	F
Acta2	5.21589e-05	-2.3192	23.1829	0.024002	F
Ptchd4	5.47282e-05	0.958033	378.087	0.024002	T
Epha7	5.59218e-05	0.641638	259.788	0.024002	T
Cavin1	5.71897e-05	-1.51677	71.649	0.024002	F
Copg2	5.76398e-05	0.73184	2524.36	0.024002	T
Chsy3	5.87723e-05	0.652125	717.26	0.024002	T
Lyz2	6.96542e-05	-1.75269	51.0106	0.0262578	F
Clec2g	8.75104e-05	-1.21544	83.8083	0.0320735	T
Gabrb3	9.33084e-05	0.673319	1221.39	0.0320735	T
A2m	9.45793e-05	-1.27711	108.74	0.0320735	T
LOC100360791	9.47402e-05	-2.76813	82.8571	0.0320735	T
Laptm4a	9.68447e-05	-0.949081	182.646	0.0320735	T
Tenm3	0.000100352	0.499547	410.123	0.0320735	T
Ccser1	0.000107461	0.397514	875.189	0.0336148	T
Ak9	0.000112164	1.79899	29.8427	0.0343549	F
Spag17	0.000118714	1.98842	20.1441	0.0356192	F
Wdr78	0.000123007	0.69234	150.945	0.0360351	T
Galnt13	0.000125003	0.590515	1080.66	0.0360351	T
C4a	0.000129538	-1.73762	43.0316	0.0366243	F
Sult1a1	0.000133983	-1.15711	53.44	0.0371664	F
Ctsa	0.000143871	-0.783197	118.732	0.0384581	T
Kcnq1	0.000148486	0.47835	558.515	0.0389828	T
Egfl7	0.000161061	-1.15719	34.4582	0.0415425	F
Spef2	0.000166332	0.973711	73.7627	0.0416596	F
Retsat	0.000167183	-0.83318	103.132	0.0416596	T
AC098563.1	0.000173714	-4.34761	33.179	0.0425657	F
Sbno2	0.000187218	-0.521683	167.072	0.0446288	T
Zc3hav1	0.000188205	-1.02691	51.4425	0.0446288	F
Gabra2	0.000199535	0.952163	312.506	0.0465644	T
AC080157.1	0.000210713	0.940433	60.1199	0.0470192	F
Coch	0.00021721	-1.92985	28.4872	0.0470192	F
Slco2a1	0.000217682	-2.12194	26.2884	0.0470192	F
Grm5	0.000220672	0.597182	846.956	0.0470192	T
Thbs2	0.000268441	-2.25107	21.5403	0.0540632	F
Stab1	0.000281473	-1.49774	23.7696	0.0548732	F
Galnt17	0.000283591	0.626246	431.722	0.0548732	T
Crot	0.000298925	-0.725893	84.0537	0.0556869	T
Arhgap29	0.000300146	-1.08803	131.887	0.0556869	T
Net1	0.0003106	-1.3858	79.5171	0.0556869	F
Lancl3	0.000313072	0.984341	60.7557	0.0556869	F
Edar	0.00031438	-3.10003	31.0978	0.0556869	F
Fbxl13	0.000348639	1.23796	41.0412	0.0595262	F
Vwf	0.000349004	-1.40002	307.412	0.0595262	T
Col18a1	0.000351584	-1.43355	47.9417	0.0595262	F
Brinp2	0.000355896	0.907835	332.278	0.0595262	T
Cfap43	0.000356299	2.09441	20.474	0.0595262	F
Morc1	0.000365966	0.714377	105.772	0.0602911	T
Ninl	0.000369079	-1.48368	24.208	0.0602911	F
Mme	0.000375881	0.999953	63.6762	0.0607276	F
Wdr49	0.000380585	1.6669	28.4418	0.0608191	F
Fndc1	0.000386242	-1.82187	23.2679	0.0610594	F
Ctsh	0.00039503	-0.654551	95.4542	0.0616093	T
Galntl6	0.000405213	0.658542	213.067	0.0616093	T
Unc5d	0.000407374	0.644666	323.39	0.0616093	T
Dgkb	0.000410132	0.616406	1645.17	0.0616093	T
Gjb6	0.000411948	-0.81213	116.549	0.0616093	T
Grm1	0.000425323	0.780183	690.959	0.0616093	T
Slc12a7	0.00043455	-1.563	21.143	0.0616093	F
Trhde	0.000440149	0.516848	222.334	0.0616093	T
Tceal5	0.000441516	0.946784	65.2826	0.0616093	F
Slc26a7	0.000445493	-1.25656	35.0151	0.0616093	F
Ndst4	0.000445755	0.620922	194.031	0.0616093	T
Pde5a	0.000447371	-1.18696	77.3798	0.0616093	F
Kremen1	0.00045373	-1.01973	33.849	0.0616093	F
Col6a2	0.000456769	-1.77795	37.5267	0.0616093	F
Nid1	0.000461859	-1.05488	113.302	0.0617295	T
Tcn2	0.000473106	-0.895898	41.0171	0.0621298	F
Clstn2	0.000484072	0.571669	548.941	0.0621298	T
Ccdc85a	0.000485983	0.578618	996.552	0.0621298	T
LOC100362027	0.000506148	-1.16398	37.1818	0.063178	F
Zfhx4	0.000507074	0.584958	732.17	0.063178	T
Ror2	0.000537712	-1.02149	53.4853	0.0658787	F
Rgs9	0.000548965	0.851508	95.693	0.0667016	T
Tfpi	0.000553513	-0.714658	83.0433	0.0667029	T
Dnah7	0.000589799	1.23992	58.1209	0.0700375	F
RGD1561327	0.000601393	0.984569	57.9533	0.0706279	F
Gria2	0.00060555	0.504242	1096.04	0.0706279	T
Lamb2	0.000614908	-1.09757	65.8588	0.0706279	F
Pygb	0.00062737	-0.393939	565.535	0.0709557	T
Olfml2b	0.000627414	-1.00046	49.4178	0.0709557	F
Stxbp5l	0.000697331	0.515819	648.212	0.0771215	T
Cdh5	0.000706904	-1.19538	58.0195	0.0775589	F
Chn1	0.000719287	0.522383	506.663	0.078333	T
Opcml	0.000752011	0.660965	2260.02	0.0804204	T
Niban2	0.000754968	-0.945063	65.4596	0.0804204	F
Dnah9	0.000757535	0.595268	368.852	0.0804204	T
Vom2r80	0.000765193	0.486194	283.86	0.0804204	T
Mrc2	0.000765804	-1.22871	58.4477	0.0804204	F
Eef1a1	0.000794256	-0.472993	1870.06	0.0822335	T
Ephb1	0.000815111	0.60192	965.614	0.0830942	T
Smarca5	0.00082184	0.460783	195.833	0.0830942	T
Rassf2	0.000824834	-0.735423	85.4805	0.0830942	T
Svil	0.000836246	-0.639061	179.478	0.083456	T
Gabra4	0.000840123	0.619161	191.055	0.083456	T
Plxnc1	0.000854923	0.579008	216.317	0.0839553	T
Nrp1	0.00085657	0.724704	304.612	0.0839553	T
Pdgfra	0.000868592	-0.678403	237.434	0.0845698	T
Arhgap28	0.000913322	-1.02171	80.7168	0.0883398	T
Gas7	0.000973826	1.04796	106.381	0.0923806	T
Eml6	0.000973949	0.585078	744.25	0.0923806	T
Scn9a	0.000992573	0.432462	597.288	0.0928059	T
Brinp1	0.000995032	0.470109	512.515	0.0928059	T
Pde4d	0.00100929	0.440488	3384.56	0.0928059	T
LOC100911545	0.00101012	-1.08926	109.264	0.0928059	T
Tceal6	0.00101303	0.973568	76.3526	0.0928059	F
Col19a1	0.00101631	1.21328	94.8699	0.0928059	T
Syn1	0.00105729	0.398348	377.445	0.0959528	T
Hnrnpa3	0.0010769	0.609355	163.046	0.0971321	T
Kcnk10	0.00111758	0.556938	183.882	0.0995799	T
Ezr	0.00115828	-1.06588	36.9953	0.101049	F
Pik3c2g	0.00115909	1.28557	38.5097	0.101049	F
Cnn3	0.00116936	-0.587771	122.147	0.101049	T
Col12a1	0.00117902	-1.15782	90.7408	0.101049	T
Tox	0.00118219	0.597184	453.238	0.101049	T
Cabp7	0.00119326	-0.97807	34.8254	0.101406	F
Fut9	0.00121699	0.406951	845.584	0.102829	T
NEWGENE_621351	0.00129474	-3.65049	224.858	0.108632	T
Cp	0.00130046	-1.00267	144.84	0.108632	T
Ptger3	0.00133508	1.41435	21.8158	0.110081	F
Ralyl	0.00134026	0.61759	696.769	0.110081	T
LOC103690149	0.00137148	0.600033	365.015	0.111893	T
Gphn	0.00137754	0.425359	946.767	0.111893	T
Nid2	0.00140411	-0.939991	53.9018	0.112993	F
Cfb	0.00141394	-1.24374	60.2237	0.112993	F
Sfrp1	0.00141414	-3.5758	29.7606	0.112993	F
Aldh1a2	0.00144332	-4.15785	84.9953	0.114354	T
Trpm6	0.00144674	-1.1879	31.7417	0.114354	F
Khdrbs3	0.00147354	0.454415	399.821	0.115815	T
Tagln	0.00148097	-0.959303	48.4323	0.115815	F
Mrc1	0.00149108	-1.3348	53.4487	0.115989	F
Masp1	0.00150126	-0.947201	56.8606	0.116166	F
Pawr	0.00152911	-1.54357	26.168	0.117254	F
Gli2	0.0015379	-0.600306	168.947	0.117254	T
Kcnj3	0.00153924	0.494744	616.312	0.117254	T
Pnn	0.00158657	0.805526	90.1315	0.118442	T
Prodh1	0.00159143	-0.630329	182.056	0.118442	T
Camk2a	0.00161938	0.815603	232.024	0.118442	T
Cdh1	0.00163467	-5.30622	26.1781	0.118442	F
Cntnap5c	0.00163819	0.522404	908.528	0.118442	T
Vcsa2	0.00163882	0.855946	35.515	0.118442	F
Pcsk2	0.00164674	0.545089	858.999	0.118442	T
Ect2l	0.00164703	0.842155	44.4882	0.118442	F
Cgnl1	0.00165271	-1.00239	115.736	0.118442	T
Notch2	0.00165958	-0.822162	242.632	0.118442	T
Ptgds	0.00167445	-3.28377	1040.74	0.118491	T
Nek11	0.00167638	0.82985	59.6938	0.118491	F
Ldb2	0.0016936	0.758488	320.436	0.118568	T
Aldh1l1	0.00171045	-0.830882	102.368	0.118618	T
Zfp483	0.00172519	0.639581	202.537	0.118707	T
Gabrg2	0.00172788	0.459842	380.722	0.118707	T
Ca14	0.00174928	-0.924831	57.0029	0.119355	F
Gpx4	0.00175355	-0.506051	114.121	0.119355	T
Sim1	0.00177613	0.948136	56.2077	0.119917	F
Grm4	0.00178253	1.12705	50.3713	0.119917	F
Clu	0.00179085	-0.443964	775.792	0.119917	T
Ptp4a3	0.00183906	-0.685582	91.0261	0.121792	T
Epha8	0.00185197	1.24568	27.2393	0.121856	F
Zfp831	0.00186443	1.40914	29.8687	0.121856	F
Wwtr1	0.00188047	-0.68579	101.754	0.12233	T
Flnc	0.00191809	-1.0801	42.3169	0.123143	F
Itga1	0.00197658	-0.925845	91.7177	0.126103	T
Ablim3	0.00198136	0.604955	227.819	0.126103	T
Slc7a2	0.00202596	-0.913034	52.2426	0.12747	F
Vom2r46	0.00204359	0.650724	123.575	0.12747	T
Cntn5	0.00205453	0.455059	1008.35	0.12747	T
Fcgrt	0.00205484	-1.29254	22.1415	0.12747	F
Marchf1	0.00210104	0.491514	246.367	0.129693	T
Uap1l1	0.00213897	-1.21403	20.7358	0.13103	F
Slc13a4	0.00219555	-3.67906	51.4681	0.133384	F
Eppin	0.00222941	0.891014	30.3817	0.134884	F
Scml4	0.00224229	0.818392	92.7076	0.135107	T
Ttc29	0.00228561	1.52056	24.8849	0.136598	F
Slc38a2	0.00230873	-0.583027	383.398	0.137421	T
Hs3st3a1	0.00237169	-3.7792	22.7181	0.140034	F
Akap6	0.00238199	0.370998	1780.75	0.14008	T
Ctnnb1	0.00239151	-0.476992	240.396	0.14008	T
Nek10	0.00240497	0.736608	102.462	0.140159	T
Ctps1	0.00242693	0.497168	170.241	0.140159	T
Tns2	0.00243799	-0.811945	79.1236	0.140159	F
Myh11	0.00244054	-0.910716	106.032	0.140159	T
Pdgfrb	0.00247072	-0.669888	101.748	0.141341	T
Aebp1	0.00250076	-3.43295	76.838	0.141669	F
Chgb	0.00250537	0.704503	274.56	0.141669	T
Tln1	0.00254357	-0.621596	168.366	0.14185	T
Srrm4	0.00254722	0.653177	376.394	0.14185	T
Gstm5	0.00254809	-0.767765	44.8179	0.14185	F
Anxa4	0.00256495	-1.15492	28.767	0.14185	F
Fstl5	0.00256818	0.550923	516.52	0.14185	T
Erich2	0.00256952	0.702175	52.7634	0.14185	F
Col1a1	0.00257611	-3.29907	61.466	0.14185	F
Igf2	0.00258909	-3.38878	354.254	0.142033	T
Astn2	0.00261891	0.457245	2074.71	0.14271	T
Lrrk1	0.00263049	-1.16823	76.7856	0.14271	F
Entpd1	0.00265071	-0.852544	100.779	0.143275	T
Lrriq1	0.00279626	1.08165	31.6872	0.148952	F
Igf1	0.00292984	-0.956515	29.6005	0.153837	F
Ckb	0.00302817	-0.430672	299.553	0.157766	T
Spag16	0.00303686	0.76148	86.0215	0.157766	T
Upf3b	0.00313255	0.59162	85.2619	0.162164	T
Psip1	0.00316801	0.369912	339.333	0.163425	T
Pcdh15	0.00318401	0.466274	390.059	0.163676	T
Elmod1	0.00322008	0.369987	315.303	0.163842	T
Tie1	0.00322068	-0.989593	22.8421	0.163842	F
Snx33	0.00326442	-0.70989	61.4181	0.164724	F
Cadps	0.00328407	0.400334	1716.11	0.164724	T
Lrfn5	0.00328848	0.427285	1695.4	0.164724	T
Col3a1	0.00329402	-3.4339	67.5039	0.164724	F
Akt1	0.00335998	-0.503523	112.87	0.166669	T
Unc13c	0.00336026	0.628796	697.956	0.166669	T
Fasn	0.00336693	-0.406889	426.96	0.166669	T
Nalcn	0.00344368	0.491887	742.853	0.169896	T
Acaa2	0.00352372	-0.860347	32.1436	0.172738	F
Astn1	0.00352478	0.335482	1371.34	0.172738	T
Pcdh19	0.00357753	0.554062	215.026	0.17474	T
Fbln1	0.00363492	-2.44938	76.7824	0.176372	F
Atp2b4	0.00367537	0.755906	360.742	0.177635	T
Ncam2	0.00368513	0.422855	839.358	0.177635	T
Fgf9	0.00373387	0.719814	47.5498	0.177982	F
Piezo1	0.00374794	-1.07935	22.1777	0.177982	F
Xkr4	0.00375286	0.425967	2231.79	0.177982	T
Tmem163	0.00377013	0.48141	565.477	0.178227	T
Enox2	0.00378886	0.728898	54.2115	0.178422	F
Pclo	0.00379903	0.395305	1081.56	0.178422	T
Tns1	0.00381888	-0.628286	252.333	0.178422	T
Gpr137c	0.00385128	0.454654	188.806	0.179182	T
Ctdsp1	0.00393097	-0.713205	41.7074	0.181739	F
Synpo2	0.00404977	-0.969705	110.806	0.186062	T
Map3k11	0.00406849	-0.78353	44.0189	0.18634	F
Tceal3	0.00411995	1.04057	78.5446	0.18811	F
Wnt2	0.00413677	-1.58681	20.1452	0.188294	F
Nrxn1	0.00418935	0.333754	2304.57	0.189804	T
Lin7a	0.00420181	0.594589	241.802	0.189804	T
Arpp21	0.00421666	1.11602	747.288	0.189804	T
Cfap69	0.00422533	0.57064	226.629	0.189804	T
Esyt1	0.00426195	-0.665907	61.2707	0.189804	F
Prdm6	0.00427324	-4.85635	35.6642	0.189804	F
Itgb3bp	0.0043032	0.545861	102.508	0.190355	T
RGD1309540	0.004338	0.306989	440.356	0.190355	T
Cplx1	0.00434297	-0.67049	255.268	0.190355	T
Cyp26b1	0.00435232	-2.76412	34.9244	0.190355	F
Tuba4a	0.00436121	-0.461106	215.887	0.190355	T
Ddx10	0.00442828	0.396818	204.961	0.192617	T
Notch1	0.00453179	-0.499391	141.415	0.196538	T
Acss1	0.00457679	-0.482756	180.701	0.197906	T
Cck	0.0047213	-1.05697	56.4739	0.203227	F
Tmem212	0.00473845	3.13271	20.5031	0.203227	F
Hist1h2bq	0.00474131	-0.704535	57.3551	0.203227	F
St8sia2	0.00484341	0.676041	60.7145	0.206999	F
Tbx15	0.00488042	-3.24641	28.8945	0.207255	F
LOC100911991	0.00492442	-0.532086	878.107	0.207255	T
Tox2	0.00493069	0.456059	265.034	0.207255	T
Rxrg	0.00495923	1.05734	36.6342	0.207255	F
Wnt5a	0.00495936	-1.12487	53.2756	0.207255	F
Trpc4	0.00496187	0.757119	95.1612	0.207255	T
Bdnf	0.00498317	0.618914	94.4962	0.207255	T
Pdia5	0.00498748	-0.670316	81.4641	0.207255	T
Kcnh7	0.00499776	0.511272	146.626	0.207255	T
Hcn1	0.00500446	0.440186	487.511	0.207255	T
Grm7	0.00509136	0.980299	1413.55	0.209673	T
C5	0.00513615	-0.742401	319.055	0.210525	T
Actb	0.0051407	-0.368259	733.684	0.210525	T
Cfap44	0.00515969	2.94294	22.7433	0.210716	F
Tra2a	0.00518648	0.301806	507.5	0.210935	T
Tnfrsf1a	0.00519374	-0.853535	24.7265	0.210935	F
Bcl11a	0.0052409	0.662139	132.134	0.211826	T
Pard6g	0.00526639	-0.738692	88.8043	0.211826	T
Kiaa0408L	0.00528479	0.388907	266.644	0.211826	T
Gabrg3	0.00528681	0.474758	456.981	0.211826	T
Fhad1	0.00538445	1.78188	48.8916	0.214337	F
Patj	0.00538638	0.425404	244.081	0.214337	T
Atp1a2	0.00546207	-0.49146	2560.65	0.216451	T
LOC100360413	0.00551094	-0.530148	871.628	0.217485	T
Per1	0.00551774	-0.688861	67.6588	0.217485	F
Thsd7b	0.00558704	0.407252	765.117	0.219241	T
Rpa1	0.00564655	-0.60386	84.7172	0.220179	T
Fam78b	0.00564866	0.628636	101.729	0.220179	T
Ntm	0.00566097	0.433704	685.135	0.220179	T
Efna5	0.00572896	0.513287	263.732	0.222235	T
Dpyd	0.00581983	0.429393	597.666	0.224887	T
Syne3	0.00583697	-0.751364	46.3015	0.224887	F
Cntn4	0.00585553	0.458452	853.171	0.224887	T
Itpkb	0.00585851	-0.421433	347.091	0.224887	T
Ube2u	0.00589158	0.968662	31.1237	0.22547	F
Vtn	0.00590437	-1.12683	23.9182	0.22547	F
Fnbp1l	0.00595543	0.432259	326.624	0.225865	T
Hfm1	0.0059743	0.595916	104.28	0.225865	T
Zfyve21	0.00599484	-0.668204	59.0403	0.225865	F
LOC103689965	0.00603813	-0.393897	496.056	0.225865	T
Aff2	0.00605075	0.352852	607.722	0.225865	T
Dmd	0.00605297	0.377801	2501.81	0.225865	T
Lamc3	0.00608811	-1.04527	37.6256	0.226601	F
Grik2	0.00613286	0.498567	3914.63	0.22754	T
Rgs7	0.00617127	0.48415	803.977	0.227965	T
AC128154.1	0.00624346	0.474261	91.6565	0.230054	T
Sh3bp4	0.00627557	-0.553093	103.923	0.230509	T
Ldlrad3	0.00628717	-0.532758	494.634	0.230509	T
Ccdc73	0.00637703	0.604095	49.742	0.233222	F
Akap9	0.00641071	0.320576	669.07	0.233872	T
Stat6	0.00650276	-1.16899	25.3904	0.235705	F
Sycp3	0.00652509	0.509122	155.59	0.235705	T
Ccng2	0.00666721	-0.850727	29.513	0.239142	F
Rims2	0.00667903	0.433658	1823.98	0.239142	T
Zfp711	0.00668531	0.674038	45.1245	0.239142	F
Pde3b	0.0068891	0.401498	456.179	0.245239	T
Tigar	0.00690964	-0.734592	43.293	0.245376	F
Myh9l1	0.00695385	-0.464309	188.985	0.245758	T
Calb1	0.00704432	0.805296	116.701	0.247173	T
Zim1	0.00709401	0.713815	114.25	0.248286	T
Lmntd1	0.0071098	0.877299	42.8745	0.248286	F
Srgap1	0.00712929	0.449915	632.93	0.248376	T
Ruvbl1	0.0071509	-0.731917	86.7338	0.24854	T
LOC103692716	0.00721003	0.414467	1113.82	0.250005	T
Runx1	0.00729564	-0.555054	80.5445	0.25134	T
Adgra2	0.00730175	-0.903036	67.7074	0.25134	F
Slc6a20	0.00731836	-2.5326	381.052	0.25134	T
Cped1	0.00733402	-2.05586	154.406	0.25134	T
Plxdc2	0.00735715	0.400565	1136.28	0.251546	T
Retreg3	0.00739864	-0.416401	123.547	0.252378	T
Mug1	0.00743691	-0.762346	127.646	0.252563	T
Slc6a12	0.00743841	-2.56607	35.6555	0.252563	F
Dhrs3	0.00747448	-0.673345	94.0764	0.252597	T
Fhl2	0.00750313	-0.929537	36.1678	0.252597	F
Maats1	0.00751306	0.779596	44.9412	0.252597	F
Slc35a4	0.00751491	-0.897119	20.1294	0.252597	F
Ksr2	0.00752914	0.438866	879.108	0.252597	T
Smr3b	0.00754803	0.634394	73.4875	0.252597	F
Plxnb3	0.00757525	-0.512014	122.311	0.252597	T
Frmd3	0.00757687	0.432328	233.552	0.252597	T
Ocln	0.00765045	-0.995889	28.0613	0.254473	F
Clvs2	0.0077332	0.435177	278.43	0.256122	T
Scn2a	0.00773489	0.423967	945.761	0.256122	T
Plec	0.0077992	-0.40695	450.354	0.257094	T
Fgf12	0.0078347	0.306201	1180.41	0.257131	T
Spata17	0.00785067	0.757488	57.2591	0.257131	F
LOC100360087	0.00789012	-0.456386	103.218	0.257131	T
Lvrn	0.00791103	0.752499	35.0855	0.257131	F
Vim	0.00795311	-2.3884	175.393	0.257131	T
Ctsd	0.00795476	-0.466789	269.53	0.257131	T
Dap	0.00795774	-1.0322	45.3672	0.257131	F
Foxk1	0.00806609	-0.470644	120.289	0.259541	T
Plcd3	0.00818213	-0.824678	27.0285	0.26265	F
Adamts10	0.00830254	-0.559359	64.6252	0.265934	F
Nlrx1	0.00836182	-0.935842	22.1618	0.267026	F
Sgms2	0.0083911	-0.76467	32.4733	0.267026	F
Fkbp9	0.008411	-1.8473	84.0842	0.267081	T
Syt10	0.00844575	1.12928	21.2811	0.267353	F
Plod1	0.00847845	-0.609408	59.5508	0.267353	F
Osbpl10	0.00849231	0.465278	198.05	0.267353	T
Itm2c	0.00859219	-0.440464	351.134	0.26992	T
Phldb1	0.00864675	-0.399144	414.107	0.271054	T
Myh9	0.00872746	-0.517529	134.231	0.272423	T
Zdbf2	0.00879349	0.515213	325.144	0.273902	T
Samd5	0.00885546	0.407073	419.993	0.274669	T
Zfp612	0.00889941	0.40203	193.036	0.275163	T
Aatf	0.00903149	0.454533	110.966	0.277753	T
Fbxo2	0.00904442	-0.67676	58.9435	0.277753	F
Ptprq	0.00904935	0.52197	80.463	0.277753	T
Slc7a11	0.00918727	-1.18226	295.164	0.281398	T
Acsl4	0.00927395	0.31933	341.777	0.28294	T
Samd12	0.00931687	0.375755	2395.16	0.28294	T
Sgip1	0.00933383	0.371487	797.607	0.28294	T
Sdhd	0.00936147	-0.505724	73.1145	0.283126	F
Arhgap44	0.00937848	0.307599	637.076	0.283126	T
Serpinh1	0.00941808	-0.954772	40.5879	0.283739	F
Ppig	0.00945554	0.479249	199.773	0.284225	T
Slc9a2	0.0094779	-2.25893	28.5281	0.284225	F
U5	0.00949223	2.33065	114.642	0.284225	T
Sclt1	0.00959988	0.373359	369.58	0.286865	T
Pcp4	0.00964132	0.730681	177.433	0.287519	T
Plppr5	0.00971098	0.410579	231.891	0.28901	T
Pcdh17	0.00973517	0.437545	437.26	0.289144	T
Mapk10	0.00984143	0.428679	1264.53	0.291193	T
Slf1	0.00984376	0.422597	173.149	0.291193	T
Gnao1	0.00990791	0.219945	1856.94	0.291832	T
Rbp4	0.00993058	-2.47084	37.5168	0.291832	F
Zpbp	0.00994477	0.600308	75.4908	0.291832	F
Kazn	0.0100335	-0.327351	348.719	0.293378	T
Tbx18	0.0100373	-2.67636	22.8007	0.293378	F
Sptssb	0.0100801	0.821727	25.3165	0.294042	F
Tmem196	0.010113	0.595077	157.875	0.294419	T
Bgn	0.0101621	-2.25744	38.642	0.294681	F
Ccdc80	0.0101911	-0.957634	30.1246	0.294861	F
Itgb4	0.0102084	-1.14778	24.3949	0.294861	F
Enah	0.0102405	0.306227	598.192	0.295208	T
Syndig1	0.010297	0.498058	161.655	0.296256	T
Zmat5	0.010348	-0.971205	23.1127	0.296568	F
Tmem67	0.010373	0.471058	149.532	0.296568	T
Msn	0.010383	-0.523496	87.4289	0.296568	T
Lrrtm3	0.0103885	0.342936	1538.3	0.296568	T
Timp3	0.0104254	-0.580792	604.785	0.297044	T
Parpbp	0.0104818	4.3376	111.431	0.297497	T
Ryr2	0.0106168	0.491282	937.497	0.299633	T
Prkar2b	0.0106342	0.382669	184.177	0.299633	T
RGD735065	0.0106378	-0.510792	82.8389	0.299633	T
Stxbp6	0.0106579	0.392308	496.922	0.299633	T
Slc6a13	0.0106632	-2.5646	154.929	0.299633	T
Gfap	0.0106794	-1.24308	457.669	0.299633	T
Col16a1	0.0107743	-0.601594	51.3117	0.301721	F
Csnk1d	0.0107985	-0.352045	252.303	0.301824	T
Txnip	0.0108488	-0.922749	89.3479	0.302654	T
F13a1	0.0108978	-0.749512	73.7955	0.302727	F
Bhlhe41	0.0109572	-0.794455	32.3719	0.302727	F
Igfbp2	0.0109608	-2.44408	27.0216	0.302727	F
Alas2	0.0109609	0.478601	100.646	0.302727	T
Rnf180	0.0109903	0.419457	229.024	0.302727	T
Vgll4	0.0110014	-0.394855	202.156	0.302727	T
Dcdc2	0.0110161	-0.976539	74.9651	0.302727	F
Ddx5	0.0110785	0.301241	674.933	0.303363	T
Taf13	0.0112755	-0.791214	26.0124	0.307197	F
Lrif1	0.0112832	0.360241	184.932	0.307197	T
Hmgcll1	0.0113477	0.356623	412.641	0.30838	T
Myo5b	0.0113693	1.97051	149.077	0.308397	T
Ppfia2	0.0114107	0.353805	513.225	0.308713	T
Sntg2	0.0114229	0.561455	71.6959	0.308713	F
Phyhd1	0.0115156	-0.565294	76.8906	0.310647	F
Kank2	0.0115946	-1.70607	73.6726	0.311812	F
Casc4	0.0116792	0.339841	326.589	0.312224	T
Gmps	0.0116803	0.367092	176.939	0.312224	T
Rapgef3	0.0117819	-0.467923	227.496	0.313233	T
C7	0.0119189	-2.15433	88.4854	0.316069	T
MGC116121	0.0119687	-0.680837	44.8363	0.316069	F
Asic2	0.0119733	0.43966	625.054	0.316069	T
Ldhb	0.0121038	-0.415877	218.137	0.317917	T
Ssbp2	0.0121151	0.32818	754.175	0.317917	T
NEWGENE_1308171	0.0121802	-2.4934	107.377	0.317917	T
Siah3	0.0121904	0.666935	66.3047	0.317917	F
Rreb1	0.012196	-0.503299	140.621	0.317917	T
C1qtnf7	0.0123287	-0.925354	21.6079	0.320808	F
AC130391.3	0.0123895	-0.553576	66.8243	0.32182	F
Zrsr1	0.0124606	0.644377	69.0651	0.322778	F
Slco2b1	0.0124902	-0.532262	147.749	0.322778	T
Fgf1	0.0124922	-0.331398	317.359	0.322778	T
Cep290	0.0125436	0.35989	168.294	0.323009	T
Znhit6	0.0125451	0.48715	100.137	0.323009	T
Cdkl5	0.0126427	0.339255	312.03	0.324954	T
Khdrbs2	0.0126835	0.534569	944.06	0.325432	T
Pced1b	0.0127198	0.411124	256.663	0.325796	T
Nfix	0.0127579	-0.373908	274.633	0.326204	T
Cubn	0.0127895	-1.97126	27.7622	0.326242	F
Acss3	0.0128315	-0.737138	100.933	0.326242	T
Hps4	0.012855	-0.449821	88.7482	0.326242	T
Cox4i1	0.0128831	-0.454452	194.981	0.326242	T
Aif1l	0.0128926	-0.86006	27.2369	0.326242	F
Foxp2	0.0129224	-0.330302	735.56	0.326434	T
Cfap99	0.0129509	0.85352	80.1758	0.326594	T
Lama5	0.0130013	-0.867438	31.803	0.326734	F
LOC108349189	0.0130219	0.450502	121.389	0.326734	T
Rbfox1	0.0130495	0.390094	1599.94	0.326838	T
Gabrb1	0.0132327	0.506212	2091.7	0.32999	T
Gpm6a	0.0132427	0.392508	963.273	0.32999	T
Fgfr1	0.0133239	-0.372041	206.727	0.331453	T
Tceal9	0.0135525	0.915325	30.5574	0.334405	F
Scn3a	0.0135564	0.317388	439.902	0.334405	T
Gna13	0.0137067	-0.330274	207.599	0.336983	T
Emc3	0.0137772	-0.493082	81.6943	0.33815	T
Chrna7	0.0138322	0.654284	214.285	0.33884	T
Cacnb2	0.0138714	0.346088	946.224	0.33884	T
Acsl1	0.0138751	-0.329041	201.413	0.33884	T
Uap1	0.0138975	-0.671391	79.5055	0.33884	F
Nxph1	0.0139899	0.597848	64.0173	0.34006	F
Rpl3	0.0140038	-0.474124	153.157	0.34006	T
Mmp14	0.01404	-1.26856	25.254	0.34006	F
Cdh12	0.0141249	0.489946	300.761	0.341554	T
Mef2a	0.0141569	0.300727	455.292	0.341765	T
Lmod1	0.0142028	-0.623556	79.5371	0.342312	F
Zrsr2	0.0142263	0.374185	181.305	0.342316	T
Eml3	0.0143401	-0.566386	41.3302	0.343628	F
Cox16	0.0143784	0.497961	83.64	0.343628	T
Vwa3b	0.0144614	1.1245	23.7672	0.343628	F
Rpl10	0.014472	-0.531153	127.735	0.343628	T
Hs6st2	0.0144818	0.437768	381.11	0.343628	T
Amotl2	0.0145145	-0.586048	74.7368	0.343628	F
Ahi1	0.014553	0.434805	1346.46	0.343983	T
Lhfpl2	0.0147924	-0.449157	104.152	0.348522	T
Cdk14	0.0148564	0.404694	1513.49	0.349471	T
Stk10	0.0148944	-0.621672	49.8315	0.349805	F
Neto1	0.0150453	0.447053	312.632	0.352785	T
Dsg2	0.0152254	0.551087	59.5587	0.355855	F
Ryr3	0.0153489	0.555881	681.634	0.355909	T
Iqub	0.0153657	0.519089	113.706	0.355909	T
Colec12	0.0153983	-2.1885	166.788	0.355909	T
Dmc1	0.0154086	0.665595	49.0436	0.355909	F
Gabpb1	0.0154306	0.368048	136.857	0.355909	T
Hnrnpa2b1	0.0154454	0.565374	280.971	0.355909	T
Stxbp5	0.0154835	0.348756	871.32	0.355909	T
Rpl7	0.0155346	-0.731546	203.569	0.356259	T
Olfml2a	0.0156304	-1.76285	48.0407	0.357383	F
Pmch	0.0156907	4.6951	110.683	0.358207	T
Casd1	0.0157393	0.461524	96.5658	0.358759	T
Ptprr	0.015823	0.346753	337.272	0.360108	T
Lrrc4c	0.0159342	0.321747	1372.64	0.361375	T
Idh3g	0.0159569	-0.436692	134.572	0.361375	T
Chst15	0.0159966	-1.43752	63.9683	0.361375	F
Adcy8	0.0160016	0.337586	525.285	0.361375	T
RGD1560034	0.0160742	-0.728043	119.424	0.362459	T
Zranb2	0.0161462	0.341192	270.27	0.363067	T
Arid4a	0.0161506	0.443605	210.281	0.363067	T
Gucy1a2	0.0162162	0.351223	569.522	0.36343	T
Stxbp4	0.0162773	-0.386344	153.498	0.364246	T
Fli1	0.0164344	-0.552016	125.946	0.366645	T
Cdc14a	0.0167943	-0.507047	176.107	0.371584	T
Tmtc2	0.0168553	0.33164	837.432	0.371584	T
Ehd4	0.0168676	-0.489044	104.953	0.371584	T
Man2a1	0.0168795	0.461142	228.563	0.371584	T
Itpr1	0.0168833	-0.425555	587.878	0.371584	T
Eef2k	0.0169115	-0.420845	132.779	0.371649	T
Dclk1	0.0170201	0.414457	1663.26	0.372921	T
Ddr2	0.0170886	-1.56386	54.5944	0.372979	F
Enkur	0.0170913	0.968106	25.6516	0.372979	F
RT1-T24-4	0.0171243	-0.573384	129.999	0.372979	T
Zfpm2	0.017231	0.351234	475.58	0.374427	T
Ylpm1	0.0172671	0.325703	580.109	0.374427	T
Dnah2	0.017361	1.20132	22.1893	0.374427	F
Fstl4	0.0173616	0.544586	197.116	0.374427	T
Il6r	0.0173625	-0.72101	56.7887	0.374427	F
Rhox2	0.0173638	-1.71642	160.541	0.374427	T
Nxpe3	0.0173946	0.455413	108.236	0.374427	T
Sema7a	0.017413	-0.51842	109.418	0.374427	T
Adgrb3	0.01742	0.347687	4994.92	0.374427	T
Ncl	0.0177026	0.450359	323.217	0.379252	T
Bag1	0.0177228	-0.57249	51.6669	0.379252	F
Gnal	0.0177506	0.29148	251.272	0.379252	T
Baiap2l1	0.0177734	-0.949742	23.4788	0.379252	F
Cyb5r1	0.0178198	-0.771639	30.2152	0.379691	F
Tram2	0.0180926	-0.651475	31.2411	0.383615	F
Y_RNA	0.0181083	2.61558	387.063	0.383615	T
C2	0.0182587	-1.01926	23.4873	0.385848	F
Phactr2	0.0182663	-0.743937	88.461	0.385848	T
Nfe2l2	0.0184348	-0.558386	68.2805	0.388851	F
Dab1	0.0185033	0.408281	862.202	0.389736	T
Wdr17	0.0186169	0.521157	92.1089	0.390075	T
Efcab7	0.0186295	0.519055	73.197	0.390075	F
Klhl32	0.018641	0.32256	540.488	0.390075	T
Stoml2	0.0186763	-0.604226	39.2693	0.390075	F
Phlda1	0.0186786	-0.86732	25.8427	0.390075	F
Lhfpl4	0.0188459	0.49433	124.231	0.393011	T
Spock3	0.0189041	0.409997	1147.36	0.393394	T
Lamb1	0.0189178	-0.569783	56.4261	0.393394	F
Rsrc2	0.0190628	0.357712	129.299	0.395849	T
Chchd6	0.0191299	0.354236	298.449	0.396359	T
Mphosph6	0.0191413	0.791836	21.8459	0.396359	F
Ppp1r9a	0.0192674	0.32017	727.937	0.398041	T
Ak5	0.0192766	0.347096	456.964	0.398041	T
Mdk	0.0194224	-0.641463	55.2323	0.400488	F
Tmtc4	0.0195169	-0.571172	92.4278	0.401802	T
Arhgef2	0.0195408	-0.367107	173.842	0.401802	T
Mnat1	0.0196093	0.328407	231.011	0.402182	T
Slc25a3	0.0196735	-0.346076	292.801	0.402573	T
Sh3pxd2b	0.0197144	-0.461281	121.002	0.402573	T
Caskin2	0.0197456	-0.536778	54.1873	0.402573	F
Cap2	0.0198051	0.377548	249.001	0.40273	T
Psap	0.0198714	-0.296798	1193.39	0.40297	T
Rell2	0.0198717	-0.567412	48.1305	0.40297	F
Shisal1	0.0199189	0.482023	347.506	0.40298	T
Dcn	0.019927	-2.40701	33.7238	0.40298	F
Prtg	0.0200201	-0.503034	84.3949	0.404007	T
Cep83	0.0200327	0.353996	206.206	0.404007	T
Eya2	0.0200715	-1.56425	100.088	0.404235	T
Aff1	0.0201956	-0.533536	161.145	0.406178	T
Jcad	0.0203246	-0.706975	158.703	0.408037	T
Col11a1	0.0203484	0.645353	108.862	0.408037	T
Ssb	0.0204637	0.453475	117.14	0.409173	T
Nipal4	0.0205348	-0.731953	39.6443	0.409173	F
Nol4	0.0205511	0.377282	490.509	0.409173	T
Grn	0.0206068	-0.565034	50.5866	0.409173	F
Mbnl2	0.0206322	0.278648	1043.79	0.409173	T
Col14a1	0.0206975	-1.70639	86.7121	0.409173	T
Gabra5	0.0207271	0.514461	126.564	0.409173	T
St3gal1	0.0207579	-0.489035	148.73	0.409173	T
RGD1304728	0.0207852	0.369299	143.847	0.409173	T
Sorcs3	0.0208277	0.533481	692.238	0.409173	T
Nsrp1	0.0209661	0.566748	71.5847	0.409173	F
Tnr	0.0209848	0.440303	810.732	0.409173	T
Gprasp1	0.0210165	0.439565	941.115	0.409173	T
Ptprk	0.0210412	0.326399	1220	0.409173	T
Chrm3	0.0210954	1.01982	32.9168	0.409173	F
Ppil1	0.0210992	0.564304	165.915	0.409173	T
Aldh6a1	0.0211008	-0.36693	153.107	0.409173	T
Itprid2	0.0211267	-0.37314	229.069	0.409173	T
Fn1	0.0211499	-1.11698	218.177	0.409173	T
Cabcoco1	0.0211516	0.495176	82.2838	0.409173	T
Trabd2b	0.0213597	-1.63079	69.0496	0.411521	F
Top1	0.0213738	0.270158	360.327	0.411521	T
Hcrtr2	0.021385	0.568457	118.098	0.411521	T
Ttc37	0.0214715	0.31738	338.778	0.412646	T
Sync	0.0217837	0.542293	56.7096	0.417317	F
Cntn6	0.021864	0.348506	431.608	0.418003	T
Rnf213	0.0219237	-0.493043	113.897	0.4186	T
Nostrin	0.0220711	-0.818908	30.4126	0.419779	F
Egfem1	0.0221554	0.630129	119.997	0.420838	T
LOC100911485	0.0222861	-0.502226	117.71	0.421839	T
Cspg4	0.0223229	-0.491232	84.5434	0.421839	T
Cacnb4	0.0225658	0.337194	603.101	0.42559	T
Rgs22	0.022618	1.60265	39.5981	0.42559	F
Ppp3ca	0.0226711	0.260644	1416.93	0.42559	T
Flcn	0.0226927	-0.440613	91.3134	0.42559	T
Nxpe2	0.0227617	0.760012	26.5486	0.42559	F
Coro1b	0.0227805	-0.535279	58.6579	0.42559	F
Sh3gl3	0.0227936	0.303969	387.563	0.42559	T
Sh3bp2	0.0227976	-0.666899	35.4929	0.42559	F
Akr1a1	0.0228479	-0.383556	175.958	0.42559	T
Lamp1	0.0228531	-0.317862	401.908	0.42559	T
Mcmdc2	0.0228687	0.42806	119.529	0.42559	T
Atp13a2	0.0229756	-0.395682	159.355	0.426035	T
Usp53	0.0230232	-0.468985	264.808	0.426035	T
Prim1	0.0231214	0.684303	52.2982	0.426035	F
Ddx59	0.0231276	-0.678714	24.3245	0.426035	F
Cpne7	0.0231439	-0.610019	96.4377	0.426035	T
Trpc7	0.0231534	0.668804	53.6911	0.426035	F
Mdga2	0.0232999	0.327992	1219.36	0.427668	T
Tmem63a	0.0233626	-0.792904	110.113	0.427938	T
Pxn	0.0234024	-0.583709	82.5172	0.427938	T
Knop1	0.0234607	0.584049	65.7845	0.42794	F
Eno1	0.0235106	-0.324992	500.016	0.428249	T
Prlr	0.0235612	0.445638	92.6055	0.428249	T
Rsf1	0.0235894	0.339972	410.493	0.428249	T
Fam163b	0.0236071	0.781932	37.5745	0.428249	F
Arhgef9	0.0236233	0.348571	846.287	0.428249	T
Chpt1	0.0236535	0.315597	165.809	0.428268	T
Ap3s1	0.023715	0.375919	121.539	0.428326	T
LOC108352650	0.023764	-0.547062	60.2518	0.428388	F
Mlip	0.023796	0.720159	59.2427	0.428388	F
G3bp2	0.0238157	0.301141	341.39	0.428388	T
Ogn	0.0238349	-2.11919	64.3398	0.428388	F
Kyat1	0.0239366	0.729988	21.3789	0.429465	F
Slc27a4	0.0239533	-0.465764	83.6773	0.429465	T
Srpra	0.0240098	-0.488259	111.079	0.429576	T
Doc2a	0.0241589	0.85914	20.3487	0.431306	F
Lmo4	0.0241866	-0.638425	80.1099	0.431306	T
Podxl	0.0243186	-0.52679	151.066	0.432848	T
Hunk	0.0243915	0.557508	53.0156	0.433368	F
Tbx19	0.0244068	0.834889	33.7935	0.433368	F
S100b	0.0245039	-0.284567	1402.26	0.434461	T
Iqcb1	0.0245411	0.384218	141.777	0.434461	T
Ccdc180	0.0246841	0.70515	74.1963	0.43605	F
Scel	0.0247062	0.922011	25.3705	0.43605	F
Btrc	0.0248017	0.2619	458.482	0.437212	T
Lrch2	0.0248771	0.50062	114.107	0.437368	T
Ptpro	0.0248835	0.472913	433.073	0.437368	T
Akt3	0.0248998	0.303868	1235.24	0.437368	T
Agbl3	0.0251028	0.46716	173.744	0.440408	T
Lrrc7	0.0251398	0.423047	1181.43	0.440531	T
Mocs1	0.0251848	-0.623525	46.3904	0.440794	F
Eml2	0.0253067	-0.329569	343.789	0.441875	T
Adhfe1	0.0253602	-0.372425	103.98	0.442031	T
Cttn	0.0253757	-0.315385	284.635	0.442031	T
Asxl3	0.0255442	0.383019	152.746	0.444231	T
Lrrc8a	0.0255913	-0.376651	186.576	0.444231	T
Rplp1	0.0255939	-0.49844	153.799	0.444231	T
Fyn	0.0257685	0.300092	736.938	0.444231	T
Eif5b	0.0258643	0.487919	155.631	0.444231	T
Pak3	0.0258961	0.363733	447.714	0.444231	T
Sh3kbp1	0.0259608	0.385004	537.791	0.444231	T
Adgrg6	0.0259646	-1.08301	466.038	0.444231	T
Clmp	0.0259656	-0.453516	216.617	0.444231	T
Rab11fip5	0.0259841	-0.3485	150.346	0.444231	T
Brinp3	0.0260167	0.386025	922.903	0.444231	T
Zfp180	0.0260252	-0.439058	107.997	0.444231	T
Sall1	0.0260752	-0.563889	69.4242	0.444231	F
Sox5	0.0261247	0.464532	370.481	0.444231	T
Evc	0.0261838	-0.676546	35.4573	0.444231	F
Dock6	0.0261938	-0.747759	50.9317	0.444231	F
Cdh8	0.0262325	0.319734	1046.65	0.444231	T
Zc3h15	0.0262612	0.391642	150.066	0.444231	T
Arhgap18	0.0262921	0.33346	275.71	0.444231	T
Gprc5b	0.0263412	-0.289062	840.374	0.444231	T
Ahnak	0.0263533	-1.32705	904.974	0.444231	T
Tjp2	0.0263565	-0.407879	223.474	0.444231	T
RGD1564405	0.0264633	0.522052	85.0813	0.444231	T
Ttc39c	0.0265508	0.30988	228.366	0.444231	T
Fam131b	0.0265702	-0.420302	119.334	0.444231	T
Grid2	0.026602	0.356317	1128.59	0.444231	T
Camsap2	0.0266467	0.217047	668.449	0.444231	T
Grin2b	0.0266657	0.317786	1629.57	0.444231	T
Stat1	0.0266726	-0.518763	115.755	0.444231	T
Cd82	0.0266758	-0.521002	103.701	0.444231	T
Bptf	0.0267109	0.219731	544.38	0.444231	T
Fam117b	0.0267257	0.262857	391.317	0.444231	T
Slc4a2	0.0267359	-0.49679	55.4883	0.444231	F
Myo9b	0.0267376	-0.323847	247.233	0.444231	T
Ccdc88a	0.0267409	0.32029	558.569	0.444231	T
LOC100912195	0.0268136	0.658147	35.532	0.444936	F
Tacr1	0.0269912	0.613583	39.2038	0.447378	F
Tenm4	0.0270258	0.496607	1315.87	0.447447	T
Fam49a	0.0271032	0.364432	374.368	0.447507	T
Ptprn2	0.0271283	0.338972	2008.47	0.447507	T
RGD1564053	0.0272435	0.458747	358.98	0.447507	T
Slc22a8	0.0273133	-1.72468	61.0749	0.44767	F
F11r	0.0273906	-0.979073	23.5929	0.448134	F
Rprd2	0.0274026	0.293831	242.264	0.448134	T
St3gal5	0.0274663	-0.340015	183.816	0.448561	T
Plekha2	0.0274897	-0.736293	32.8175	0.448561	F
Pnma3	0.0276097	0.647602	123.105	0.449387	T
Tmem266	0.0276129	0.570993	83.3599	0.449387	T
Tcerg1	0.0276401	0.29991	372.185	0.449387	T
Gabarap	0.0276626	-0.471907	130.773	0.449387	T
Efcab6	0.0277155	0.649258	36.4553	0.449432	F
Tmbim6	0.027736	-0.331265	240.98	0.449432	T
RGD1560289	0.0278503	0.393712	132.331	0.450446	T
Cdh18	0.0281849	0.380993	617.237	0.453885	T
Pth1r	0.0281923	-1.02408	22.1283	0.453885	F
Trim33	0.0282173	0.293218	393.572	0.453885	T
Rbm25l1	0.0282694	0.509909	94.2171	0.454226	T
Ctsl	0.0284903	-0.468678	68.0746	0.456335	F
Tgfbr2	0.0285194	-0.591424	85.5821	0.456335	T
Ormdl2	0.0285248	-0.780092	22.2261	0.456335	F
Gpr149	0.0286745	0.515735	76.8687	0.45734	F
Swap70	0.0286881	-0.661164	43.0232	0.45734	F
Mapk3	0.0287121	-0.442088	108.362	0.45734	T
Slc35d2	0.0287952	-0.836082	24.2079	0.458109	F
Nfe2l1	0.0288227	-0.352434	455.69	0.458109	T
Vps28	0.0288588	-0.498021	59.5733	0.458189	F
Sorcs1	0.0289646	0.375786	1538.4	0.459371	T
Vhl	0.0290501	-0.508473	44.7872	0.459736	F
Krt26	0.0290998	0.710095	25.2161	0.459856	F
Lztr1	0.0292925	-0.47458	92.8137	0.461091	T
Gpr139	0.029345	0.788744	33.6328	0.461422	F
Fam171b	0.0294065	0.322382	249.989	0.461563	T
Elmsan1	0.0294167	-0.377615	124.696	0.461563	T
Tmem14a	0.0294535	0.527209	73.6178	0.461591	F
Per2	0.0295241	-0.451746	121.104	0.461591	T
Fbxo15	0.0295368	0.440049	112.874	0.461591	T
Prkcd	0.0296296	-0.99785	29.6902	0.461591	F
Uqcrfs1	0.0296409	-0.507022	58.815	0.461591	F
Pgs1	0.029647	-0.511722	57.1457	0.461591	F
Mapkapk3	0.0296632	-0.720491	23.6041	0.461591	F
Ccdc30	0.0296809	0.381975	237.493	0.461591	T
Ccdc13	0.0297011	0.606326	39.7584	0.461591	F
Cacng8	0.029829	0.499597	146.091	0.462952	T
Gabrb2	0.0298516	0.340052	683.217	0.462952	T
Col13a1	0.0299096	-0.926393	20.7036	0.463363	F
Erc1	0.0299884	0.240856	584.542	0.464063	T
Tppp3	0.030018	-0.492778	48.4601	0.464063	F
Tnfrsf11b	0.0301016	-0.807586	66.6293	0.464632	F
Tmem108	0.030118	0.826738	20.6293	0.464632	F
Tnfrsf11a	0.030213	1.04463	122.078	0.465353	T
Igf1r	0.030228	-0.304681	1153.96	0.465353	T
LOC100911486	0.0305606	-1.01406	26.967	0.467004	F
LOC361914	0.0305757	0.670753	37.2494	0.467004	F
Celf2	0.0305894	0.306492	1825.9	0.467004	T
Cfap36	0.0306724	0.295453	189.136	0.467512	T
Syt14	0.0307123	0.305581	382.232	0.467512	T
Cdc42ep4	0.0308454	-0.49912	82.7584	0.46848	T
Shprh	0.0311022	0.2902	293.264	0.470138	T
Lrrn3	0.0311254	0.347174	165.003	0.470138	T
LOC108348096	0.0311454	0.357167	270.732	0.470138	T
Celf6	0.0312392	0.488981	153.521	0.470229	T
Hecw1	0.0312403	0.261296	1432.44	0.470229	T
Ttc3	0.0315076	0.252041	2244.58	0.472532	T
Glra3	0.0315202	0.461816	776.816	0.472532	T
Pttg1ip	0.0315914	-0.488955	91.2711	0.472532	T
Rps18	0.031602	-0.506628	66.5464	0.472532	F
Dzip3	0.0317012	0.339997	269.866	0.472532	T
Rxra	0.0317052	-0.398112	86.7379	0.472532	T
Npr1	0.031728	-0.614384	27.0234	0.472532	F
Paox	0.0317579	-0.77408	44.4117	0.472532	F
Braf	0.0317941	0.249852	432.201	0.472532	T
Armc9	0.0319412	0.263892	319.938	0.473228	T
Slc35c2	0.0320134	-0.637096	33.1696	0.473228	F
Fank1	0.0320283	0.6545	30.8265	0.473228	F
Rap1b	0.032068	-0.56243	53.7923	0.473228	F
Ddx23	0.0320824	-0.428569	84.3436	0.473228	T
Hnrnph2	0.0321024	0.446652	105.18	0.473228	T
Eps15l1	0.0321236	-0.271591	362.861	0.473228	T
Akr1b1	0.0321964	-0.615462	42.3998	0.473825	F
Pdcd4	0.0322624	0.305732	250.906	0.474139	T
Pdzrn3	0.0323435	-0.962349	609.879	0.474565	T
Rack1	0.0325602	-0.486679	88.5264	0.477269	T
Lca5	0.0326407	0.444436	75.3435	0.477972	F
Ppp1r14a	0.0328473	-0.757425	35.8504	0.479395	F
Gstp1	0.0328718	-0.579477	82.3621	0.479395	T
Gucy1a1	0.0328805	0.439095	92.5795	0.479395	T
Wsb2	0.0329009	-0.38286	106.848	0.479395	T
Camk4	0.0329414	0.363927	256.225	0.479415	T
Jazf1	0.0329675	0.264576	962.41	0.479415	T
RragB	0.033225	0.348268	271.85	0.479542	T
Nfatc1	0.0332405	-0.681434	44.4063	0.479542	F
Rhpn2	0.0332488	-0.593566	46.4279	0.479542	F
Arap3	0.0332852	-0.570379	35.6617	0.479542	F
Gdap1	0.033354	0.302644	217.582	0.479542	T
Fras1	0.0333714	0.573634	326.514	0.479542	T
Apcdd1	0.0334119	-0.640303	40.8466	0.479542	F
Bclaf1	0.0334249	0.233809	597.165	0.479542	T
Col4a5	0.0334467	-0.690778	119.836	0.479542	T
Gsn	0.0334509	-0.399149	285.977	0.479542	T
Actn4	0.0334646	-0.301007	301.6	0.479542	T
RNase_MRP	0.0334901	-0.493276	461.692	0.479542	T
Angptl2	0.0334969	-0.397646	121.07	0.479542	T
Arhgap6	0.033566	-0.518714	44.8663	0.479542	F
Cep295	0.0335936	0.340728	383.145	0.479542	T
Rsph10b	0.0336049	0.930782	36.193	0.479542	F
Zfp398	0.0336422	0.362528	119.636	0.479542	T
LOC100910418	0.0336612	-0.922564	58.3443	0.479542	F
Hnrnpu	0.0337065	0.311292	623.301	0.479723	T
Wbp1l	0.0337626	-0.368381	222.627	0.480056	T
Gria4	0.0338197	0.316215	1927.18	0.480403	T
Arl8b	0.0338949	0.240609	491.82	0.481006	T
Rabgap1l	0.0340297	0.261244	966.375	0.482443	T
Tanc2	0.0340617	0.278739	1456.35	0.482443	T
Ghitm	0.0341771	-0.355593	167.766	0.48293	T
Csrp1	0.0342029	-0.389812	353.413	0.48293	T
Adamts12	0.0342275	-1.61521	181.042	0.48293	T
Nsg2	0.0343351	0.383088	766.05	0.483621	T
Lrrc1	0.0343971	0.326425	248.762	0.483621	T
Man1c1	0.0343972	-0.37285	212.775	0.483621	T
Atl1	0.0344081	0.279763	315.458	0.483621	T
Ephb2	0.0344932	0.392472	330.817	0.484354	T
Nkd1	0.034703	-0.509727	156.775	0.48614	T
Scmh1	0.034788	0.262249	380.567	0.48614	T
Neurl4	0.0348068	-0.452445	82.7693	0.48614	T
Tubb2a	0.0348193	-0.349293	650.772	0.48614	T
Kcnk9	0.0348247	0.39716	94.7975	0.48614	T
Actl6b	0.0348507	0.551312	40.6587	0.48614	F
Dock3	0.0348518	0.298764	1207.02	0.48614	T
Pltp	0.0348936	-0.469366	84.7034	0.486262	T
Homer1	0.0349634	0.449692	266.444	0.486289	T
Gask1a	0.034984	-0.563224	37.8522	0.486289	F
Ric3	0.035075	0.325272	199.427	0.486289	T
Slc6a6	0.0351157	-0.28274	293.889	0.486289	T
Degs1	0.0351181	-0.461185	89.4951	0.486289	T
Dok6	0.0351497	0.38441	844.791	0.486289	T
Akap5	0.03521	0.722018	20.5017	0.486289	F
Adcy2	0.0352698	0.335028	360.941	0.486289	T
Ptk7	0.0353536	-0.722162	26.7356	0.486674	F
Stk24	0.0356089	-0.369351	94.9351	0.488923	T
Tmem9	0.0356464	-0.676512	29.2149	0.488923	F
Kcnc1	0.0356492	0.306603	577.451	0.488923	T
Gja1	0.03565	-0.299493	816.306	0.488923	T
Abcf3	0.0357178	-0.416806	92.9109	0.488942	T
Fgd4	0.0357179	0.342242	283.534	0.488942	T
Max	0.0358242	-0.363193	164.128	0.489202	T
Bmp6	0.0358264	-1.20467	448.668	0.489202	T
Itgb1	0.0358466	-0.409018	249.852	0.489202	T
Dnm1l	0.03587	0.318182	441.722	0.489202	T
Cpsf6	0.0360338	0.258804	352.698	0.489539	T
Vav2	0.0360526	-0.380437	174.359	0.489539	T
Trank1	0.0361248	0.458471	380.785	0.489539	T
Gulp1	0.0361257	-0.471175	243.181	0.489539	T
Slc28a2	0.0361277	0.617709	57.06	0.489539	F
Slc24a5	0.0363407	0.408385	112.682	0.490776	T
Jup	0.0364133	-0.476093	51.7399	0.491145	F
Eef2	0.0364613	-0.294264	843.327	0.491342	T
Luc7l3	0.0364992	0.326544	299.832	0.491402	T
Parvb	0.0366743	-0.305543	258.545	0.493307	T
Car10	0.0367279	0.456343	1157.44	0.493401	T
Adap2	0.0367483	-0.571009	43.2458	0.493401	F
Mrrf	0.0369991	-0.385836	74.5438	0.495302	F
Trappc2l	0.0370713	-0.689804	21.5731	0.495302	F
Slc2a12	0.0370747	-1.22045	89.2925	0.495302	T
Cdh4	0.0371219	0.475027	95.1873	0.495302	T
Vps51	0.0371604	-0.649683	21.3586	0.495302	F
Ano5	0.0372359	0.453391	142.842	0.495302	T
Dpp10	0.037251	0.362358	336.697	0.495302	T
Shank2	0.0372883	0.382072	622.53	0.495302	T
Reps1	0.0373457	0.256204	236.527	0.495302	T
Nhsl1	0.0374476	-0.31444	192.63	0.495302	T
Sulf1	0.0374562	-0.286373	239.05	0.495302	T
Cdr2	0.0374583	-0.659839	37.456	0.495302	F
Olfml1	0.037483	-0.490292	65.1193	0.495302	F
RGD1562029	0.0374963	0.814915	47.088	0.495302	F
Ppil6	0.037679	0.638845	58.8765	0.497002	F
AC118772.1	0.0377578	-1.27776	20.9727	0.497002	F
Eno4	0.0377965	0.642748	27.7703	0.497002	F
Pcyt2	0.0378182	-0.515757	53.3787	0.497002	F
Nmnat2	0.0378407	0.307011	808.813	0.497002	T
Tcerg1l	0.0378617	0.45434	174.817	0.497002	T
Lrp1	0.0380617	-0.232383	1589.97	0.498746	T
Basp1	0.038063	0.400637	224.92	0.498746	T
Uxs1	0.0380963	0.338015	388.493	0.498746	T
Slc8a3	0.038223	0.309468	760.186	0.499059	T
Kcnip1	0.0383393	0.412516	635.826	0.499059	T
Nrbp2	0.0383501	-0.290743	229.066	0.499059	T
Suox	0.0383506	-0.685586	25.1576	0.499059	F
Hnrnpr	0.0384776	0.345078	178.205	0.499059	T
Upf2	0.0384828	0.326362	185.912	0.499059	T
Kcnh1	0.0384878	0.390229	330.31	0.499059	T
Evl	0.0384955	0.246933	444.732	0.499059	T
Limch1	0.0385363	0.302126	1460.91	0.499059	T
Pla2g6	0.0385386	-0.345265	101.782	0.499059	T
Pgpep1	0.0385915	-0.762046	28.0681	0.499059	F
Ppp1r1b	0.0386559	-0.601708	49.6608	0.499059	F
Lias	0.0386688	-0.512691	45.3617	0.499059	F
Bach1	0.0386923	-0.43581	62.8956	0.499059	F
Acacb	0.0386973	-0.629088	33.4522	0.499059	F
Dnai1	0.0387873	0.739204	37.6481	0.499344	F
Rnpepl1	0.0391129	-0.673154	24.919	0.501819	F
Taf15	0.0391161	0.310278	310.772	0.501819	T
Rerg	0.039322	0.321595	160.977	0.503224	T
Mad1l1	0.0393233	-0.329313	152.946	0.503224	T
Slc35g2	0.0394251	0.547902	45.0298	0.503224	F
Klhl7	0.0394263	0.312185	342.449	0.503224	T
Cstf2	0.0394801	0.409589	249.757	0.503224	T
Gabra1	0.0395189	0.263463	572.651	0.503224	T
Sidt2	0.0395443	-0.431013	104.223	0.503224	T
Cox5b	0.0396003	-0.460046	68.9489	0.503224	F
Prr4	0.0396021	0.70992	25.4337	0.503224	F
Padi2	0.0398267	-0.390875	192.171	0.504991	T
Lypd1	0.039936	0.449491	115.842	0.50516	T
Faxc	0.0399606	0.316124	161.423	0.50516	T
Togaram2	0.0399969	0.587852	29.7572	0.505184	F
AC141959.1	0.0400889	-0.859875	29.5543	0.505911	F
Xk	0.0401544	0.551178	43.8844	0.506086	F
Vldlr	0.0401715	0.341512	177.899	0.506086	T
Lrrtm4	0.0402492	0.553331	55.5072	0.506624	F
Ssrp1	0.0402832	-0.375042	93.154	0.506624	T
Dscaml1	0.0404556	0.465977	935.445	0.508066	T
Ndufs2	0.0405194	-0.313524	193.577	0.508066	T
Slc8a1	0.0405511	0.253373	1971.28	0.508066	T
Dnajb2	0.0405662	-0.320856	168.674	0.508066	T
Iqsec2	0.0405707	0.31514	206.707	0.508066	T
Ube2k	0.0406376	0.224554	505.036	0.508472	T
B4galt6	0.0406788	0.351948	283.982	0.508553	T
Sema5b	0.0409035	-0.792848	45.784	0.510496	F
Jade3	0.0410739	0.523669	59.3531	0.510739	F
Sec14l5	0.0410985	-0.565096	57.7688	0.510739	F
Ccdc146	0.041113	0.587952	50.0568	0.510739	F
Clptm1l	0.0411372	-0.526898	117.514	0.510739	T
Usp9x	0.0411547	0.22275	1748.56	0.510739	T
Pdcl2	0.0411662	0.57821	41.9649	0.510739	F
Trim67	0.0412951	0.677987	35.4615	0.511133	F
Zfpm1	0.0412962	-0.527763	41.0348	0.511133	F
Nos3	0.0413532	-0.66536	22.9959	0.511133	F
Ccng1	0.0413533	0.43026	91.2631	0.511133	T
Prune2	0.0413718	0.311045	205.237	0.511133	T
Srsf1	0.0417317	0.302414	246.001	0.514909	T
Enho	0.041782	-0.793674	20.1366	0.514909	F
Elovl2	0.0417877	0.397123	69.3519	0.514909	F
Aph1a	0.0418175	-0.621585	44.5293	0.514909	F
Parp14	0.0419725	-0.535553	46.9058	0.515671	F
Dgkz	0.0419892	-0.312388	340.935	0.515671	T
Atp7b	0.0419986	-0.4966	47.0379	0.515671	F
Glis1	0.0420197	0.574934	36.5074	0.515671	F
Kcnh5	0.0422179	0.865277	209.074	0.517334	T
Zfp667	0.0422256	0.506149	56.9467	0.517334	F
Ppp1r1a	0.0423413	-0.978239	44.3549	0.517797	F
Hpca	0.042369	0.658739	60.6039	0.517797	F
Nexmif	0.0425201	0.348246	213.861	0.518873	T
Nat8l	0.0425346	-0.415772	165.167	0.518873	T
Wnt4	0.042563	-0.962065	20.6607	0.518873	F
Cers6	0.0427715	0.317435	339.63	0.520484	T
Furin	0.0428013	-0.566811	39.1589	0.520484	F
Phldb2	0.0428686	-1.09399	120.558	0.520871	T
Prkcb	0.043018	0.245171	1395.85	0.522129	T
Ephb4	0.0430437	-0.805464	21.5806	0.522129	F
Ndufs4	0.0430787	0.292642	289.381	0.522129	T
Plscr1	0.043205	-0.761838	44.528	0.522859	F
Slc2a1	0.0432514	-0.49877	304.931	0.522859	T
Grk2	0.0433182	-0.357966	171.615	0.522859	T
Eif3b	0.0433631	-0.402037	106.627	0.522859	T
Antxr2	0.0433975	-0.73276	25.8187	0.522859	F
Flvcr2	0.0434109	-0.919215	22.3761	0.522859	F
Zfp36l1	0.0434666	-0.51644	74.3342	0.522859	F
Mfhas1	0.0435041	0.302469	215.036	0.522859	T
Psmd7	0.04353	0.37338	80.5083	0.522859	T
R3hdm1	0.0435301	0.297627	519.822	0.522859	T
Gtf2h2	0.0436025	0.495135	43.1808	0.522875	F
Cpne5	0.0436932	0.574962	68.0879	0.523468	F
Rgl2	0.0437232	-0.668524	23.592	0.523468	F
U2surp	0.0438071	0.286235	290.474	0.523673	T
Bak1	0.0438116	-0.73904	27.1327	0.523673	F
Dab2	0.0438958	-1.14232	104.648	0.524254	T
Fmnl3	0.044068	-0.701471	28.3111	0.525437	F
Il1r1	0.0441021	-1.3697	108.835	0.525437	T
Ktn1	0.0443188	0.307691	322.143	0.526678	T
Ccdc181	0.0443555	0.478111	48.2634	0.526678	F
LOC100912618	0.044376	-0.337855	153.402	0.526678	T
Kcnq5	0.0443854	0.855489	249.828	0.526678	T
Pnma8a	0.0445502	0.671916	71.5071	0.528207	F
Calcr	0.0446603	2.04396	29.4912	0.529086	F
Arfgef3	0.0447015	0.261652	448.547	0.529124	T
Dapk1	0.0447709	0.293932	292.664	0.529124	T
LOC103689954	0.0449144	-0.783492	20.3156	0.529819	F
Actg1	0.0449153	-0.343927	307.756	0.529819	T
Rps5	0.0449384	-0.61078	50.5311	0.529819	F
Ctnnal1	0.0451202	0.298779	323.16	0.52985	T
Eif3a	0.0451212	0.280891	281.314	0.52985	T
Kif2a	0.0452088	0.27888	324.781	0.529944	T
Itpr2	0.0452194	-0.318613	242.583	0.529944	T
Sntg1	0.0452834	0.311057	641.804	0.529944	T
Zfhx3	0.0453507	0.287336	469.023	0.529944	T
Jag1	0.0453653	-0.712203	50.0428	0.529944	F
Abca1	0.0453674	-0.262461	415.778	0.529944	T
Aifm3	0.0453964	-0.385445	111.107	0.529944	T
Immp1l	0.0454487	0.288322	146.648	0.529944	T
Vat1l	0.0454537	0.415772	625.704	0.529944	T
Trabd	0.0455652	-0.60211	27.9367	0.530824	F
Ctif	0.0456515	0.233268	951.296	0.531408	T
Ap1s3	0.0458482	0.695743	32.26	0.532854	F
Jakmip2	0.0460075	0.353928	729.439	0.534191	T
Ar	0.0460359	0.482586	89.2878	0.534191	T
Phf8	0.0461821	0.308011	204.606	0.5347	T
Peg3	0.0462226	0.301807	3773.55	0.5347	T
Ifi27	0.0464988	-1.08471	20.487	0.536987	F
Lpcat2	0.0465422	0.381139	119.162	0.536987	T
Creg2	0.0465691	0.512755	48.1266	0.536987	F
Kirrel3	0.0467638	0.36397	212.682	0.538659	T
Ilk	0.0468239	-0.375502	129.35	0.538659	T
Hnrnph3	0.0469045	0.248529	396.039	0.538742	T
Axl	0.0470756	-0.613338	79.1035	0.539302	F
Ccdc66	0.0471968	0.327102	193.971	0.539302	T
Fus	0.0472185	0.279347	299.108	0.539302	T
Sned1	0.0472283	-1.1921	175.384	0.539302	T
St7l	0.0472429	0.255201	320.211	0.539302	T
Lama4	0.0472795	-0.389107	119.633	0.539302	T
Cnih3	0.0472834	1.26212	58.9939	0.539302	F
Pink1	0.0473533	-0.357686	228.772	0.53968	T
Atxn1	0.0474036	0.252484	747.523	0.539836	T
Laptm5	0.0475003	-0.67432	25.1251	0.539861	F
Gna12	0.0475319	-0.276922	500.403	0.539861	T
Bcan	0.0475456	-0.328343	310.087	0.539861	T
Slc4a10	0.0475902	0.281892	796.763	0.539861	T
Arhgef10	0.0476262	-0.360625	221.283	0.539861	T
Topaz1	0.0477342	0.728694	20.1215	0.540669	F
Fbxo36	0.0479521	0.476576	59.0226	0.542386	F
Rnf150	0.0480072	0.288837	454.772	0.542386	T
Bod1l1	0.0480439	0.333433	254.775	0.542386	T
Ppp2r2b	0.0482372	0.281745	1738.16	0.542386	T
Abca2	0.0482637	-0.323856	688.194	0.542386	T
Unc5c	0.0482918	0.331369	351.491	0.542386	T
Igsf21	0.0483084	0.425738	63.5534	0.542386	F
Capns1	0.0483539	-0.343087	109.319	0.542386	T
Clnk	0.0483654	0.432073	133.492	0.542386	T
Lcor	0.0484103	0.272656	456.448	0.542451	T
LOC103695118	0.048445	0.47731	49.1057	0.542451	F
Slc39a1	0.048535	-0.629685	50.8606	0.543045	F
Sap130	0.0485791	0.27482	214.576	0.543126	T
Pcm1	0.0486815	0.232957	701.279	0.543443	T
Rab1b	0.048824	-0.375844	117.802	0.544208	T
Msantd2	0.0489279	0.294015	211.171	0.544953	T
Ivns1abp	0.0489668	0.331313	284.177	0.544973	T
RGD1307947	0.0491084	0.451059	55.0917	0.545482	F
LOC100364435	0.0492229	0.707153	39.3283	0.54617	F
Ank3	0.0494582	0.261554	2947.72	0.547541	T
Fam124a	0.0496163	0.354055	134.514	0.548268	T
Tgfbrap1	0.0496357	-0.327374	98.3122	0.548268	T
Slc13a3	0.0497668	-1.6968	72.8854	0.548418	F
Rgma	0.0497782	-0.357967	277.943	0.548418	T
Ubap2l	0.0498554	0.241309	366.971	0.548633	T
Penk	0.0501288	2.20355	66.5911	0.550494	F
LOC102549542	0.050212	0.266399	368.312	0.550494	F
Zfp426	0.0502233	0.475566	48.9849	0.550494	F
Riok3	0.0502665	0.249445	213.365	0.550494	F
Ddx1	0.0503221	0.308519	196.371	0.550494	F
RGD1566265	0.0504428	0.471972	46.8262	0.550494	F
Cptp	0.0504565	-0.645572	24.6443	0.550494	F
Stard5	0.0504901	-0.641477	20.0454	0.550494	F
Fxyd6	0.0505371	0.663317	84.8434	0.550494	F
Cwf19l2	0.0505372	0.288984	188.711	0.550494	F
Hs2st1	0.0507958	0.257667	326.281	0.552775	F
Creb3l2	0.0509752	-0.309567	174.526	0.553908	F
Actr3b	0.051084	0.358707	87.5152	0.554113	F
Rab39a	0.051173	0.406592	78.635	0.554113	F
Ssr2	0.0511763	-0.721358	26.0469	0.554113	F
Bap1	0.0512116	-0.285422	173.16	0.554113	F
U3	0.0512153	1.60339	94.0039	0.554113	F
Ldlrap1	0.0514095	-0.57982	75.0047	0.554113	F
Hectd2	0.05141	0.323075	211.081	0.554113	F
Palm2	0.0514514	0.292961	411.158	0.554113	F
Plppr1	0.0514616	0.379419	279.428	0.554113	F
Slc23a2	0.0516287	-0.243886	352.806	0.55451	F
Rsph3	0.0516341	0.511826	63.5087	0.55451	F
Efcab2	0.0517427	0.477768	127.643	0.555271	F
Mob1a	0.0518191	-0.480693	65.0314	0.555686	F
Cyp4x1	0.051972	0.435412	160.02	0.556814	F
Triobp	0.0520001	-0.586734	36.2132	0.556814	F
Ppm1f	0.0523313	-0.389461	174.303	0.559652	F
LOC304725	0.0523459	0.371774	1471.89	0.559652	F
Psmb5	0.0527942	-0.633314	39.4854	0.563266	F
Tek	0.0530227	-0.430869	109.809	0.564791	F
Dtx2	0.0530683	-0.559165	36.8863	0.564791	F
Etv5	0.053118	-0.646166	130.586	0.564791	F
Tspan9	0.0531902	-0.29111	159.451	0.564791	F
Pml	0.0532072	-0.658311	28.7263	0.564791	F
Arhgap42	0.0532445	-0.492722	226.646	0.564791	F
Pde11a	0.0536995	0.880925	145.919	0.568388	F
Rpgrip1l	0.0538612	0.327961	289.404	0.56886	F
Lrrc42	0.0539063	0.431886	67.8602	0.56886	F
Gal3st1	0.0539482	-0.550603	34.7368	0.56886	F
Abi3bp	0.0539875	-1.67164	96.5783	0.56886	F
Dnajc15	0.054015	0.33654	109.348	0.56886	F
Pam16	0.0542848	-0.57622	33.8544	0.570777	F
Rnf217	0.0543204	0.306956	238.484	0.570777	F
Vps35l	0.0543286	-0.252051	227.264	0.570777	F
Ptges3	0.0543678	0.303733	224.522	0.570777	F
Slc25a40	0.0543915	0.305974	142.061	0.570777	F
Mei4	0.0544299	0.627021	26.5526	0.570777	F
Mtmr7	0.0544912	0.258706	455.415	0.571012	F
Fgd6	0.0545371	-0.357552	138.189	0.571065	F
Mvb12b	0.0546281	-0.210218	677.545	0.571225	F
Cntn3	0.0546813	0.337977	377.628	0.571375	F
LOC100912380	0.0547481	-0.33855	107.347	0.571667	F
Vamp1	0.0548539	-0.434837	438.995	0.57202	F
Dhx40	0.0548612	0.420315	98.1736	0.57202	F
Gabra3	0.054904	0.38709	191.56	0.57202	F
Fyttd1	0.0549376	0.422617	100.739	0.57202	F
Ppfibp1	0.0551794	-0.358848	304.3	0.573037	F
Tead3	0.0552234	-0.496649	89.688	0.573037	F
Nosip	0.0552404	-0.519854	34.0469	0.573037	F
Armc4	0.0553128	0.775121	30.625	0.573037	F
Slc3a2	0.0553472	-0.364651	138.623	0.573037	F
Rgs7bp	0.0553865	0.521366	68.8394	0.573037	F
Sec61a1	0.0555394	-0.46493	64.7462	0.573393	F
Vps29	0.0557158	-0.420472	73.3371	0.573393	F
LOC100911951	0.0557462	0.509439	40.5335	0.573393	F
Acyp2	0.0557504	0.303592	706.579	0.573393	F
Pde4b	0.0557552	0.329078	1140.99	0.573393	F
Cd163	0.0557557	-0.892151	22.7192	0.573393	F
Rbm26	0.0557714	0.237411	367.065	0.573393	F
Rexo2	0.0558999	0.326585	102.168	0.573911	F
Dnah5	0.0561042	0.583734	79.3987	0.574767	F
Gpr63	0.0561094	0.486949	42.0768	0.574767	F
Kcnj13	0.0563027	-0.653512	34.852	0.5755	F
Pllp	0.0563175	-0.396465	85.628	0.5755	F
RGD1559441	0.0563287	0.303904	118.168	0.5755	F
Pik3ap1	0.0563789	-0.812156	33.1704	0.575613	F
Cacng4	0.0564587	0.35009	197.075	0.575788	F
Ttyh2	0.0566253	-0.351042	153.515	0.576536	F
Edil3	0.0566581	0.290914	1612.39	0.576536	F
Srek1	0.0566654	0.308389	243.153	0.576536	F
Rbbp6	0.0568231	0.2951	244.61	0.577342	F
Usp29	0.0568831	0.311899	470.11	0.577552	F
Atrnl1	0.0570399	0.313605	331.294	0.578345	F
Frmd6	0.057219	-0.56603	119.023	0.579159	F
Slc6a9	0.0573043	-0.296749	266.9	0.579159	F
Suclg2	0.0573106	-0.294961	323.769	0.579159	F
Uqcrc1	0.0573133	-0.30236	124.125	0.579159	F
Golgb1	0.0573171	0.23751	401.967	0.579159	F
Whrn	0.0573737	-0.39946	207.975	0.579332	F
Ift88	0.0574196	0.347602	172.696	0.579398	F
Col26a1	0.0575347	-0.66095	30.4027	0.580141	F
Tgfbr3	0.057674	-0.500268	297.251	0.580141	F
Rab3c	0.0576859	0.273052	858.849	0.580141	F
Ebf4	0.0576905	0.512518	47.7392	0.580141	F
Atp5f1b	0.0578461	-0.312754	700.553	0.581307	F
Fkbp8	0.0580309	-0.359949	142.834	0.581971	F
Slc16a12	0.0584249	-1.47286	44.4449	0.583646	F
Akr1c19	0.0584562	-0.788008	23.4272	0.583646	F
Anks1b	0.0584718	0.269656	4709.86	0.583646	F
Syt16	0.0584742	0.381698	94.4426	0.583646	F
Cacng2	0.0584758	0.342592	275.369	0.583646	F
Haus6	0.0586935	0.427154	46.8955	0.584592	F
Fn3k	0.0587033	0.477069	36.0732	0.584592	F
Plxnb1	0.0587296	-0.297737	178.512	0.584592	F
Egfr	0.0587842	-0.480559	140.44	0.584727	F
Lipa	0.0588231	-0.393171	77.2308	0.584727	F
Unc79	0.0590097	0.240766	771.582	0.585398	F
Chst8	0.059051	0.469117	212.428	0.585413	F
Runx2	0.0592536	0.31941	115.073	0.586403	F
Pde7b	0.0593103	0.294133	586.929	0.586403	F
Rtn4rl1	0.0596376	1.08168	67.2101	0.587402	F
Ppa2	0.0596498	0.383577	115.061	0.587402	F
Gsta1	0.0596628	-0.388939	154.631	0.587402	F
Pdpn	0.0596726	-0.813394	21.9386	0.587402	F
Tnpo2	0.0597303	-0.23453	244.712	0.587402	F
Rabggta	0.0597311	-0.528729	38.1794	0.587402	F
Efemp1	0.0598496	-0.537602	67.0433	0.588175	F
Stat2	0.0598971	-0.44277	55.7544	0.588248	F
Xrn2	0.0600308	0.268045	234.535	0.588856	F
Wipi1	0.0601835	-0.33268	223.037	0.589701	F
AC106292.2	0.0602055	-0.356026	93.43	0.589701	F
Lef1	0.0602639	-0.369475	150.408	0.58988	F
Tcirg1	0.0604285	-0.678225	29.9275	0.590705	F
Sumo1	0.0606549	0.322736	125.222	0.592352	F
Wdr47	0.0606776	0.252878	264.642	0.592352	F
Arhgap10	0.0609731	-0.420661	137.828	0.594644	F
Gid4	0.0609933	-0.332645	89.2524	0.594644	F
Piezo2	0.06119	-0.514003	45.4471	0.595796	F
Pbx3	0.0613533	-0.694539	1076.33	0.596624	F
Slitrk5	0.0615502	0.446254	73.5396	0.59754	F
Rph3al	0.0616934	0.487022	64.8857	0.597773	F
Aldh2	0.0617191	-0.50546	72.0186	0.597773	F
Rad17	0.0617405	0.385568	53.2718	0.597773	F
Sdc4	0.0617615	-0.359888	125.165	0.597773	F
Grm8	0.0618141	0.231645	1372.69	0.597889	F
Marchf4	0.0618563	0.301423	277.257	0.597903	F
Elf1	0.0619798	-0.511829	60.1533	0.598637	F
RT1-T24-3	0.0621442	-0.561595	51.0611	0.598637	F
Fgd5	0.0621669	-0.442292	98.7046	0.598637	F
Snap25	0.0621706	0.256274	2707.65	0.598637	F
Cercam	0.0621884	-0.55352	35.4824	0.598637	F
Trpv6	0.0622173	0.506345	43.6778	0.598637	F
Bex3	0.0623182	0.386207	86.982	0.599216	F
Pak1	0.0623757	0.321164	606.001	0.599377	F
Tnik	0.0624507	0.310187	1735.33	0.599451	F
Pex11a	0.0625484	-0.663788	64.6753	0.59986	F
Kiz	0.0626575	0.335335	110.021	0.600515	F
Ppp2r3a	0.0627166	0.328365	666.92	0.60069	F
Spag6l	0.0627936	0.615928	44.055	0.601036	F
Nsun7	0.0628855	0.318757	191.357	0.601525	F
Rpl6	0.0629861	-0.413595	124.017	0.602095	F
Zdhhc4	0.0630691	-0.6415	26.2193	0.602204	F
Pik3r2	0.0631205	-0.413263	56.0964	0.602204	F
Olfm2	0.0632064	0.299672	203.808	0.602634	F
Fosl2	0.0633438	-0.963918	36.3983	0.603179	F
Hnrnpa1	0.0633506	0.306304	241.071	0.603179	F
Adamtsl4	0.0633867	-0.715809	21.2805	0.603179	F
Rap1gap	0.0634955	-0.303763	217.375	0.603824	F
Scaper	0.0637766	0.243806	709.228	0.605575	F
Rap1gap2	0.0637982	0.255257	368.298	0.605575	F
Ift74	0.0638066	0.370432	124.279	0.605575	F
Tbc1d10a	0.0639633	-0.423265	46.1615	0.606311	F
Htr2a	0.0640343	0.423271	116.733	0.60648	F
RT1-M6-1	0.0640673	0.7726	22.0144	0.60648	F
Plagl1	0.0641432	0.908462	21.3535	0.60648	F
Nmrk1	0.0642275	0.529433	30.9538	0.60648	F
Ciao3	0.0643785	-0.53251	28.0028	0.607058	F
Top2b	0.0644137	0.33402	230.112	0.607058	F
Nrde2	0.0644813	-0.465702	50.2992	0.607306	F
Stn1	0.0646745	-0.624848	27.9948	0.608735	F
Slc41a1	0.0648023	-0.526113	158.809	0.609547	F
Wasf1	0.0649879	0.327479	152.845	0.609547	F
Ak2	0.064992	-0.696868	20.5761	0.609547	F
Abcc4	0.0650112	-0.352323	280.358	0.609547	F
Igfbp5	0.0650259	-0.406927	292.452	0.609547	F
Grid1	0.0650509	0.288704	768.803	0.609547	F
Asap3	0.0652226	-1.04982	21.3263	0.610766	F
Nap1l5	0.0653735	0.300238	615.404	0.611204	F
Slit1	0.0654315	-0.330335	250.33	0.611204	F
Tab1	0.065497	-0.309839	97.5266	0.611204	F
Grik1	0.0655191	0.319799	315.199	0.611204	F
St6galnac5	0.0655391	0.459001	42.7803	0.611204	F
Lama2	0.0655788	-0.723788	398.238	0.611204	F
Rcor1	0.0656183	-0.402981	88.3272	0.611204	F
Syt17	0.0657189	-0.395196	116.369	0.611204	F
Pebp1	0.0657682	-0.370702	147.236	0.611204	F
Kcnip2	0.0659095	0.567622	41.6611	0.611744	F
Glrx5	0.0660677	-0.723983	24.2311	0.612069	F
Hapln2	0.0660694	-0.573417	70.2943	0.612069	F
Sfxn1	0.0663174	0.346381	121.149	0.613978	F
Snx17	0.0664428	-0.461729	53.9384	0.614753	F
Bbs7	0.0666254	0.397924	96.9654	0.615484	F
Chd9	0.0668152	0.208494	924.479	0.615484	F
Pip4p1	0.0668168	-0.539409	37.3457	0.615484	F
Oaz1	0.06688	-0.470698	50.6138	0.615484	F
Carhsp1	0.0668914	-0.425652	70.7122	0.615484	F
Extl3	0.0668986	-0.312853	122.026	0.615484	F
Tmem200c	0.0670851	-0.465901	38.6403	0.615559	F
Lgmn	0.0670928	-0.326403	188.944	0.615559	F
Icoslg	0.0671192	-0.723992	21.6467	0.615559	F
Bicc1	0.0671548	-0.814044	215.715	0.615559	F
Kank4	0.067158	-1.35826	108.899	0.615559	F
Arfgef1	0.0672938	0.222554	538.912	0.616051	F
Ppp4r3b	0.0673132	0.228255	280.169	0.616051	F
Myrf	0.0674818	-0.367162	303.736	0.616051	F
RGD1308544	0.0675865	0.529251	44.8348	0.616051	F
Anxa2	0.067604	-1.83154	30.3365	0.616051	F
Ctdsp2	0.0676253	-0.481653	33.6226	0.616051	F
Cdk16	0.0676306	-0.282622	159.982	0.616051	F
Raph1	0.0679072	0.276028	224.356	0.61705	F
Ptprf	0.0679462	-0.275605	309.196	0.61705	F
Ttc27	0.0679639	0.339065	153.775	0.61705	F
Kctd10	0.0679948	-0.460398	41.8595	0.61705	F
Nectin1	0.0680205	0.359408	155.237	0.61705	F
Rbpms	0.068107	-0.488688	105.176	0.61733	F
Ednra	0.0681665	-0.582121	50.6243	0.617488	F
S100a10	0.0683026	-0.882149	22.9387	0.61834	F
Sorbs2	0.0683758	0.230218	813.849	0.618475	F
Hydin	0.0684371	0.995294	127.423	0.618475	F
Spata7	0.068463	0.358703	163.297	0.618475	F
Tf	0.0685544	-0.39961	1230.83	0.618475	F
Dcaf11	0.0685566	-0.352534	93.19	0.618475	F
Cobl	0.0686539	0.319869	271.627	0.618475	F
Crlf1	0.0687613	-0.5314	60.7823	0.618475	F
Aldoc	0.0687765	-0.291785	962.849	0.618475	F
Zc3h6	0.0690244	0.33034	132.116	0.619153	F
Dhcr24	0.0690841	-0.334154	248.519	0.619153	F
Rassf3	0.0692138	-0.536105	66.9494	0.619153	F
Dusp15	0.0692443	-0.360938	91.5853	0.619153	F
Cyb5r4	0.0693769	0.317826	177.163	0.619153	F
Cacfd1	0.0695025	-0.461696	48.1713	0.619153	F
Igdcc4	0.0695353	-0.374316	158.954	0.619153	F
Cpne9	0.069568	1.30998	134.327	0.619153	F
Qdpr	0.0696074	-0.406742	153.978	0.619153	F
Malrd1	0.0696644	0.574719	29.104	0.619153	F
Cbfa2t3	0.069669	-0.495025	43.7656	0.619153	F
Mest	0.0697461	0.344908	116.122	0.619153	F
Hook1	0.069762	0.322496	106.669	0.619153	F
Notch4	0.0699868	-0.494651	35.8912	0.619153	F
Armcx5	0.0699899	0.472721	44.7823	0.619153	F
Nek1	0.070064	0.280938	266.765	0.619153	F
LRRTM1	0.0701033	0.358562	85.82	0.619153	F
Arhgap32	0.0702249	0.214723	948.406	0.619153	F
Rock1	0.0702356	0.22657	595.556	0.619153	F
Chp1	0.0702424	-0.297357	271.852	0.619153	F
Oprm1	0.0702516	0.352025	244.157	0.619153	F
Gpr107	0.0702741	-0.295431	205.642	0.619153	F
Ndufs5	0.070325	-0.496328	42.9369	0.619153	F
Tln2	0.0704057	-0.274585	336.139	0.619153	F
Adam22	0.0704334	0.259721	487.44	0.619153	F
Fancm	0.0704856	0.318443	106.466	0.619153	F
Dpf2	0.070498	-0.477263	69.3864	0.619153	F
Kctd18	0.0705978	-0.419931	56.6415	0.619627	F
Dync2h1	0.0706364	0.289661	312.954	0.619627	F
Mta2	0.0710175	-0.406864	58.541	0.622391	F
Tmem98	0.0710783	-0.440797	64.651	0.622391	F
Cep112	0.0711872	0.33866	250.201	0.622972	F
Snx18	0.0712801	-0.36746	95.7873	0.623415	F
Nptn	0.0714113	0.23074	638.405	0.624191	F
Ddr1	0.071703	-0.408263	147.57	0.625625	F
Clptm1	0.0718047	-0.340228	154.832	0.626074	F
Mmp15	0.0718396	-0.592668	29.7876	0.626074	F
Trak1	0.0719226	-0.202275	369.854	0.626425	F
Larp6	0.0720942	-0.314128	127.134	0.626545	F
LOC103694210	0.0721613	0.381618	178.202	0.626545	F
Ss18l2	0.0722314	-0.520634	26.47	0.626545	F
Atp6ap1	0.0722338	-0.284271	407.072	0.626545	F
Capn5	0.0722646	-0.350129	92.7173	0.626545	F
Sh3bgrl	0.0723387	-0.346785	111.364	0.626545	F
Dmxl2	0.0723844	0.211385	897.503	0.626545	F
Cacna1d	0.0724026	0.206663	941.775	0.626545	F
Gpx1	0.0725793	-0.651247	20.1711	0.626651	F
Nckap5	0.0726138	0.388844	374.229	0.626651	F
Slc7a8	0.0726298	0.268767	150.43	0.626651	F
Ssc5d	0.0726464	-0.651415	25.3699	0.626651	F
Itgb8	0.0727645	0.333568	312.334	0.626651	F
Nt5c3a	0.0727682	-0.440878	112.003	0.626651	F
Dtwd2	0.0727936	0.452006	42.1443	0.626651	F
Arglu1	0.072801	0.333054	173.073	0.626651	F
Eif2b4	0.0729166	-0.640578	23.3192	0.627103	F
Map3k1	0.0729387	-0.406108	105.642	0.627103	F
Hspa12b	0.0732425	-0.614342	31.4637	0.628106	F
Rnf11l1	0.0732439	0.282078	153.224	0.628106	F
Tle4	0.0732665	0.311381	444.161	0.628106	F
LOC100360449	0.0732691	-0.350093	97.3094	0.628106	F
Sorbs1	0.0733513	-0.215026	982.08	0.628181	F
Nipal2	0.0733633	0.270896	242.038	0.628181	F
Srsf11	0.07351	0.237997	225.201	0.628705	F
Nfil3	0.0735691	0.677518	25.1599	0.628845	F
AC099449.1	0.0736662	-0.39175	553.6	0.629309	F
Kbtbd3	0.0738284	0.413306	51.2678	0.630041	F
Elapor1	0.0739138	0.328272	130.764	0.630041	F
Dcc	0.0739334	0.26298	1261.51	0.630041	F
Tmem71	0.0739661	0.707201	23.262	0.630041	F
Ptpn4	0.074116	0.229082	500.906	0.6304	F
Tars3	0.0741196	0.432775	56.65	0.6304	F
Filip1	0.074137	0.367042	148.022	0.6304	F
Xrn1	0.0742352	0.25723	383.335	0.630611	F
Atp5f1a	0.0742475	-0.270759	343.503	0.630611	F
Col8a1	0.0744139	-0.592341	66.0539	0.630775	F
Csmd1	0.0744264	0.229916	605.618	0.630775	F
Fam92a	0.0744385	0.333794	86.1249	0.630775	F
Pbdc1	0.0745035	0.70838	22.396	0.630962	F
Pptc7	0.0748358	-0.279837	191.984	0.633047	F
Xpr1	0.0748796	0.255769	367.079	0.633053	F
Armcx3	0.0750214	0.301448	153.281	0.633887	F
Kalrn	0.0750886	0.224506	1509.7	0.634091	F
Rpl10a	0.0752384	-0.495707	81.38	0.634991	F
Gabbr2	0.0753901	0.254627	1118.43	0.635542	F
Rplp0	0.0755486	-0.401881	115.361	0.636439	F
Got2	0.0755861	-0.272015	219.767	0.636439	F
Pnpo	0.0756697	-0.346839	78.9688	0.636439	F
Boc	0.0757758	-0.411065	128.648	0.636732	F
Fgfr3	0.0757911	-0.316231	138.626	0.636732	F
Rnf181	0.0758947	-0.537477	48.5775	0.637238	F
Sass6	0.0759588	-0.650073	25.4534	0.637412	F
Gls	0.0762895	0.262414	655.918	0.639822	F
Mroh1	0.0766474	-0.265489	212.011	0.641725	F
Gpc4	0.0767178	-0.455415	36.5789	0.64195	F
Trip11	0.0767888	0.228325	367.981	0.641977	F
Panx2	0.0768429	-0.369104	88.3216	0.641977	F
Fam43a	0.0769376	-0.674299	25.3162	0.642326	F
Wdr27	0.0770332	0.340995	562.971	0.642759	F
Slc17a6	0.0773594	0.327142	409.312	0.644966	F
Aatk	0.0774108	-0.297269	321.595	0.644966	F
Wls	0.0774525	-0.305171	228.504	0.644966	F
Kif27	0.0774731	0.448392	46.8207	0.644966	F
Zfr	0.0775346	0.211781	685.627	0.645113	F
Tmcc2	0.0776862	-0.248645	313.748	0.645643	F
Copa	0.0780213	-0.232428	331.408	0.64733	F
Mt3	0.0781812	-0.514102	46.2701	0.648048	F
Celf4	0.0782316	0.306225	134.006	0.648048	F
Ltbp1	0.0782401	-0.506667	83.0394	0.648048	F
Ssh1	0.0783114	-0.329241	85.8076	0.648228	F
Adck1	0.0783673	0.281865	116.603	0.648228	F
Hsdl2	0.078394	-0.326669	95.8475	0.648228	F
Fat3	0.0784574	0.249046	1521.38	0.648387	F
LOC108348114	0.078622	0.351533	70.5527	0.64892	F
Pianp	0.078684	0.53279	64.0782	0.64892	F
Mios	0.0787019	0.455994	61.5165	0.64892	F
Chmp5	0.0787961	0.307216	91.3722	0.64892	F
Ranbp2	0.0788524	0.214007	700.236	0.64892	F
Mosmo	0.0790945	0.482094	30.8419	0.64892	F
Oxr1	0.0791092	0.260927	1916.2	0.64892	F
Brd4	0.0791483	0.207821	528.482	0.64892	F
Kif9	0.0792275	0.709623	30.9923	0.64892	F
Il33	0.0792689	0.357445	65.3965	0.64892	F
Camta1	0.0793007	0.198201	1221.72	0.64892	F
Pitpnm3	0.0793114	0.297678	208.257	0.64892	F
Soga3	0.0793404	0.229779	268.5	0.64892	F
Psme4	0.0793439	0.251235	572.238	0.64892	F
Fibp	0.0793605	-0.594222	36.0985	0.64892	F
Herc1	0.0795869	0.196006	1232.91	0.650072	F
Cspp1	0.0795898	0.228442	515.632	0.650072	F
Slc7a14	0.0796793	0.29488	242.866	0.650081	F
Ntpcr	0.0797797	0.567829	23.8631	0.650277	F
Bnc2	0.0798914	-1.75904	256.4	0.650727	F
Inf2	0.0800021	-0.547732	46.8567	0.651269	F
Elovl6	0.0802336	0.253044	344.082	0.651688	F
Slc4a3	0.0802359	-0.368105	114.686	0.651688	F
Dek	0.0802401	0.393058	74.9491	0.651688	F
Zc3h12c	0.0802796	0.298547	121.381	0.651688	F
Matk	0.0803897	0.396337	65.6574	0.651688	F
Pgm5	0.0804083	-0.996025	86.247	0.651688	F
Rpl27	0.0804136	-0.478405	50.9261	0.651688	F
Parva	0.0804526	-0.316829	129.579	0.651688	F
Bicdl1	0.0806615	0.315829	280.037	0.65302	F
Cflar	0.0809797	-0.322986	100.841	0.653518	F
Kif1c	0.0810285	-0.307749	271.644	0.653518	F
Ebf2	0.0810328	-0.452961	240.146	0.653518	F
Plrg1	0.0810334	-0.395745	52.4345	0.653518	F
Phgdh	0.0810342	-0.394301	109.825	0.653518	F
Brip1	0.0811352	0.406872	49.7878	0.653975	F
Cul3	0.08124	0.226186	366.324	0.654461	F
Coq3	0.0813668	0.367718	66.0978	0.655123	F
Ptpn14	0.0815745	-1.13538	60.6385	0.656418	F
Rtfdc1	0.0816169	-0.379203	63.2811	0.656418	F
Cd63	0.0817595	-0.592249	30.4545	0.657062	F
Abcd1	0.0818481	-0.437086	34.0884	0.657062	F
Tbkbp1	0.0818831	-0.399392	72.8772	0.657062	F
Asb12	0.0819204	0.950021	31.8889	0.657062	F
Selenop	0.0820784	-0.376148	638.44	0.657725	F
Celf5	0.0821627	0.504744	161.544	0.657725	F
Dhdh	0.0822148	0.454195	34.9846	0.657725	F
Samd15	0.0822893	0.587174	26.5529	0.657867	F
Mpdz	0.0823692	0.247839	456.839	0.657987	F
Tmem65	0.0823998	0.268358	225.085	0.657987	F
Cacng7	0.0824452	0.294644	203.234	0.657987	F
Ccdc59	0.0826043	0.670057	22.1567	0.658594	F
Nsmce2	0.0826887	0.224692	620.7	0.658911	F
Cox11	0.0827577	-0.335416	98.8919	0.659103	F
Tuba1a	0.0828958	-0.271259	676.147	0.659845	F
Mtfr1l	0.0832358	-0.378558	71.0708	0.660546	F
Cetn3	0.0832534	-0.555122	34.6792	0.660546	F
Ino80c	0.0833314	-0.318106	94.6917	0.660808	F
Sh3glb2	0.0834619	-0.312455	107.561	0.661486	F
Fbxo8	0.0835514	0.295564	122.609	0.661496	F
Eif4b	0.0835982	-0.195532	390.58	0.661496	F
Rnf144a	0.0838191	0.236268	465.331	0.66263	F
Jakmip1	0.0838316	0.288351	121.443	0.66263	F
Ndufb3	0.0839052	0.64093	35.4296	0.662855	F
Serp1	0.0840494	-0.398702	47.4363	0.662997	F
Mycbp2	0.0841193	0.217371	1586.43	0.662997	F
Erich3	0.0841483	0.413542	74.2422	0.662997	F
Ano2	0.0842143	-0.587432	26.8512	0.662997	F
Micall1	0.0842838	-0.297077	137.622	0.662997	F
Kif6	0.084536	0.450512	84.974	0.664495	F
U12	0.0845647	1.6664	104.23	0.664495	F
Nrg2	0.0847108	0.239991	516.223	0.664541	F
Rnf165	0.0847163	0.51151	52.1935	0.664541	F
Kcnma1	0.0847947	0.259325	2718.94	0.664541	F
Tuba1b	0.0849286	-0.287075	666.16	0.664541	F
Cd164	0.0849588	-0.315947	175.789	0.664541	F
Rims1	0.0850481	0.242551	2064.64	0.664541	F
Pigs	0.0851157	-0.504805	42.8498	0.664541	F
Angpt2	0.0852867	-0.3185	71.2331	0.664541	F
Dnajc9	0.0853779	0.64685	22.0579	0.664541	F
Scaf4	0.0854309	0.23517	207.028	0.664541	F
Rnd3	0.0854769	0.403971	89.8776	0.664541	F
Ror1	0.0854837	-0.439694	60.2062	0.664541	F
Rhoa	0.0854853	-0.253204	225.748	0.664541	F
Sh3tc1	0.0854857	-0.650998	24.8668	0.664541	F
Zfp551	0.0854886	0.431426	40.9456	0.664541	F
Ggcx	0.0855866	-0.481194	42.4315	0.664541	F
Tchp	0.0856554	-0.540234	37.7282	0.664541	F
Tcf7l1	0.0858676	-0.39552	209.477	0.665513	F
Sh3pxd2a	0.085998	-0.269322	273.927	0.665513	F
Sox13	0.0860824	-0.430447	64.9035	0.665513	F
Fam214a	0.086109	0.216838	389.119	0.665513	F
Rgs19	0.0861305	-0.548055	26.9734	0.665513	F
Skiv2l	0.0861637	-0.504759	28.1152	0.665513	F
Farsa	0.0863044	-0.425908	40.6567	0.665513	F
Nox4	0.0863769	0.533374	34.5407	0.665513	F
Ralb	0.0863948	-0.523449	26.9024	0.665513	F
Ccne2	0.0864374	0.414959	48.6295	0.665513	F
Agbl4	0.086466	0.407259	57.3515	0.665513	F
LOC103693323	0.08656	-0.518259	40.3312	0.665513	F
Catsperg	0.0865955	0.611643	57.9121	0.665513	F
Ago2	0.0866214	-0.319258	154.636	0.665513	F
Drc1	0.0866539	0.630006	62.059	0.665513	F
Acbd5	0.0866682	0.2664	162.247	0.665513	F
M6pr	0.0866908	-0.305763	127.833	0.665513	F
Sh3bgrl2	0.0867312	-0.312788	144.744	0.665513	F
Shank3	0.0868053	0.261936	307.512	0.665733	F
Esam	0.0869688	-0.671282	25.4667	0.666587	F
Celsr1	0.0870837	-0.463148	46.8999	0.666826	F
Traf3ip1	0.0871447	0.343611	100.043	0.666843	F
Rgs4	0.0871767	0.940904	71.3314	0.666843	F
Ankrd6	0.0873363	0.275558	264.697	0.666929	F
C3	0.0876492	0.618002	21.2667	0.668698	F
Acaa1a	0.0877488	-0.595053	21.8711	0.668698	F
Slc8a2	0.08776	0.303709	147.397	0.668698	F
Ptov1	0.0877831	-0.541646	51.6591	0.668698	F
LOC100362980	0.0878666	0.45814	36.8964	0.668988	F
Smc1a	0.0879285	0.336515	174.886	0.669112	F
Fam169a	0.0880337	0.342917	148.865	0.669566	F
Osbpl6	0.0881951	0.287789	431.355	0.670447	F
Sec62	0.0882509	0.24541	177.456	0.670524	F
Zc3h12b	0.088388	0.409244	51.3887	0.670873	F
Spag7	0.0885291	0.491143	40.6569	0.67094	F
Mavs	0.0885833	-0.517838	33.5823	0.67094	F
Ica1	0.0886261	0.305533	331.995	0.67094	F
Scoc	0.0886962	0.249421	216.191	0.67094	F
Trim24	0.0887382	0.307497	99.9408	0.67094	F
Tnrc18	0.0888142	-0.286563	316.486	0.67094	F
LOC100912427	0.088916	0.613989	25.4021	0.67094	F
Luc7l2	0.0889897	0.246088	1024.1	0.67094	F
Nav2	0.0891064	0.211407	1108.72	0.67094	F
Yap1	0.089178	-0.425399	108.462	0.67094	F
Tmem43	0.0892425	-0.545232	28.5828	0.67094	F
Mmp16	0.0892485	0.243816	538.48	0.67094	F
Stk38l	0.0893095	-0.31877	105.402	0.67094	F
Sult1d1	0.0893166	0.388948	59.0807	0.67094	F
Chid1	0.0893202	-0.361766	63.1696	0.67094	F
Rtn1	0.0893552	0.227826	1191.05	0.67094	F
Casp7	0.0896006	-0.668691	23.1909	0.672439	F
Exoc8	0.0897335	-0.585409	25.6231	0.673093	F
RGD1559896	0.0899018	-0.452194	169.541	0.67324	F
Dpcd	0.0899086	-0.325526	82.8625	0.67324	F
Slc18a1	0.0899821	0.671898	26.9753	0.67324	F
Rnd2	0.0900902	-0.351936	196.115	0.673706	F
Thumpd2	0.0904819	0.344967	87.1926	0.675336	F
Cdc42se2	0.0906023	-0.242333	164.207	0.675336	F
Gprasp2	0.0906711	0.247863	312.731	0.675336	F
Abraxas1	0.0906857	0.390737	53.5178	0.675336	F
Prpf38b	0.0908008	0.323849	99.2603	0.675336	F
Col24a1	0.0908462	-0.584394	26.3326	0.675336	F
Actr6	0.0909402	0.363303	72.5285	0.675354	F
Pgap4	0.0909537	-0.429805	34.2294	0.675354	F
Stat3	0.0910553	-0.251579	179.712	0.675741	F
Ica1l	0.0911445	0.352956	159.39	0.675741	F
Gpr19	0.0911733	0.642855	30.3849	0.675741	F
Rsbn1	0.0913839	0.248773	203.747	0.676309	F
Eng	0.0914307	-0.624157	49.1959	0.676309	F
Dgkg	0.0914503	0.308424	179.783	0.676309	F
Trio	0.0915771	0.166304	807.781	0.676459	F
Msrb3	0.0916608	0.324562	89.7727	0.676459	F
Mcts1	0.0916618	0.334796	62.1184	0.676459	F
Tasp1	0.0917184	0.236213	291.099	0.676459	F
Dpysl4	0.0917581	-0.366075	71.6721	0.676459	F
Cmtr1	0.091776	-0.263582	207.926	0.676459	F
Dus2	0.0917983	0.335099	66.6425	0.676459	F
Mapk7	0.0918748	-0.830027	21.2948	0.676459	F
Gpr158	0.0919987	0.295343	1519.26	0.676459	F
Diras1	0.0920004	-0.441796	50.253	0.676459	F
Vps52	0.0920326	-0.320423	70.556	0.676459	F
Etl4	0.0920687	0.230536	934.846	0.676459	F
RT1-A1	0.092228	-0.541525	36.9794	0.676724	F
Tomm22	0.0922473	-0.447059	40.7937	0.676724	F
Mphosph8	0.0922624	0.269459	189.727	0.676724	F
Atp6v0e1	0.0922889	-0.386663	75.9722	0.676724	F
Lig3	0.0923824	-0.309155	106.718	0.676775	F
Smad3	0.0923879	-0.486337	124.477	0.676775	F
Prdx6	0.0924641	-0.286124	216.205	0.676819	F
Tsg101	0.092494	0.252886	168.19	0.676819	F
Slc7a12	0.092532	0.522016	28.4767	0.676819	F
Sh3yl1	0.0926253	0.392252	47.8212	0.677164	F
Trak2	0.0927414	-0.274295	613.625	0.677388	F
Cacna1a	0.0927481	0.192494	1022.72	0.677388	F
Ccdc113	0.0929049	0.607588	24.5582	0.678128	F
Npat	0.0929669	0.263357	170.212	0.678128	F
Myorg	0.0930913	-0.61849	22.7909	0.678128	F
Dgkh	0.0930925	0.326306	209.42	0.678128	F
Tmem130	0.0931357	0.308238	905.645	0.678128	F
Csde1	0.0931836	0.193971	440.579	0.678128	F
Phf24	0.0931868	0.3567	152.72	0.678128	F
Strbp	0.0933222	0.27374	463.863	0.678128	F
LOC103689931	0.0933253	0.422408	54.9181	0.678128	F
Ipo11	0.0934661	0.256549	359.87	0.678128	F
Cnot4	0.0935016	0.210451	378.736	0.678128	F
Ddi2	0.0935823	0.242222	276.09	0.678128	F
Dpysl3	0.0935915	0.22653	266.131	0.678128	F
Map2k7	0.0936105	-0.502028	52.396	0.678128	F
U4	0.0936514	1.43432	319.253	0.678128	F
Irak1bp1	0.0936682	0.401608	40.5166	0.678128	F
LOC679087	0.0936797	0.493771	36.8897	0.678128	F
Lsamp	0.0938584	0.207479	1920.28	0.679023	F
Arsa	0.0938956	-0.46286	45.8191	0.679023	F
Kif24	0.0940651	-0.514852	29.8165	0.679914	F
Engase	0.0941656	-0.544923	28.0968	0.679916	F
Ulk4	0.0941906	-0.729236	322.884	0.679916	F
Pgap2	0.0944352	-0.351959	56.5513	0.680915	F
Zmym4	0.0946485	0.205473	569.83	0.681466	F
Rps11	0.0946506	-0.348097	104.493	0.681466	F
Smpd3	0.094876	0.265598	158.612	0.68242	F
Scn5a	0.0951804	0.482172	56.422	0.682939	F
Wdr41	0.0952945	0.315044	98.0831	0.683176	F
Bmp2k	0.0954307	-0.27596	286.177	0.683176	F
Ube3d	0.0954457	0.283283	112.529	0.683176	F
Arsg	0.0955371	-0.271141	130.67	0.683457	F
Marchf7	0.0955814	0.257083	231.284	0.683457	F
Klhl29	0.095671	0.340278	1075.01	0.683457	F
Nudcd1	0.0957828	0.351414	62.4981	0.683924	F
Dpp7	0.0959006	-0.474287	48.3004	0.684284	F
Afap1l1	0.0959264	-0.488772	49.8183	0.684284	F
Arhgap24	0.0961649	0.286368	250.809	0.685653	F
Zbtb7b	0.0964547	-0.46925	41.2624	0.68692	F
AC120712.2	0.0964828	0.430628	49.5411	0.68692	F
Susd4	0.096574	0.241619	324.161	0.687049	F
AC124205.2	0.0965986	0.595879	20.6143	0.687049	F
Galt	0.0966837	0.544229	20.6409	0.687049	F
Ppif	0.0966878	-0.562129	20.9543	0.687049	F
P4hb	0.0967471	-0.303381	129.779	0.687138	F
Egflam	0.0968707	-0.466876	118	0.687683	F
Ptbp1	0.0972208	-0.490269	48.9731	0.68921	F
Setd2	0.0972392	0.176351	454.496	0.68921	F
Gcc2	0.0973034	0.228911	237.613	0.68921	F
Usp42	0.0973258	-0.384847	54.6957	0.68921	F
Slc9a3r1	0.0974607	-0.555245	33.0376	0.68921	F
Nudc	0.0975864	0.402196	59.6396	0.689528	F
Blcap	0.0976919	-0.31129	78.8192	0.689849	F
Ankrd42	0.097835	0.365819	96.278	0.690009	F
Prkacb	0.0978791	0.223317	444.054	0.690009	F
Gjc2	0.0979738	-0.428771	63.2241	0.690009	F
Sord	0.0980204	-0.35048	65.7273	0.690009	F
Nell2	0.0980477	0.228843	586.408	0.690009	F
Lrrc9	0.0986537	0.452425	65.812	0.692649	F
Nol6	0.0989156	-0.413085	93.4214	0.694156	F
Armcx4	0.0992321	0.248822	124.799	0.695381	F
Bckdha	0.0994532	-0.3694	78.6927	0.696267	F
Arhgdia	0.0996039	-0.36715	167.496	0.696537	F
Tprg1l	0.0996083	-0.323355	101.468	0.696537	F
Dnaja1	0.0996388	0.298546	237.965	0.696537	F
Cstb	0.0998534	-0.4947	67.9223	0.696537	F
Reln	0.0999182	-0.303601	320.185	0.696537	F
Nolc1	0.10009	0.35594	100.933	0.697199	F
Abca9	0.100129	-0.693394	31.0048	0.697199	F
Trpc6	0.100249	-0.390568	96.156	0.697199	F
Mctp1	0.100365	0.299008	353.381	0.697199	F
Cpt1a	0.100543	-0.279439	116.302	0.697199	F
Apoe	0.100565	-0.318523	1772.37	0.697199	F
Dlgap2	0.100576	0.475551	94.0077	0.697199	F
Eya1	0.100663	-0.775013	140.135	0.697199	F
Snhg11	0.100672	0.297076	404.68	0.697199	F
Fis1	0.100702	-0.297573	145.344	0.697199	F
Tox3	0.100773	0.350465	218.167	0.697199	F
Rassf4	0.100944	-0.562941	34.6715	0.697199	F
Acat2	0.100979	-0.463347	39.662	0.697199	F
LOC108349009	0.10101	0.523828	34.0119	0.697199	F
Dab2ip	0.101018	-0.247938	391.828	0.697199	F
Vwa3a	0.10113	0.679139	55.4975	0.697199	F
Dse	0.101144	-0.363012	87.9818	0.697199	F
Lrig3	0.101156	-0.498659	93.9026	0.697199	F
Dazap2	0.101175	-0.419056	44.7547	0.697199	F
Mfsd1	0.101256	-0.43396	47.6441	0.697199	F
Ces1d	0.101344	0.521101	31.5528	0.697199	F
Prkag2	0.101349	-0.671228	524.95	0.697199	F
RGD1308706	0.101427	0.383816	53.1325	0.697199	F
Zfyve1	0.101436	-0.320281	121.349	0.697199	F
Plgrkt	0.101549	-0.576724	22.6142	0.697396	F
Adamtsl3	0.101572	-0.517188	90.4192	0.697396	F
Naa30	0.101653	0.343881	100.786	0.697396	F
Ampd3	0.101654	-0.259223	314.651	0.697396	F
Zmat1	0.10177	0.277152	176.19	0.697619	F
Pou2f1	0.102112	0.208529	345.824	0.698785	F
Hmgb1	0.102125	0.280789	168.252	0.698785	F
Gria1	0.102273	0.32196	613.59	0.698785	F
Cetn2	0.102375	0.384904	49.4361	0.698785	F
Nacc2	0.102572	-0.242313	292.305	0.698785	F
Coa8	0.102607	-0.384804	65.0418	0.698785	F
Rps17	0.102623	-0.446605	50.5611	0.698785	F
Adamts9	0.10273	-0.683388	181.911	0.698785	F
Scpep1	0.102785	-0.46856	71.5128	0.698785	F
Thap12	0.102805	-0.352447	73.6319	0.698785	F
Ufc1	0.102843	-0.426802	47.1291	0.698785	F
Wdr1	0.102844	-0.254468	264.528	0.698785	F
Rps6ka4	0.103067	-0.587853	25.6745	0.698785	F
Ap1m1	0.103069	-0.398631	73.5504	0.698785	F
Abhd18	0.103091	0.344941	94.7524	0.698785	F
Renbp	0.103144	-0.552421	22.7475	0.698785	F
Glis3	0.103146	-0.337344	165.567	0.698785	F
Wdr91	0.103271	-0.435646	64.8524	0.698785	F
Dclk2	0.103359	0.180018	396.442	0.698785	F
Rps6kl1	0.103391	0.394675	83.5931	0.698785	F
Zbtb17	0.103521	-0.498438	33.7916	0.698785	F
Fam174b	0.103613	-0.429627	219.447	0.698785	F
Dnm3	0.103614	0.249015	2156.47	0.698785	F
Anapc5	0.103633	-0.228922	199.768	0.698785	F
Rps23	0.103644	-0.30648	106.533	0.698785	F
Dapp1	0.103648	-0.515358	23.628	0.698785	F
Zdhhc18	0.103657	-0.444048	53.0396	0.698785	F
Cfap74	0.103667	0.653161	26.9899	0.698785	F
Bend6	0.103702	0.219944	371.737	0.698785	F
Cdkn1b	0.103715	-0.288346	138.681	0.698785	F
Hap1	0.103758	0.631507	320.871	0.698785	F
Paf1	0.104	0.355093	63.7456	0.699485	F
Kin	0.104029	0.615567	24.6316	0.699485	F
RT1-S3	0.1041	-0.454468	41.2299	0.699485	F
Gipc1	0.10429	-0.488105	54.0902	0.699562	F
Cxxc4	0.104322	0.272592	179.632	0.699562	F
Phlpp2	0.104379	0.195819	271.408	0.699562	F
Ubn2	0.104381	0.195531	457.551	0.699562	F
Fgf11	0.104394	-0.510607	26.7797	0.699562	F
Slc25a30	0.104397	-0.538508	29.4959	0.699562	F
Rpl21	0.104692	-0.28272	275.677	0.70055	F
Hcn2	0.104756	-0.311176	125.642	0.70055	F
Tmem144	0.104779	-0.564091	27.0108	0.70055	F
Anapc10	0.104782	0.395137	55.8912	0.70055	F
Prdx1	0.104887	-0.317112	81.5461	0.700934	F
Slc38a3	0.105115	-0.408019	61.6336	0.701152	F
Prdx3	0.105206	-0.425772	39.7616	0.701152	F
Wdtc1	0.105207	-0.337256	132.47	0.701152	F
Prkce	0.105284	0.248442	371.802	0.701152	F
Ndufv1	0.105316	-0.35391	69.5632	0.701152	F
Slc39a14	0.105339	-0.282372	107.671	0.701152	F
Ogfr	0.105373	-0.302942	143.639	0.701152	F
Ppp2r1b	0.105397	-0.492502	27.8071	0.701152	F
LOC100910754	0.105545	0.302646	96.4468	0.701677	F
Map9	0.105663	0.243069	210.552	0.701677	F
Sgk3	0.105732	-0.334378	76.4482	0.701677	F
Adgrg2	0.105759	-0.612364	53.4058	0.701677	F
Enox1	0.105759	0.340505	517.44	0.701677	F
Zbtb44	0.105766	0.268768	151.181	0.701677	F
AC127084.5	0.105842	0.349246	68.784	0.701677	F
Bicd1	0.105858	0.255293	611.113	0.701677	F
Cyp7b1	0.106024	-0.286222	372.831	0.702361	F
AC106605.1	0.106135	-0.403685	75.621	0.702361	F
Csnk1g3	0.106155	0.256277	220.889	0.702361	F
Rev3l	0.10621	0.237442	771.823	0.702361	F
LOC103690166	0.106302	0.235768	192.576	0.702361	F
Rab27b	0.106344	0.305621	104.672	0.702361	F
Lrp2	0.10637	-0.361415	80.1076	0.702361	F
Cd81	0.106508	-0.269642	292.466	0.702622	F
Rasgrf1	0.106573	0.331691	782.892	0.702622	F
Slc10a1	0.106769	0.443385	29.8726	0.703594	F
Rps3	0.107026	-0.361083	90.2286	0.704683	F
RGD1563349	0.107078	0.326682	251.537	0.704683	F
Lratd1	0.107177	0.478574	54.8243	0.70502	F
Ksr1	0.107289	-0.31653	177.51	0.705439	F
Rarres2	0.107504	-0.662201	26.9283	0.706535	F
Plxnd1	0.107577	-0.517205	36.5069	0.7067	F
Fez2	0.107728	-0.367794	73.1913	0.706735	F
Ehd1	0.107949	-0.394749	64.0167	0.706838	F
Fbxl12	0.108022	0.582904	21.3296	0.706838	F
Pea15	0.108024	-0.274444	535.897	0.706838	F
Kpna1	0.10803	0.212583	237.859	0.706838	F
Sart3	0.108132	-0.39798	60.8193	0.707049	F
Rfx2	0.108159	0.466702	43.5776	0.707049	F
Stap1	0.10824	0.484781	25.8354	0.707262	F
Gstcd	0.108363	0.313583	96.4114	0.70775	F
Myef2	0.108589	0.250723	328.357	0.708009	F
LOC100912578	0.108612	0.445421	100.152	0.708009	F
Bahd1	0.108669	-0.410982	32.9553	0.708009	F
Myh10	0.108687	0.16939	812.864	0.708009	F
Dhdds	0.108734	-0.289261	125.728	0.708009	F
LOC100912481	0.108858	0.198732	371.842	0.70847	F
Oog1	0.109096	0.475539	46.4532	0.708687	F
Cog1	0.109105	-0.309877	97.7245	0.708687	F
Rnls	0.10911	0.29512	298.418	0.708687	F
Cdk18	0.109331	-0.328889	108.634	0.709037	F
Svip	0.109441	0.343472	80.9592	0.709436	F
Spred1	0.109646	0.207644	306.003	0.710016	F
Slc6a15	0.109675	0.335896	126.557	0.710016	F
Slc22a15	0.109798	0.302674	107.688	0.710293	F
Cttnbp2	0.109853	0.254382	815.083	0.710293	F
Mmd	0.109872	0.392223	87.7431	0.710293	F
Kctd3	0.110201	-0.214959	225.403	0.710293	F
Ret	0.110254	-0.856203	371.099	0.710293	F
LOC100910990	0.110279	0.291632	88.3972	0.710293	F
Senp7	0.110329	0.22938	359.507	0.710293	F
Chrm2	0.110332	-0.56995	27.4883	0.710293	F
Top3b	0.110427	-0.358139	78.5845	0.710293	F
Fbxo11	0.110612	0.237236	276.695	0.710293	F
Cul5	0.110643	0.236801	202.899	0.710293	F
Svep1	0.110679	-0.596129	47.1047	0.710293	F
Serbp1	0.110703	0.350419	109.04	0.710293	F
Hhat	0.110753	0.330658	113.562	0.710293	F
Wdr60	0.110831	0.362887	110.201	0.710293	F
AC122968.1	0.110851	0.389649	73.8803	0.710293	F
Pim3	0.110949	-0.538491	24.3071	0.710293	F
Jmjd1c	0.110952	0.173655	660.669	0.710293	F
Atp8b5p	0.110974	0.423637	44.1345	0.710293	F
Clvs1	0.111138	0.266873	383.433	0.71098	F
Hs3st2	0.111211	0.384485	98.9267	0.71098	F
Pcdh20	0.111227	-0.437772	96.8296	0.71098	F
Uba52	0.11138	-0.339057	89.3641	0.711198	F
Csgalnact2	0.111396	0.313095	82.807	0.711198	F
Ube2m	0.111406	-0.364601	97.0837	0.711198	F
Pde9a	0.111511	0.329446	196.21	0.711562	F
Gpr137	0.111647	-0.518243	26.0035	0.712117	F
Ank2	0.111762	0.195358	5621.64	0.712541	F
Scml2	0.111905	0.498618	27.6372	0.713148	F
RGD1307443	0.112051	0.231936	198.473	0.713172	F
Cluh	0.112119	-0.254418	190.541	0.713172	F
Pam	0.112151	0.213997	1066.56	0.713172	F
Gxylt1	0.112192	0.259175	157.107	0.713172	F
Zer1	0.1122	-0.264198	238.905	0.713172	F
Zc3h13	0.112286	0.245489	236.948	0.713409	F
Psmb4	0.112345	-0.491372	41.3687	0.713478	F
Gcnt2	0.112466	-0.573647	56.0241	0.713507	F
Vangl1	0.112536	-0.463576	51.4324	0.713507	F
Anxa5	0.11258	-1.12608	77.5042	0.713507	F
Rac1	0.112666	-0.256021	131.4	0.713507	F
Pnisr	0.112709	0.232167	358.964	0.713507	F
LOC685406	0.112843	-0.56176	23.2391	0.713507	F
Slfn13	0.112848	-0.760305	20.76	0.713507	F
Bcl2	0.112882	-0.275298	297.636	0.713507	F
Vstm5	0.112973	0.494786	22.5899	0.713507	F
Pdlim5	0.112995	-0.295589	222.284	0.713507	F
Tmem248	0.113045	-0.35718	60.4406	0.713507	F
Slc12a4	0.113077	-0.536578	42.3039	0.713507	F
Adamts4	0.113078	-0.394133	74.7539	0.713507	F
Slc31a1	0.11321	-0.336649	60.1875	0.713728	F
Sult4a1	0.113514	-0.283252	178.539	0.715065	F
Phb	0.113519	-0.340996	70.3356	0.715065	F
Acvr2a	0.113762	0.259976	206.148	0.715516	F
Atp5mc3	0.113768	-0.39235	53.4854	0.715516	F
Cd99l2	0.113908	0.183976	328.842	0.715516	F
Tfam	0.113981	-0.41017	39.3191	0.715516	F
Slc16a10	0.114036	-0.379602	58.8077	0.715516	F
Tle3	0.114056	-0.311641	90.9255	0.715516	F
Pdxk	0.1141	-0.337541	74.0707	0.715516	F
Txn1	0.114129	-0.443437	48.1514	0.715516	F
R3hdm4	0.114258	-0.5196	52.3923	0.715516	F
Mknk2	0.114403	-0.472098	33.1484	0.715516	F
Ift81	0.114409	0.30683	116.744	0.715516	F
Mlst8	0.114418	-0.528989	38.2225	0.715516	F
Il4r	0.114504	-0.493369	29.4717	0.715581	F
Rsph9	0.114527	0.391839	51.858	0.715581	F
Resf1	0.114575	0.309177	94.2525	0.715581	F
Chic1	0.11471	0.278971	97.1809	0.71589	F
Camk2g	0.114767	-0.201276	831.517	0.71589	F
Dffa	0.114846	-0.394412	38.1294	0.71589	F
Cct4	0.114919	-0.234629	147.317	0.71589	F
Omg	0.114987	0.324681	203.833	0.71589	F
Atp8a1	0.115042	0.214932	1055.96	0.71589	F
Ppargc1a	0.115062	0.250937	239.569	0.71589	F
Ctdspl	0.115285	-0.363779	78.4604	0.716899	F
Galm	0.115322	-0.523181	27.3356	0.716899	F
Tmc7	0.115724	-0.319383	89.0484	0.717852	F
Tbc1d19	0.115758	0.23567	234.398	0.717852	F
Sh3rf3	0.115803	-0.415611	121.819	0.717852	F
Mgat5b	0.115869	-0.312361	90.2285	0.717869	F
Gart	0.1162	-0.348227	57.8127	0.718456	F
RGD1305014	0.116205	0.460723	29.4307	0.718456	F
Nova1	0.116208	0.197851	872.388	0.718456	F
Vstm4	0.116474	-0.511162	42.7405	0.718669	F
Ganab	0.116489	-0.266949	220.798	0.718669	F
Hspa8	0.116507	-0.194627	1419.04	0.718669	F
LOC108348081	0.116513	0.192723	328.796	0.718669	F
Rarg	0.116523	-0.640903	34.0357	0.718669	F
Dusp7	0.116536	-0.409742	53.6672	0.718669	F
Morf4l1	0.116616	0.204733	413.01	0.718864	F
Sh2b1	0.116729	-0.431604	62.036	0.719034	F
LOC100912585	0.116742	-0.767002	22.4253	0.719034	F
LOC100911881	0.116835	-0.33722	67.5056	0.719192	F
Slc4a8	0.116865	0.230212	213.692	0.719192	F
Lgi4	0.117154	-0.30466	138.055	0.719772	F
Abca3	0.117172	-0.25116	277.607	0.719772	F
Csk	0.117196	-0.306227	83.6528	0.719772	F
Smpd4	0.117379	-0.44953	41.1282	0.719772	F
Pik3cb	0.11753	0.292365	183.786	0.719772	F
Zfp251	0.117562	0.223075	133.527	0.719772	F
Rcsd1	0.117613	-1.08928	69.7007	0.719772	F
Mef2c	0.11772	0.287275	286.568	0.719772	F
Ammecr1	0.11775	0.311142	177.711	0.719772	F
Dclk3	0.117791	0.455937	32.706	0.719772	F
Slitrk6	0.117833	0.472014	35.1242	0.719772	F
Rbm20	0.117861	-1.23426	40.1323	0.719772	F
Cds1	0.117882	-0.426636	63.9399	0.719772	F
Tnfaip1	0.117889	-0.27996	76.6545	0.719772	F
Rpgr	0.118138	0.239285	161.439	0.720394	F
Akap17b	0.118282	0.237605	141.348	0.720513	F
Ccnh	0.118406	0.29328	101.732	0.720513	F
Zhx1	0.118522	0.227264	176.767	0.720513	F
Wnt7b	0.118585	-0.448755	37.5742	0.720513	F
Slc25a24	0.11859	-0.430206	39.4754	0.720513	F
Ccnk	0.118611	0.334089	78.5351	0.720513	F
Necab2	0.118974	0.416386	47.1495	0.721095	F
Vipr2	0.119131	0.539882	32.3263	0.721095	F
LOC100912399	0.119141	-0.370414	99.7194	0.721095	F
Mgat4c	0.119189	0.657921	21.5084	0.721095	F
Chsy1	0.119214	-0.334385	110.991	0.721095	F
Fer	0.119219	0.248042	452.012	0.721095	F
Bles03	0.119256	-0.523763	32.8434	0.721095	F
LOC100909750	0.119378	-0.187126	237.728	0.721095	F
Eef1d	0.119435	-0.392876	53.7046	0.721095	F
Apbb1	0.119593	-0.220123	206.834	0.721095	F
Mterf3	0.119593	0.31777	69.6955	0.721095	F
LOC103690114	0.11966	-0.488817	41.3638	0.721095	F
Olig1	0.119765	-0.465543	67.4098	0.721095	F
Chmp1a	0.119774	-0.390758	52.4244	0.721095	F
Anln	0.119856	0.280385	243.339	0.721295	F
Fcgr2a	0.119916	-0.49456	32.6961	0.721359	F
Prkcg	0.120052	0.3653	137.202	0.721398	F
Wwc1	0.120265	0.239766	266.441	0.721398	F
Pald1	0.12028	-0.436621	48.9615	0.721398	F
Dpy19l1	0.120299	-0.342048	348.954	0.721398	F
Actr1a	0.12033	-0.244997	188.587	0.721398	F
Maged2	0.120343	-0.405887	54.7499	0.721398	F
Gnl1	0.120497	-0.337651	71.593	0.721398	F
Fbxl17	0.120503	0.172018	1724.91	0.721398	F
Adamts1	0.120615	-0.722858	22.0331	0.721398	F
Slc3a1	0.120652	0.244607	534.872	0.721398	F
Carm1	0.1207	-0.271456	154	0.721398	F
Afap1l2	0.120748	-0.330267	95.8891	0.721398	F
Kcnk2	0.120765	-0.391591	237.662	0.721398	F
Rnf40	0.120766	-0.411381	58.6173	0.721398	F
Bsg	0.12097	-0.293269	271.406	0.721616	F
Rpl7a	0.120989	-0.388126	124.574	0.721616	F
Fam126b	0.121078	0.193806	275.185	0.721855	F
Pex12	0.121217	0.491455	21.7678	0.722089	F
RGD1302996	0.121417	-0.414116	44.4806	0.722094	F
Ttc9	0.121462	-0.313758	74.3614	0.722094	F
Git2	0.121462	-0.202623	225.36	0.722094	F
Lemd1	0.121514	0.517366	24.7538	0.722111	F
Dync1i2	0.121878	0.192168	404.708	0.722995	F
Brd7	0.122039	0.229077	138.285	0.722995	F
Plpp3	0.122069	-0.166508	570.381	0.722995	F
Ptpdc1	0.122103	0.258585	172.028	0.722995	F
Nt5e	0.122112	0.310745	391.229	0.722995	F
Ighm	0.122186	-0.284393	214.127	0.722995	F
Unc80	0.122272	0.209477	871.876	0.722995	F
Get3	0.122351	-0.347867	96.4031	0.722995	F
Lama1	0.122366	-1.01547	60.9312	0.722995	F
Synj2bp	0.122377	0.207377	295.164	0.722995	F
Fbxl21	0.122401	0.615141	26.1587	0.722995	F
Ntsr1	0.122661	-0.320724	152.694	0.723692	F
Map2	0.122666	0.243129	2531.99	0.723692	F
Adpgk	0.122791	-0.303928	129.898	0.723812	F
Atp6v1e1	0.122812	-0.282978	167.576	0.723812	F
Pcdh9	0.122851	0.277968	367.566	0.723812	F
Slc5a6	0.122884	-0.371622	55.4664	0.723812	F
LOC680200	0.122996	0.533594	23.1877	0.724176	F
RGD1560925	0.123094	-0.630781	24.6662	0.724176	F
Nacc1	0.123234	-0.329822	139.837	0.724176	F
Appl2	0.123241	-0.203474	315.372	0.724176	F
Sycp1	0.123369	0.480915	32.3237	0.724176	F
Gtf2f2	0.123419	0.217042	168.68	0.724176	F
Stambpl1	0.12347	0.274568	133.548	0.724176	F
Spry4	0.123508	-0.466572	29.1008	0.724176	F
Rsl1d1l1	0.123529	0.503033	41.5944	0.724176	F
Foxo4	0.123568	-0.554904	41.3856	0.724176	F
Nav1	0.123607	0.185162	982.394	0.724176	F
Slc30a10	0.123635	-0.358884	97.8352	0.724176	F
Nadk2	0.123789	-0.250375	141.723	0.724633	F
Slc39a7	0.123812	-0.39396	39.7178	0.724633	F
Creb3l1	0.123907	-0.563363	21.4803	0.724902	F
Tmem131l	0.124387	0.251908	167.773	0.726557	F
Mpp5	0.124469	0.205356	366.97	0.726743	F
Ccar1	0.124564	0.219616	215.52	0.727012	F
Pold3	0.124674	0.471269	44.6224	0.727362	F
Arsb	0.124745	-0.261623	347.139	0.727491	F
Sirt7	0.124996	-0.455557	23.7639	0.728475	F
Taf1	0.125218	0.253024	225.131	0.72886	F
Ctxn1	0.125269	0.603497	34.2025	0.72886	F
St6galnac4	0.125278	-0.572966	24.5008	0.72886	F
Sp140	0.125339	-0.642267	28.1874	0.728927	F
Wdr55	0.125437	0.333157	96.4376	0.729209	F
Cnrip1	0.125544	0.271193	107.142	0.729257	F
Exosc10	0.125726	-0.284886	116.105	0.729534	F
Ncor1	0.125741	0.16879	692.625	0.729534	F
Pou2f2	0.12592	0.573283	41.9475	0.729997	F
Idi1	0.125984	0.376462	81.2873	0.730081	F
Rnf214	0.126089	0.235344	143.738	0.730368	F
Slirp	0.126133	0.555297	25.4607	0.730368	F
Setd7	0.126319	0.18468	267.283	0.730735	F
Pmp22	0.126492	-0.386565	59.2831	0.730735	F
Gnai2	0.126546	-0.281816	229.038	0.730735	F
Oplah	0.126548	-0.432175	30.0304	0.730735	F
Arf2	0.126593	-0.431465	38.7179	0.730735	F
Tst	0.126636	-0.776497	20.0048	0.730735	F
LOC100912538	0.126644	-0.488885	36.0374	0.730735	F
Bag4	0.126838	0.364689	47.6408	0.731569	F
Arhgap1	0.127125	-0.26183	112.016	0.732761	F
Wbp2	0.127144	0.27056	148.801	0.732761	F
Ash1l	0.127266	0.155537	988.781	0.732931	F
Trim5	0.127273	-0.408872	32.2073	0.732931	F
Tmed2	0.127462	-0.299921	109.015	0.733299	F
Rpl17	0.127576	-0.327723	169.265	0.733299	F
Dlg3	0.127699	0.234601	195.54	0.733299	F
Meis1	0.127703	-0.354088	205.673	0.733299	F
Cox6a1	0.127736	-0.50633	63.1826	0.733299	F
Pcdhgb8	0.127899	-0.59686	30.0229	0.733521	F
Stpg2	0.127908	0.393577	60.3504	0.733521	F
Golga4	0.128071	0.214617	354.252	0.733681	F
[truncated: 8,802 more rows]

## Sheet: SA SSA vs CSA
	pvalue	LFC	mean_exp	P_adj	sig
Ccdc77	1.34202e-12	-2.53659	56.6557	2.07181e-08	F
Copg2	1.15233e-07	0.903798	2524.36	0.000592988	T
Wdr63	1.51509e-06	2.46052	27.1005	0.0058475	F
Zfp622	3.87402e-06	1.00864	1342	0.0115249	T
Adgb	8.5207e-06	1.84376	44.0408	0.0187918	F
Tceal6	1.45317e-05	1.31754	76.3526	0.02136	F
Pnn	1.55706e-05	1.14632	90.1315	0.02136	T
AC094217.1	1.58597e-05	1.59667	29.8493	0.02136	F
Zfat	1.66032e-05	-0.676889	406.991	0.02136	T
Bex3	1.95166e-05	0.950573	86.982	0.0231768	T
Spag17	3.16543e-05	2.23383	20.1441	0.0325871	F
Rpl41	3.26455e-05	1.33698	127.572	0.0325871	T
Vcsa2	3.37734e-05	1.25759	35.515	0.0325871	F
Spef2	4.13511e-05	1.12336	73.7627	0.0375516	F
Enkur	5.62795e-05	1.71798	25.6516	0.0434796	F
Tceal3	5.6328e-05	1.45252	78.5446	0.0434796	F
Hnrnpa3	7.06524e-05	0.77985	163.046	0.0519396	T
Serpini1	7.65583e-05	0.712879	279.861	0.053723	T
Erich2	8.04116e-05	1.02129	52.7634	0.0539737	F
Parpbp	9.29985e-05	6.15607	111.431	0.0574284	T
Chgb	0.000107827	0.886567	274.56	0.0616534	T
Mrc1	0.000115086	-1.78299	53.4487	0.0634534	F
Nap1l5	0.000123903	0.611337	615.404	0.065959	T
Trak1	0.000144536	-0.479499	369.854	0.0743782	T
Tns1	0.00014961	-0.850726	252.333	0.074506	T
Rn7sl1	0.000184811	2.04691	34068.4	0.0846615	T
Syt10	0.000186455	1.69515	21.2811	0.0846615	F
Ncl	0.000241703	0.694877	323.217	0.0999769	T
Aph1b	0.000246691	-0.645189	220.272	0.0999769	T
Ccser1	0.000246734	0.384276	875.189	0.0999769	T
Ylpm1	0.00026068	0.501789	580.109	0.0999769	T
Notch1	0.000265517	-0.732079	141.415	0.0999769	T
Pmch	0.000289302	6.5451	110.683	0.106339	T
Coch	0.000336458	-2.14339	28.4872	0.117291	F
Wdr49	0.000354501	1.73199	28.4418	0.117291	F
Sult2a1	0.00035907	1.37565	29.758	0.117291	F
Trhde	0.000365316	0.563677	222.334	0.117291	T
Clic4	0.000381125	-0.62705	258.221	0.117676	T
Tceal5	0.000391823	1.02317	65.2826	0.118607	F
Mgat5b	0.000420077	-0.830588	90.2285	0.124714	T
Pacsin2	0.000436022	-0.481177	256.648	0.127006	T
Sh3bp4	0.000470445	-0.81661	103.923	0.130581	T
Slc38a2	0.000471527	-0.677123	383.398	0.130581	T
Lrguk	0.000473671	1.08865	43.7932	0.130581	F
Plxnc1	0.000524214	0.628625	216.317	0.133814	T
Zpbp	0.000537271	0.86777	75.4908	0.133814	F
Kdelr2	0.000537405	-1.10312	51.5023	0.133814	F
Zwilch	0.000566138	1.90639	65.4497	0.138731	F
Dcdc5	0.000602544	1.73752	27.6955	0.143668	F
Dnah7	0.000634358	1.26403	58.1209	0.146949	F
Metazoa_SRP	0.000653602	1.85436	95674.6	0.148387	T
Tut4	0.000677638	0.474496	277.82	0.151614	T
Nek10	0.000735962	0.856086	102.462	0.161656	T
LOC100364435	0.000743462	1.2619	39.3283	0.161656	F
Hnrnpdl	0.000771343	0.690259	142.827	0.165389	T
Smarca5	0.000786212	0.511741	195.833	0.166268	T
Pear1	0.000824485	-1.55473	28.361	0.172005	F
Sec24a	0.000857652	-0.558924	202.988	0.175419	T
Zfp612	0.000863575	0.552986	193.036	0.175419	T
Rbm25l1	0.000900022	0.819176	94.2171	0.180449	T
Tenm3	0.000930515	0.445083	410.123	0.18206	T
Nexmif	0.000945527	0.591304	213.861	0.18206	T
Hip1	0.000960511	-0.534071	394.605	0.18206	T
Tagln	0.00097581	-1.14945	48.4323	0.18206	F
Ldb2	0.000976586	0.776103	320.436	0.18206	T
Cep83	0.000985366	0.537917	206.206	0.18206	T
Mical2	0.00101304	-0.603468	346.301	0.18206	T
Htra1	0.00101359	-0.745651	327.014	0.18206	T
Stk10	0.00105376	-1.01665	49.8315	0.18206	F
Rpl23	0.00105579	1.50047	108.515	0.18206	T
Dnah6	0.00106272	1.51004	41.8941	0.18206	F
Hfm1	0.00107316	0.753595	104.28	0.18206	T
Ptpru	0.00108717	-0.633282	157.058	0.182431	T
Zkscan2	0.00112141	0.82583	60.4694	0.184033	F
Zfp958	0.00112183	0.713968	130.699	0.184033	T
Luc7l3	0.00115109	0.523917	299.832	0.184033	T
Dnah9	0.00115467	0.576061	368.852	0.184033	T
Bace2	0.00115632	-1.42694	28.6481	0.184033	F
Tpr	0.00124157	0.407278	304.58	0.190493	T
Smr3b	0.00125848	0.828875	73.4875	0.190493	F
Zfp329	0.00125938	0.688346	101.035	0.190493	T
Plxnb3	0.00126718	-0.69964	122.311	0.190493	T
Zbtb17	0.0012721	-1.22198	33.7916	0.190493	F
Cfap99	0.00130624	1.1094	80.1758	0.190493	T
Sod1	0.00131228	0.71758	138.618	0.190493	T
Kpna4	0.00132843	0.446926	548.917	0.190493	T
Neto2	0.00133264	2.06928	4905.22	0.190493	T
Klf13	0.00137053	-0.815597	122.33	0.194112	T
Cep112	0.0013964	0.608375	250.201	0.195842	T
Elmod1	0.00143333	0.430296	315.303	0.195842	T
Spag16	0.00143832	0.861424	86.0215	0.195842	T
Fam171b	0.00148207	0.498329	249.989	0.195842	T
Gabrg3	0.00148329	0.537103	456.981	0.195842	T
Hnrnpu	0.00148423	0.462071	623.301	0.195842	T
Acta2	0.00150434	-2.0341	23.1829	0.196813	F
RGD1563294	0.00155006	1.28128	22.4545	0.198076	F
C1qbp	0.00156305	0.911251	57.3264	0.198076	F
Ski	0.00156424	-0.461191	297.111	0.198076	T
Rpl5	0.00158082	0.690266	106.197	0.198076	T
Rgs2	0.00159959	1.06029	33.2372	0.198076	F
Asb12	0.00160648	1.71076	31.8889	0.198076	F
Mindy4	0.00162452	-0.547403	163.814	0.198076	T
LOC103689931	0.00165388	0.863374	54.9181	0.198076	F
LOC102549817	0.00165596	0.568722	117.219	0.198076	T
Tspyl1	0.00166977	0.555451	136.569	0.198076	T
Tnrc18	0.00167083	-0.555573	316.486	0.198076	T
Lmod1	0.00168079	-0.899405	79.5371	0.198076	F
Errfi1	0.00174047	-1.00342	151.939	0.202025	T
Retsat	0.00175458	-0.768915	103.132	0.202143	T
Scn3a	0.00186478	0.414895	439.902	0.211327	T
Rbpms	0.001917	-0.902681	105.176	0.21433	T
Nol7	0.00192977	1.04928	42.0216	0.21433	F
Ube3a	0.00196419	0.277931	2578.74	0.216594	T
Mrvi1	0.00199066	-1.26929	50.1256	0.217956	F
Cfap43	0.00203533	1.86368	20.474	0.21973	F
U12	0.00211502	2.76871	104.23	0.226221	T
Vwa3b	0.00212476	1.48607	23.7672	0.226221	F
Unc5d	0.00216619	0.564011	323.39	0.229052	T
Ssbp3	0.00220113	-0.464002	393.693	0.22933	T
Capn12	0.00221278	1.17901	25.8775	0.22933	F
AC121209.1	0.00221683	1.27549	24.3478	0.22933	F
Smc6	0.00222824	0.526784	238.419	0.22933	T
Dnm2	0.00225232	-0.539268	311.039	0.230028	T
Spock2	0.00232094	-0.513117	354.639	0.23289	T
Ppp1r13b	0.00232316	-0.558168	165.191	0.23289	T
Wdr78	0.00238011	0.58971	150.945	0.235618	T
Zbbx	0.00238945	1.55996	25.5205	0.235618	F
LOC100359916	0.00239617	1.00256	41.934	0.235618	F
Dhrs3	0.00251775	-0.83917	94.0764	0.244346	T
Ninj2	0.00256808	0.757331	158.738	0.244346	T
Slc29a3	0.00262881	-0.752985	95.4643	0.24669	T
LOC103689954	0.00264501	-1.50786	20.3156	0.24669	F
Dnaja1	0.00268992	0.557716	237.965	0.24669	T
Pdgfra	0.00271089	-0.6336	237.434	0.24669	T
RGD1311703	0.00271364	0.60203	103.936	0.24669	T
Aifm3	0.0027165	-0.662203	111.107	0.24669	T
Mroh8	0.00276441	0.836849	47.2543	0.248386	F
Trpc7	0.00277413	0.932848	53.6911	0.248386	F
LOC100911951	0.00281061	0.883189	40.5335	0.249369	F
Ddx1	0.00283277	0.504218	196.371	0.249393	T
Arhgef10	0.00285415	-0.581411	221.283	0.249393	T
Casc4	0.00286308	0.425206	326.589	0.249393	T
Anxa3	0.0028755	-0.851503	87.1302	0.249393	T
Ptpn3	0.00289955	-0.746523	79.0541	0.249861	F
Rhpn1	0.00291327	-1.65961	21.4815	0.249861	F
U5	0.00294114	2.49856	114.642	0.250858	T
LOC100909664	0.00298389	0.527577	360.7	0.252548	T
Cstb	0.00299367	-0.997189	67.9223	0.252548	F
Notch4	0.00302292	-1.01072	35.8912	0.25363	F
Cntnap5c	0.00305614	0.474563	908.528	0.254256	T
Chga	0.00306332	0.548885	144.518	0.254256	T
LOC100911486	0.00310499	-1.60064	26.967	0.255645	F
Adora1	0.00314219	-0.555724	253.6	0.255645	T
Wdr91	0.00316136	-0.910734	64.8524	0.255645	F
Ar	0.00316286	0.752669	89.2878	0.255645	T
Klf9	0.00321362	-0.465814	232.933	0.258395	T
Gabra1	0.00325422	0.382886	572.651	0.260304	T
Clic5	0.00331986	-0.736153	78.6663	0.263393	F
Zmiz1	0.00334001	-0.380402	731.972	0.263393	T
Vav2	0.0033476	-0.584754	174.359	0.263393	T
Herc3	0.00336108	0.391613	908.254	0.263393	T
Adamts10	0.00338798	-0.744889	64.6252	0.263731	F
AC135454.2	0.00340521	2.09435	4730.15	0.263731	T
Hnrnpa2b1	0.00341665	0.672472	280.971	0.263731	T
Mroh1	0.00346554	-0.489781	212.011	0.266175	T
Mcc	0.00349385	-0.83585	194.718	0.266906	T
Prlr	0.00352637	0.631317	92.6055	0.266906	T
Zfp483	0.00352693	0.609636	202.537	0.266906	T
Ak9	0.00356641	1.41809	29.8427	0.268577	F
Fbxl13	0.00358549	1.08284	41.0412	0.268703	F
Arhgap5	0.00377042	0.40206	589.838	0.281197	T
LOC100911485	0.00384493	-0.699089	117.71	0.285375	T
Cdh9	0.00390346	0.724472	75.0627	0.287073	F
Ccdc181	0.003905	0.771978	48.2634	0.287073	F
Cbfa2t3	0.00398279	-0.94446	43.7656	0.2888	F
Il17rb	0.00399242	1.42305	20.0173	0.2888	F
Sgk3	0.0040342	-0.708233	76.4482	0.2888	F
Armcx2	0.00404073	0.582395	111.015	0.2888	T
Sec62	0.00408045	0.456603	177.456	0.290295	T
Lrriq1	0.00412878	1.12372	31.6872	0.291184	F
Txnip	0.00413067	-1.08069	89.3479	0.291184	T
Cep126	0.00422654	0.660161	108.624	0.296588	T
Kcnq1	0.00429248	0.369989	558.515	0.298501	T
Lynx1	0.00438517	-0.549752	249.123	0.303579	T
Tbk1	0.00442323	0.60428	121.139	0.304774	T
Cops2	0.004491	0.463133	286.85	0.304774	T
Glt1d1	0.00454176	-0.810545	50.0718	0.304774	F
Clec2g	0.00455288	-0.932483	83.8083	0.304774	T
Zrsr1	0.00459871	0.783108	69.0651	0.304774	F
Ppp1cc	0.0045996	-0.492561	224.166	0.304774	T
Sh3bgrl2	0.00461692	-0.581503	144.744	0.304774	T
Piezo1	0.004654	-1.28456	22.1777	0.304774	F
Ptma	0.00466219	0.897817	65.1123	0.304774	F
Ubtd1	0.004694	-0.968615	34.6035	0.304774	F
Ccdc113	0.00471836	1.11113	24.5582	0.304774	F
Edf1	0.00472492	1.07959	25.4027	0.304774	F
Lrp5	0.00475615	-0.854744	58.2272	0.304774	F
Per1	0.00488579	-0.796941	67.6588	0.304774	F
Rpl4	0.00488924	0.369545	260.469	0.304774	T
RT1-T24-3	0.00490523	-0.972585	51.0611	0.304774	F
Ptprf	0.00491232	-0.453528	309.196	0.304774	T
Slk	0.00492158	0.518601	141.598	0.304774	T
Rps4x	0.00494428	0.466863	197.823	0.304774	T
Sult1a1	0.00500022	-0.95197	53.44	0.304774	F
Zfp763	0.00500805	1.082	23.4705	0.304774	F
Vps52	0.00507389	-0.655171	70.556	0.304774	F
Kcnip2	0.00508064	0.929164	41.6611	0.304774	F
Ube2u	0.00509035	1.07113	31.1237	0.304774	F
Triqk	0.00509338	0.884652	44.9018	0.304774	F
Tmem186	0.00519346	1.1427	31.8451	0.309562	F
5S_rRNA	0.00527026	-0.725841	67.1512	0.312911	F
RGD1561327	0.00535298	0.861009	57.9533	0.314309	F
Eef2k	0.00543542	-0.558483	132.779	0.314309	T
LOC100360117	0.00544938	1.41381	20.7387	0.314309	F
Bex2	0.00550883	0.85648	61.2706	0.314309	F
Mif	0.00553634	1.10112	23.382	0.314309	F
Rbm4b	0.00553834	0.505189	152.044	0.314309	T
Zfp831	0.00555037	1.31193	29.8687	0.314309	F
Npm1	0.00556647	0.534639	126.923	0.314309	T
Hmgb1	0.00557576	0.509605	168.252	0.314309	T
Vom2r80	0.00557585	0.425011	283.86	0.314309	T
Syt7	0.00561195	-0.445242	241.185	0.314309	T
Ube3d	0.00563033	0.523363	112.529	0.314309	T
Hagh	0.00563956	0.798026	48.5622	0.314309	F
Set	0.00567226	0.442821	223.624	0.314994	T
Jmjd8	0.00571008	0.540455	98.8773	0.315098	T
Plekhh2	0.00571496	-0.544347	121.812	0.315098	T
Adam32	0.00591742	0.857918	37.1087	0.32262	F
Nwd1	0.00595964	-0.598219	195.709	0.32262	T
Lactb	0.00602107	1.25396	38.4245	0.32262	F
Nacc2	0.00602801	-0.440307	292.305	0.32262	T
Cabcoco1	0.00608453	0.644619	82.2838	0.32262	T
Dmc1	0.00619419	0.821367	49.0436	0.32262	F
Hmgcll1	0.0062041	0.396721	412.641	0.32262	T
Cd81	0.00621441	-0.482014	292.466	0.32262	T
Cycs	0.00623744	0.626347	93.3838	0.32262	T
Lrif1	0.00626481	0.430405	184.932	0.32262	T
Riok3	0.00627103	0.388065	213.365	0.32262	T
Ramac	0.00629454	1.0206	23.8709	0.32262	F
Nxph1	0.00630495	0.725093	64.0173	0.32262	F
Pnma3	0.00632612	0.803806	123.105	0.32262	T
Ly86	0.00633516	-1.15681	25.5193	0.32262	F
Uaca	0.00637996	-0.746056	93.9377	0.32262	T
Fam163b	0.00639254	1.0026	37.5745	0.32262	F
7SK	0.00644878	1.04212	16780.7	0.32262	T
Tspan9	0.00645861	-0.473039	159.451	0.32262	T
Arid4a	0.00647645	0.521219	210.281	0.32262	T
Resf1	0.00650789	0.586014	94.2525	0.32262	T
Lyz2	0.0065083	-1.25339	51.0106	0.32262	F
Pdxk	0.0065178	-0.687169	74.0707	0.32262	F
Esr1	0.00653315	0.51401	109.8	0.32262	T
Fam189a1	0.00660933	0.338973	839.678	0.32262	T
Fam222b	0.00661811	-0.380306	280.109	0.32262	T
Lars1	0.0066299	0.459934	180.567	0.32262	T
Gas7	0.00664766	0.869467	106.381	0.32262	T
Grm5	0.00668628	0.426328	846.956	0.32262	T
Pde5a	0.00669876	-0.967723	77.3798	0.32262	F
Slc28a2	0.00670819	0.848588	57.06	0.32262	F
AC109958.1	0.00672926	0.673017	63.7707	0.322628	F
Sdc4	0.00677849	-0.58633	125.165	0.323982	T
Eif3l	0.00684207	0.662901	56.7309	0.326012	F
Ptger3	0.00693614	1.29557	21.8158	0.329477	F
Mis18bp1	0.00697971	0.933893	47.4402	0.33053	F
Nudt9	0.00702713	0.77738	56.7155	0.330535	F
Myh11	0.00704225	-0.847694	106.032	0.330535	T
Ptpn11	0.00706546	-0.447938	901.233	0.330535	T
Ppig	0.00709976	0.518714	199.773	0.331136	T
Sgk1	0.00718352	-0.547686	442.495	0.33303	T
Zfp445	0.00725545	0.539905	135.26	0.335358	T
Ocln	0.00734149	-1.17238	28.0613	0.338322	F
Rgs9	0.00740089	0.699633	95.693	0.340044	T
Nrp1	0.00744904	0.576994	304.612	0.34094	T
Ivns1abp	0.0074718	0.463053	284.177	0.34094	T
Ppp2r2c	0.00753317	-0.308279	832.031	0.341047	T
Pkm	0.00764293	-0.34991	1101.15	0.343999	T
Ndufaf4	0.00766901	0.779858	49.9503	0.344169	F
Calcr	0.00779635	2.57112	29.4912	0.346859	F
Kirrel1	0.00784235	-0.529626	178.941	0.3478	T
Tmem18	0.00786257	0.727182	48.0415	0.3478	F
LOC100365839	0.00802004	1.04134	74.792	0.350746	F
Slc7a1	0.00805537	-0.449155	214.659	0.351296	T
Slc39a8	0.00811287	1.33573	21.3517	0.351984	F
Ttc29	0.00813826	1.37513	24.8849	0.351984	F
Lsm7	0.00822829	1.08373	20.4285	0.352857	F
Ano10	0.00825855	-0.51356	134.06	0.353173	T
Scel	0.00828498	1.17143	25.3705	0.353324	F
Fhad1	0.0083139	1.63834	48.8916	0.353581	F
Nkain2	0.00838955	0.325278	2929	0.355552	T
Zfyve21	0.0084063	-0.743579	59.0403	0.355552	F
Hnrnpa1	0.00843095	0.454723	241.071	0.35562	T
Bcl2l1	0.00851062	-0.425551	585.212	0.357822	T
Fam171a1	0.0085295	0.901132	857.483	0.357822	T
Tppp3	0.00862141	-0.73069	48.4601	0.359307	F
Slc22a5	0.00862906	0.520414	134.686	0.359307	T
Egfl7	0.00863471	-0.950682	34.4582	0.359307	F
Sdc2	0.0086748	1.13858	3448.23	0.360004	T
Cep290	0.00877192	0.421606	168.294	0.36263	T
Hnrnpul2	0.00878506	0.482045	148.522	0.36263	T
Mobp	0.00893255	-0.481875	1512.99	0.365827	T
Psma4	0.00895103	0.530338	95.1335	0.365827	T
RGD1560341	0.00895756	0.980617	20.3987	0.365827	F
Galntl6	0.00911864	0.505822	213.067	0.370457	T
Calm2	0.00923209	0.394352	1182.92	0.374081	T
Ddit4	0.0093251	-1.17159	40.869	0.374537	F
Flna	0.00933211	-0.73666	132.955	0.374537	T
Ctnnd1	0.00936512	-0.418317	354.24	0.374537	T
Chp1	0.0093994	-0.4537	271.852	0.374537	T
Nolc1	0.00941507	0.600053	100.933	0.374537	T
Zfp536	0.00943743	-0.381692	360.074	0.374537	T
Dgkb	0.00956071	0.428454	1645.17	0.376979	T
Fam217b	0.00956139	0.536656	97.1695	0.376979	T
Spats1	0.00959731	0.593557	74.6571	0.377006	F
Pik3c2g	0.00963019	1.0744	38.5097	0.377337	F
Ddx20	0.00966834	-1.10261	25.7799	0.377365	F
LOC103694905	0.00968749	0.61151	184.888	0.377365	T
Dpyd	0.00970424	0.399131	597.666	0.377365	T
Cct8	0.00973275	0.452492	188.681	0.377523	T
Ift74	0.00983874	0.551645	124.279	0.378985	T
Itgb5	0.00984388	-0.50025	162.537	0.378985	T
Nabp1	0.00989405	1.12352	24.8403	0.378985	F
Ap1s1	0.00991869	0.825113	44.8499	0.378985	F
Bod1l1	0.00992421	0.450617	254.775	0.378985	T
Vps51	0.00994229	-1.03407	21.3586	0.378985	F
LOC100911991	0.01017	0.462092	878.107	0.384539	T
Pdk4	0.0102449	-0.968795	71.3462	0.384829	F
Mapk14	0.010336	-0.367457	218.021	0.384829	T
Smarca1	0.0103655	0.525789	130.729	0.384829	T
Eny2	0.0103698	0.565202	84.4046	0.384829	T
Ccdc146	0.010414	0.795586	50.0568	0.385544	F
Tox	0.0104825	0.466	453.238	0.387149	T
Wwtr1	0.0105523	-0.62614	101.754	0.387491	T
Stab1	0.010567	-1.22073	23.7696	0.387491	F
Golgb1	0.0106325	0.335905	401.967	0.388047	T
Epha3	0.0107121	0.384102	230.232	0.390032	T
Lypd6b	0.0108658	0.817415	54.3	0.39395	F
Zmat1	0.0108708	0.460852	176.19	0.39395	T
Gpx1	0.0109215	-1.17893	20.1711	0.394118	F
LOC100360413	0.0109265	0.461802	871.628	0.394118	T
Svil	0.010985	-0.520852	179.478	0.394625	T
Fus	0.011033	0.378392	299.108	0.394625	T
Parvb	0.0110428	-0.405612	258.545	0.394625	T
Ranbp2	0.0111109	0.312825	700.236	0.396143	T
Ssb	0.0112289	0.538349	117.14	0.398173	T
Stmn1	0.0112452	0.378757	397.327	0.398173	T
Ca14	0.0114073	-0.836217	57.0029	0.402987	F
Capza2	0.0115089	0.411351	223.48	0.40522	T
Itga9	0.0115571	-0.511279	212.091	0.405479	T
Abcd1	0.0116926	-0.799358	34.0884	0.406555	F
Dtx3	0.0118061	-0.586403	101.754	0.409581	T
Myrip	0.0118883	-0.372387	667.227	0.411506	T
St3gal1	0.0119324	-0.573393	148.73	0.412109	T
Padi2	0.0120116	-0.511899	192.171	0.412169	T
Camk2n1	0.0120191	0.61622	89.0027	0.412169	T
Tgfbr2	0.0120409	-0.743022	85.5821	0.412169	T
Tsg101	0.0124173	0.413642	168.19	0.422309	T
Slc23a2	0.0124605	-0.341487	352.806	0.422309	T
Arhgef10l	0.0124687	-0.411303	239.421	0.422309	T
Purb	0.0125343	0.499321	119.954	0.423424	T
Sart3	0.0126005	-0.71756	60.8193	0.423634	F
Mvb12b	0.0126446	-0.285698	677.545	0.423634	T
Cpne5	0.0126555	0.749273	68.0879	0.423634	F
Ddx5	0.0126695	0.301596	674.933	0.423634	T
Fgf11	0.0126777	-0.978802	26.7797	0.423634	F
Cyth1	0.0127194	-0.3721	360.065	0.424109	T
Gtf2i	0.0127641	-0.303876	645.742	0.424682	T
LOC108349189	0.0128191	0.497172	121.389	0.424793	T
Adcy5	0.0128225	-0.301484	545.129	0.424793	T
Glb1	0.0129149	-0.535833	107.186	0.425118	T
Efcc1	0.0131543	-1.15256	22.3991	0.427979	F
Zhx1	0.0131562	0.397785	176.767	0.427979	T
Pcm1	0.0132177	0.297568	701.279	0.427979	T
Npat	0.0132194	0.423978	170.212	0.427979	T
Eif3a	0.0132248	0.370086	281.314	0.427979	T
AC128792.1	0.0132627	-0.983402	34.5323	0.427979	F
Smox	0.0132707	-0.447291	214.541	0.427979	T
Tmem71	0.0133077	1.05632	23.262	0.427979	F
Pyroxd2	0.0133207	-1.05916	22.4061	0.427979	F
Apc	0.0133345	0.382279	1224.56	0.427979	T
Ano2	0.0134032	-1.03069	26.8512	0.428828	F
Mrc2	0.0134165	-0.962486	58.4477	0.428828	F
Icoslg	0.0134472	-1.19775	21.6467	0.428921	F
Nalcn	0.0135839	0.404126	742.853	0.431097	T
Rsph10b	0.0136433	1.10808	36.193	0.431097	F
Nek11	0.0136512	0.713006	59.6938	0.431097	F
Npr1	0.0137127	-0.888642	27.0234	0.431097	F
Pex11a	0.0137343	-0.940649	64.6753	0.431097	F
Smg7	0.013769	0.35159	223.792	0.431097	T
U3	0.0137724	1.90158	94.0039	0.431097	T
Tigar	0.0138535	-0.791699	43.293	0.431097	F
Dars	0.01389	0.572477	134.42	0.431097	T
Nup54	0.0139047	-0.825865	34.8815	0.431097	F
Y_RNA	0.0139494	2.52453	387.063	0.431097	T
Pdia5	0.0139581	-0.657778	81.4641	0.431097	T
Mturn	0.0140965	-0.687549	68.3649	0.431097	F
Ergic1	0.0141699	-0.353964	280.278	0.431097	T
Sntb2	0.0141744	-0.569962	75.6033	0.431097	F
Afap1l2	0.0142773	-0.595237	95.8891	0.431097	T
Col18a1	0.0142829	-1.05083	47.9417	0.431097	F
Pkd1	0.0142831	-0.379778	382.176	0.431097	T
Vom2r46	0.014287	0.551464	123.575	0.431097	T
RGD1310852	0.0144142	0.372047	208.54	0.431097	T
Taf9b	0.014424	0.484006	100.713	0.431097	T
Mrpl51	0.0144309	0.563642	78.834	0.431097	F
Pygb	0.0144317	-0.29586	565.535	0.431097	T
Brcc3	0.0144386	0.753517	39.1479	0.431097	F
Wnk3	0.0144649	0.426322	157.17	0.431097	T
Peg3	0.014501	0.347242	3773.55	0.431343	T
Anks1a	0.0147746	-0.363124	324.325	0.437107	T
AC127084.5	0.0147792	0.584481	68.784	0.437107	F
LOC100911252	0.0147812	0.789047	138.208	0.437107	T
Rapgef3	0.0149318	-0.47659	227.496	0.437107	T
Cmtm5	0.01498	-0.792309	59.4223	0.437107	F
Cdca7l	0.0150456	0.918377	34.7753	0.437107	F
Slf1	0.0150598	0.431516	173.149	0.437107	T
U2af1	0.0151681	0.544681	98.1694	0.437107	T
Golga1	0.0151706	0.437827	168.502	0.437107	T
Dab2ip	0.0151794	-0.382348	391.828	0.437107	T
Ankrd42	0.015185	0.574462	96.278	0.437107	T
Tmco4	0.015223	-0.993383	22.6152	0.437107	F
Zfp335	0.0152268	-0.511177	141.84	0.437107	T
Cd320	0.0153685	-0.722088	57.1872	0.437107	F
RGD1564053	0.0154101	0.495812	358.98	0.437107	T
Pxdc1	0.0154474	-0.834728	31.3919	0.437107	F
Galt	0.0155018	0.904804	20.6409	0.437107	F
Cep170	0.0155093	0.402647	573.971	0.437107	T
Ublcp1	0.0155285	0.521887	131.295	0.437107	T
Tead3	0.0155302	-0.68367	89.688	0.437107	T
Kif27	0.0155442	0.683633	46.8207	0.437107	F
Veph1	0.0155807	0.752302	57.4915	0.437335	F
Rpl10a	0.0158284	-0.731225	81.38	0.442484	T
Ppp4r1	0.0158785	-0.538684	149.134	0.442484	T
Dhfr	0.0158787	-1.05274	29.4006	0.442484	F
Aff1	0.0159684	-0.582685	161.145	0.443852	T
Plekha2	0.0159853	-0.951894	32.8175	0.443852	F
Lsr	0.0160867	-0.581151	97.2854	0.445864	T
Pcp4	0.016192	0.672151	177.433	0.447111	T
Map3k11	0.0161954	-0.771261	44.0189	0.447111	F
Gpd1	0.0163091	-0.588818	287.886	0.447111	T
Caprin1	0.0163191	0.281642	464.488	0.447111	T
Fkbp8	0.0163276	-0.503026	142.834	0.447111	T
Znhit3	0.0163344	0.950306	23.0828	0.447111	F
Eif4a2	0.0164311	0.286682	517.666	0.448387	T
Ndst4	0.0164401	0.449851	194.031	0.448387	T
Usp36	0.0164889	-0.55705	132.853	0.448387	T
Ccdc180	0.0164972	0.776703	74.1963	0.448387	F
Ksr1	0.0165826	-0.505806	177.51	0.449916	T
Mybph	0.0167145	-0.677904	94.7043	0.452407	T
Tcirg1	0.016733	-1.00667	29.9275	0.452407	F
Rxrg	0.0167807	0.958863	36.6342	0.452903	F
Cttn	0.0168812	-0.365464	284.635	0.454819	T
Ggnbp2	0.0170104	0.391412	195.124	0.457502	T
Rpl32	0.0170417	0.570214	79.0449	0.457549	F
Atp6v1d	0.0171025	0.332749	252.245	0.458382	T
Urb1	0.0171455	-0.612127	84.7906	0.458479	T
Zfhx4	0.0171937	0.39111	732.17	0.458479	T
Msr1	0.0171952	0.719699	177.01	0.458479	T
Atp2a2	0.0172527	-0.246753	1125.85	0.458787	T
Plch1	0.0172662	0.45255	180.511	0.458787	T
Plod1	0.0173657	-0.644469	59.5508	0.45948	F
Ddx42	0.0173757	0.372218	207.698	0.45948	T
LOC100912427	0.01739	0.945152	25.4021	0.45948	F
Dsg2	0.0174113	0.609244	59.5587	0.45948	F
Lamb2	0.0175085	-0.816268	65.8588	0.461072	F
Patl1	0.0175623	-0.543155	76.9518	0.461072	F
Uap1	0.0175702	-0.708378	79.5055	0.461072	F
Gtf2f1	0.0176242	0.663791	68.343	0.461072	F
Armcx4	0.0176401	0.40735	124.799	0.461072	T
Tns2	0.017696	-0.694332	79.1236	0.461072	F
Lrrc42	0.0177018	0.589616	67.8602	0.461072	F
Gprasp1	0.0178032	0.431351	941.115	0.461072	T
Ccdc30	0.0178389	0.4313	237.493	0.461072	T
Tmem145	0.0178599	0.752481	79.7662	0.461072	F
Epha8	0.0179753	1.03602	27.2393	0.462787	F
Dnttip2	0.0180408	0.768692	57.4907	0.462787	F
Trpc4	0.0180462	0.662597	95.1612	0.462787	T
LOC302192	0.0180916	0.48009	189.811	0.463182	T
Fgd4	0.0182984	0.398207	283.534	0.466554	T
Niban2	0.0183044	-0.729073	65.4596	0.466554	F
Creb3l1	0.018314	-1.08535	21.4803	0.466554	F
Zfpm2	0.0187374	0.351037	475.58	0.473911	T
Zfp526	0.0187563	0.806021	47.3463	0.473911	F
Nfix	0.0191273	-0.378203	274.633	0.480142	T
Pdpk1	0.0191798	-0.431693	184.288	0.480679	T
Col27a1	0.019386	-0.633219	63.3971	0.48415	F
Nosip	0.0194124	-0.776067	34.0469	0.48415	F
Ndufb10	0.0195445	0.860255	39.9615	0.485254	F
Dleu7	0.0196344	0.889457	20.6876	0.485763	F
LOC100360380	0.0198634	0.440701	218.504	0.490252	T
Wdr17	0.0200022	0.557874	92.1089	0.490252	T
Fcgrt	0.0200074	-1.13121	22.1415	0.490252	F
Scmh1	0.0200343	0.306717	380.567	0.490252	T
Fkbp3	0.0200401	0.398737	130.64	0.490252	T
LOC685699	0.0201881	0.889989	4685.25	0.490252	T
Tob2	0.0201967	-0.67023	51.6981	0.490252	F
LOC100362980	0.0202332	0.704401	36.8964	0.490252	F
Taf1	0.0202429	0.403366	225.131	0.490252	T
Dek	0.0202518	0.572565	74.9491	0.490252	F
Entr1	0.0202667	0.440715	114.562	0.490252	T
Ccdc107	0.0202803	0.880949	45.1094	0.490252	F
LOC100910284	0.0203017	-0.782729	57.801	0.490252	F
Ktn1	0.0203557	0.367954	322.143	0.490252	T
Ola1	0.0205166	0.364213	316.021	0.493358	T
Kcnk10	0.0207616	0.42491	183.882	0.496285	T
Mxra7	0.0208001	0.926108	38.3851	0.496285	F
Cd9	0.0208248	-0.454715	110.02	0.496285	T
Gabra2	0.0208511	0.577993	312.506	0.496285	T
Kif1a	0.0208712	-0.260477	1888.92	0.496285	T
Nmu	0.0209598	0.893491	22.3111	0.496285	F
Myo19	0.0209979	0.485348	108.182	0.496426	T
Mfn2	0.0210648	-0.472412	212.651	0.497245	T
Trim33	0.0211717	0.321805	393.572	0.498202	T
Scoc	0.0212219	0.365297	216.191	0.498202	T
Greb1l	0.0212691	0.542208	105.924	0.498202	T
Cfap97	0.0212895	0.490076	89.0485	0.498202	T
Eif4a1	0.0213779	0.402902	167.095	0.498202	T
Hmgb3	0.0214058	0.687486	38.0513	0.498202	F
Ppp1r16b	0.0214929	-0.368361	1022.39	0.498202	T
Klhl36	0.021516	1.05953	20.3178	0.498202	F
Gatm	0.0215458	-0.471611	285.623	0.498202	T
Pml	0.0215831	-0.939871	28.7263	0.498202	F
Lin7a	0.0217203	0.483028	241.802	0.498202	T
Rab27b	0.0217228	0.4786	104.672	0.498202	T
Map9	0.0217337	0.371809	210.552	0.498202	T
Klhl15	0.0217458	0.516971	116.23	0.498202	T
Eps15l1	0.021775	-0.314399	362.861	0.498202	T
Bend6	0.0218262	0.323862	371.737	0.498202	T
Pde4d	0.0218298	0.290151	3384.56	0.498202	T
Tub	0.0218543	0.46517	117.466	0.498202	T
Plxdc2	0.0219121	0.331135	1136.28	0.498202	T
RT1-A1	0.0219727	-0.865141	36.9794	0.498846	F
Lrig1	0.0220494	-0.455287	118.731	0.499463	T
Chchd10	0.0222385	0.916044	30.5548	0.501926	F
Fam3c	0.0222999	0.505027	120.414	0.502578	T
Entpd1	0.0224892	-0.68284	100.779	0.504913	T
Ap3m1	0.0225016	0.42641	113.676	0.504913	T
Rsrp1	0.022546	0.282489	361.762	0.505174	T
Calb1	0.0226215	0.687945	116.701	0.505321	T
Ctdspl	0.0226507	-0.597775	78.4604	0.505321	F
Uap1l1	0.0228499	-1.05616	20.7358	0.506835	F
Vom1r90	0.0228531	0.960483	28.0443	0.506835	F
Mdga2	0.0229685	0.31753	1219.36	0.506835	T
Lims1	0.0230401	-0.546291	118.383	0.506835	T
Sppl3	0.0230776	-0.336818	271.2	0.506835	T
Hhat	0.0231023	0.506135	113.562	0.506835	T
Rassf8	0.0231057	-0.356794	215.828	0.506835	T
Lancl3	0.0231144	0.677097	60.7557	0.506835	F
Parva	0.0231337	-0.464989	129.579	0.506835	T
Pptc7	0.0231749	-0.395932	191.984	0.506835	T
Plekhm2	0.0231962	-0.400248	176.705	0.506835	T
Tmco3	0.0232111	-0.374768	231.254	0.506835	T
Lsamp	0.023309	0.269828	1920.28	0.507538	T
Rasgrp1	0.0234725	0.596834	79.3074	0.50966	F
Itpr1	0.0235214	-0.398328	587.878	0.510006	T
Tom1l2	0.0237049	-0.262553	651.454	0.512544	T
Canx	0.0237465	0.284214	1348.38	0.512726	T
Pde3b	0.0239167	0.341384	456.179	0.513868	T
LOC688754	0.0239212	0.847784	26.9366	0.513868	F
Gramd2b	0.0239384	-0.453534	321.588	0.513868	T
Prdx5	0.0239764	0.557516	61.7112	0.513868	F
Kremen1	0.0240463	-0.77617	33.849	0.513868	F
Atp5mc1	0.0241121	-0.898719	33.4301	0.513868	F
LOC100910754	0.0241154	0.46888	96.4468	0.513868	T
Ror1	0.0241508	-0.667522	60.2062	0.513868	F
Brinp3	0.0241701	0.376245	922.903	0.513868	T
Atp6v0e1	0.0241989	-0.592831	75.9722	0.513868	F
Gspt2	0.0242754	0.578528	55.0043	0.514785	F
Astn1	0.0243974	0.254082	1371.34	0.515665	T
Arsg	0.0244651	-0.422387	130.67	0.515665	T
Ttyh2	0.0244738	-0.45658	153.515	0.515665	T
Zdhhc3	0.0246892	-0.525839	117.96	0.516929	T
Tiprl	0.0247496	0.43197	130.313	0.516929	T
Me3	0.0247529	0.390639	350.713	0.516929	T
Tceal9	0.0247564	0.908674	30.5574	0.516929	F
Tram2	0.0247783	-0.760403	31.2411	0.516929	F
Dcun1d5	0.0248336	0.482004	82.8842	0.517382	T
Coro1b	0.0250317	-0.616195	58.6579	0.51922	F
Cdc42ep4	0.0250668	-0.582602	82.7584	0.51922	T
Rabgap1l	0.0251464	0.273609	966.375	0.51922	T
U4	0.0251572	1.78033	319.253	0.51922	T
Inpp4b	0.025289	0.326599	479.438	0.520465	T
Cfap36	0.0253187	0.341554	189.136	0.520465	T
Per2	0.0253582	-0.51039	121.104	0.520585	T
Scrib	0.0254359	-0.519884	90.2643	0.521115	T
Sidt2	0.0254515	-0.522546	104.223	0.521115	T
Upf3b	0.0256143	0.50217	85.2619	0.523061	T
Abat	0.0257255	-0.283407	511.705	0.524637	T
Fbxo31	0.0257628	-0.545972	92.7581	0.524705	T
Prkci	0.0258762	0.391041	187.277	0.526035	T
Cacnb2	0.0259272	0.306748	946.224	0.526035	T
Zscan18	0.0259328	0.817968	45.2105	0.526035	F
Tcp1	0.0259644	0.382216	138.904	0.526035	T
Myh9l1	0.0260495	-0.41636	188.985	0.526761	T
Ufd1	0.0260993	0.437498	135.916	0.526761	T
Psme4	0.0262781	0.319456	572.238	0.528491	T
Acss1	0.026281	-0.412961	180.701	0.528491	T
Mphosph10	0.0262911	0.825942	32.5944	0.528491	F
Eda	0.0263335	-0.489636	207.745	0.528656	T
Pde7b	0.0264135	0.343317	586.929	0.529574	T
Rpl21	0.0266307	0.390972	275.677	0.531856	T
Dusp26	0.0266985	0.630455	46.958	0.531889	F
Hexb	0.0267604	0.381012	160.205	0.531889	T
Immt	0.0267873	0.344389	260.485	0.531889	T
Glul	0.0268534	-0.289485	2573.15	0.532172	T
Srrm1	0.0269266	0.325268	340.729	0.532366	T
Scn2a	0.027002	0.34102	945.761	0.532366	T
Tmem212	0.0270155	2.37546	20.5031	0.532366	F
Matr3	0.0270613	0.305649	652.18	0.532366	T
Atp5mf	0.0272598	0.748626	44.4408	0.532366	F
Necab1	0.0272889	0.384247	247.912	0.532366	T
Atp2b1	0.0273851	0.271776	442.341	0.532366	T
Acsl3	0.0274107	0.321504	458.135	0.532366	T
Ddx24	0.0275342	0.38861	195.905	0.532366	T
Nxn	0.0275972	-0.426229	253.454	0.532366	T
Atp5if1	0.0276266	0.591231	58.1842	0.532366	F
Ccdc14	0.0276272	0.765241	41.4356	0.532366	F
Cnksr3	0.0276535	-0.485289	213.537	0.532366	T
Prelp	0.0276655	-1.01286	24.8167	0.532366	F
Lrrc9	0.0276827	0.645208	65.812	0.532366	F
Nf2	0.0276907	-0.308017	300.121	0.532366	T
RGD1304728	0.0277534	0.390944	143.847	0.532907	T
Rxra	0.027794	-0.481153	86.7379	0.533023	T
Tmem47	0.0279679	0.454058	222.484	0.533338	T
Gabrb3	0.0280281	0.362257	1221.39	0.533338	T
LOC100912578	0.0280621	0.626907	100.152	0.533338	T
Akap1	0.0280993	-0.629477	57.9411	0.533338	F
Smim17	0.0281213	-0.591687	105.009	0.533338	T
Lama5	0.02824	-0.8796	31.803	0.534849	F
Atp7b	0.0283042	-0.639462	47.0379	0.534849	F
Plec	0.028331	-0.34316	450.354	0.534849	T
Thbs2	0.0283396	-1.44634	21.5403	0.534849	F
Mylip	0.0284832	-0.665555	44.3318	0.535109	F
Luc7l2	0.0285774	0.30797	1024.1	0.535411	T
Dock11	0.0286151	-0.38047	189.781	0.535467	T
Cntrl	0.0286608	0.414516	123.789	0.535617	T
Gphn	0.0287771	0.286787	946.767	0.536042	T
Cabin1	0.0288045	-0.316818	273.778	0.536042	T
LOC688583	0.0288218	0.698296	42.5396	0.536042	F
Slc6a9	0.0288542	-0.365324	266.9	0.536042	T
Fyttd1	0.0289997	0.515606	100.739	0.537736	T
Bhlhb9	0.0290894	0.684575	59.8369	0.538467	F
Igf1r	0.0292029	-0.299358	1153.96	0.539276	T
Bahd1	0.029351	-0.698159	32.9553	0.540538	F
Tln1	0.0293524	-0.475256	168.366	0.540538	T
Eif5b	0.0294222	0.494922	155.631	0.540538	T
LOC100910143	0.0294502	-0.469087	103.265	0.540538	T
Zc3hav1	0.0295141	-0.675161	51.4425	0.540538	F
Mgst3	0.0295346	-0.555946	61.9765	0.540538	F
Arrb1	0.029536	-0.2637	1066.64	0.540538	T
Dpp8	0.0296831	-0.278791	305.386	0.541025	T
Scml4	0.0297754	0.611916	92.7076	0.542067	T
Nans	0.0299058	-0.774723	26.1575	0.543799	F
LOC100362366	0.0301184	0.900527	37.3374	0.54478	F
Shpk	0.0301362	-0.833077	26.6778	0.54478	F
LOC102555457	0.0301852	-0.285113	396.6	0.545029	T
Eea1	0.030294	0.362342	425.741	0.546095	T
Cuedc1	0.0303151	-0.519614	60.3528	0.546095	F
Ctsh	0.0305411	-0.45799	95.4542	0.54918	T
Oplah	0.0306344	-0.758696	30.0304	0.549924	F
LOC100911027	0.0307422	0.942652	21.6272	0.551218	F
Vac14	0.0308341	-0.355041	184.383	0.551841	T
Nsrp1	0.0308937	0.577818	71.5847	0.551841	F
Cdh23	0.0308973	0.451727	162.859	0.551841	T
Akap9	0.0309411	0.259838	669.07	0.551841	T
Tmem67	0.0309557	0.427852	149.532	0.551841	T
Tmem110	0.0309992	-0.386067	172.151	0.551979	T
Thumpd2	0.031204	0.487226	87.1926	0.554985	T
Arid1b	0.0312604	-0.253568	1037.07	0.555349	T
Grip2	0.0313416	-0.455272	218.393	0.556151	T
Gli3	0.0314842	0.285132	439.122	0.556784	T
Rnf139	0.0315498	0.563108	55.2833	0.556784	F
Samd5	0.0315576	0.339681	419.993	0.556784	T
Ube2g2	0.0315998	-0.904808	30.132	0.556892	F
Tubb4a	0.0316731	0.314683	978.529	0.557548	T
Chchd5	0.0318191	0.881234	26.1333	0.557976	F
Zfp300	0.0318332	0.972811	26.1207	0.557976	F
Tspan33	0.0318338	0.643684	63.9391	0.557976	F
Lpin1	0.0318929	-0.366695	232.265	0.557976	T
Nudcd1	0.0319062	0.516532	62.4981	0.557976	F
Adap2	0.0319143	-0.693224	43.2458	0.557976	F
Fosl2	0.0320443	-1.18313	36.3983	0.55826	F
Fam53b	0.032055	-0.343582	494.52	0.55826	T
Tmem243	0.03207	-0.498631	83.8328	0.55826	T
Zc3h15	0.0320752	0.4088	150.066	0.55826	T
Cul5	0.0323464	0.345216	202.899	0.559999	T
LOC102547963	0.0324024	-1.31886	23.2178	0.559999	F
Gapvd1	0.0325663	-0.279473	368.07	0.559999	T
Hnrnph2	0.0325941	0.483064	105.18	0.559999	T
Dpysl2	0.0326197	-0.24222	1410.55	0.559999	T
Fam104a	0.032628	-0.474801	77.7727	0.559999	F
Mapkapk3	0.0327788	-0.862628	23.6041	0.560765	F
AC118957.1	0.0328003	-0.84334	30.8395	0.560765	F
Pnpla7	0.0330723	-0.468339	198.074	0.563895	T
Rps6ka1	0.0330839	-0.650763	65.584	0.563895	F
Iqub	0.0332417	0.488423	113.706	0.563895	T
Zfp955a	0.033257	0.495869	92.2019	0.563895	T
Slc4a2	0.0333135	-0.571003	55.4883	0.563895	F
RGD1309036	0.0333394	0.975018	37.848	0.563895	F
Ftsj3	0.0333852	0.660363	34.0299	0.563895	F
LOC102550456	0.0335067	-0.623563	77.9083	0.56533	F
Tdp2	0.0335701	0.539525	65.295	0.565373	F
Gfpt2	0.0335825	0.757412	27.5256	0.565373	F
Abca16	0.0336513	1.11954	91.8241	0.565914	T
Pclo	0.0337494	0.283243	1081.56	0.566896	T
Galnt13	0.0338027	0.316468	1080.66	0.566896	T
Spata7	0.0338198	0.438892	163.297	0.566896	T
Lbh	0.0340159	-0.589456	71.1906	0.568515	F
Cd163	0.0340559	-1.13563	22.7192	0.568515	F
Slfn13	0.0341006	-1.18396	20.76	0.568515	F
Penk	0.0343039	2.22937	66.5911	0.571287	F
Stk24	0.0346314	-0.436889	94.9351	0.575188	T
Fig4	0.0346499	0.29727	237.399	0.575188	T
Cdkl1	0.0347365	0.415599	120.368	0.575388	T
Znhit6	0.0347966	0.457414	100.137	0.575766	T
Slc8a2	0.0348419	0.405855	147.397	0.575898	T
RGD1311595	0.0350076	0.289775	348.113	0.578018	T
Fhl2	0.0352621	-0.828875	36.1678	0.579702	F
Prps1	0.0352627	0.595405	65.7435	0.579702	F
Fxyd6	0.0353045	0.720017	84.8434	0.579702	T
Zfyve26	0.0353348	-0.433009	126.064	0.579702	T
Nt5c2	0.0354413	-0.265235	455.756	0.580831	T
Zbtb16	0.0356668	-1.0329	806.418	0.583288	T
Slc26a7	0.0358433	-0.834289	35.0151	0.583565	F
Eno1	0.0358812	-0.308447	500.016	0.583565	T
Slc25a17	0.035884	-0.383581	183.023	0.583565	T
Morc1	0.0358963	0.463876	105.772	0.583565	T
LOC100911725	0.0359105	-0.915866	21.9253	0.583565	F
Pde11a	0.0361826	0.914747	145.919	0.586239	T
Tchp	0.036189	-0.763378	37.7282	0.586239	F
Irak1bp1	0.0362587	0.579042	40.5166	0.586752	F
Ptms	0.0363682	0.455117	206.864	0.586936	T
RNaseP_nuc	0.0363791	1.48127	64.2607	0.586936	F
Pdgfa	0.0365952	-0.640432	41.6912	0.589335	F
Fam216a	0.036683	0.561647	58.656	0.589908	F
Cnpy2	0.0367642	0.616926	38.6275	0.589985	F
Cryab	0.0368716	-0.601558	57.3605	0.590738	F
Stat2	0.0368876	-0.578475	55.7544	0.590738	F
Stmn4	0.0369856	0.331288	277.554	0.591089	T
Setd4	0.0369861	-0.535912	71.4673	0.591089	F
Bmp1	0.0370907	-0.554499	50.0262	0.591514	F
Runx1t1	0.0371276	0.352525	453.411	0.591514	T
Fhod3	0.0375152	0.331595	773.926	0.597072	T
Wnt7a	0.0376296	-0.594853	65.7265	0.59765	F
Rin3	0.0376561	-0.956676	134.891	0.59765	T
Pgm2l1	0.0377028	0.288037	456.332	0.59765	T
Rock2	0.0377064	0.258775	638.042	0.59765	T
Serbp1	0.0378134	0.485378	109.04	0.598587	T
Zdbf2	0.0379017	0.408243	325.144	0.598587	T
Zcchc9	0.0379054	0.569323	52.3285	0.598587	F
Tmem163	0.037953	0.341345	565.477	0.598587	T
Ell	0.0381994	-0.637034	67.9776	0.598587	F
Lrrc59	0.0382302	-0.488742	88.4164	0.598587	T
Slc5a6	0.0382363	-0.585258	55.4664	0.598587	F
Cfap70	0.0382543	0.664935	49.1451	0.598587	F
Galnt10	0.0383122	-0.364375	206.06	0.598587	T
Slc1a1	0.0383463	0.389384	274.674	0.598587	T
Slu7	0.0383674	0.492303	87.1977	0.598587	T
Lman1	0.0383859	0.493592	76.6391	0.598587	F
Atg4b	0.0385346	-0.461881	87.5873	0.598748	T
Rbmxl1	0.0385624	0.742215	32.5144	0.598748	F
Epas1	0.0385864	-0.316697	607.841	0.598748	T
Tenm2	0.0387341	0.290962	1210.01	0.598748	T
Lrrc8a	0.0387865	-0.380783	186.576	0.598748	T
Ywhab	0.0388155	0.248008	735.94	0.598748	T
Cntnap5b	0.0388181	0.353105	1225.36	0.598748	T
Rreb1	0.0388224	-0.450178	140.621	0.598748	T
Gpr107	0.0388686	-0.367416	205.642	0.598748	T
Klhdc9	0.0388686	0.828079	23.0797	0.598748	F
Rpgrip1l	0.0389004	0.360879	289.404	0.598748	T
Msh6	0.0390662	0.448624	74.2793	0.599589	F
Fryl	0.0390716	-0.27944	845.923	0.599589	T
Tbc1d4	0.0391536	-0.399438	286.803	0.599609	T
Nit2	0.0391819	0.526187	48.1513	0.599609	F
Cux1	0.0391894	-0.223929	664.707	0.599609	T
Banp	0.0393028	-0.420884	220.407	0.600749	T
Rapgef5	0.0394207	-0.420134	343.969	0.601956	T
Ctsa	0.0395712	-0.462506	118.732	0.602017	T
Sipa1l2	0.0396047	-0.319542	354.57	0.602017	T
Cdyl2	0.0397184	-0.395254	122.066	0.602017	T
Dpp7	0.0397349	-0.676734	48.3004	0.602017	F
Crnkl1	0.0397551	0.663344	47.6629	0.602017	F
Ybx1-ps3	0.0398989	0.799866	30.565	0.602017	F
Myh9	0.0399384	-0.444129	134.231	0.602017	T
Susd6	0.04002	-0.398412	297.549	0.602017	T
Mettl7a	0.0400497	-0.511713	140.501	0.602017	T
Suox	0.04006	-0.823212	25.1576	0.602017	F
Dnai1	0.0400744	0.785535	37.6481	0.602017	F
Gucy1a2	0.040135	0.300965	569.522	0.602017	T
Pex2	0.0401576	0.635745	54.1111	0.602017	F
Fkbp5	0.040206	-1.02279	117.681	0.602017	T
LOC100910978	0.0402192	-0.771155	52.1066	0.602017	F
Gpc3	0.0402921	0.684577	50.1312	0.602159	F
Wfdc1	0.0403672	-0.83574	26.3828	0.602697	F
Slc35c1	0.0404802	-0.815375	22.6879	0.603017	F
Arhgef9	0.0405743	0.307812	846.287	0.603017	T
Maats1	0.0405861	0.661554	44.9412	0.603017	F
Nup205	0.0405932	-0.451986	98.1382	0.603017	T
LOC100363502	0.0406004	0.825498	31.5854	0.603017	F
Rpl14	0.0406444	0.57768	57.4708	0.603017	F
Pigg	0.0408164	-0.452904	101.246	0.604145	T
Scg5	0.0409345	0.32178	253.074	0.6049	T
Lxn	0.0409458	0.816664	23.6545	0.6049	F
Hexim2	0.0410697	0.969998	20.6404	0.606137	F
Psip1	0.0412007	0.275629	339.333	0.606137	T
Rif1	0.0412159	0.377199	133.22	0.606137	T
Usp54	0.0412656	-0.382006	1534.28	0.606137	T
RGD1566386	0.0412688	0.524388	126.741	0.606137	T
Crppa	0.0413447	0.436927	300.495	0.606153	T
Slc26a6	0.0414536	-0.931271	20.9149	0.606463	F
Alas2	0.0414827	0.42835	100.646	0.606463	T
RGD1559441	0.0415086	0.368758	118.168	0.606463	T
Bag5l1	0.041741	0.592995	43.9939	0.606578	F
Rock1	0.0417663	0.260195	595.556	0.606578	T
Dhx38	0.0418944	0.754179	36.1288	0.606578	F
Prr36	0.0419409	0.842073	23.9069	0.606578	F
Lmntd1	0.0420205	0.718829	42.8745	0.606578	F
LOC100909750	0.0420288	-0.280541	237.728	0.606578	T
Pitpna	0.0420583	-0.277795	367.438	0.606578	T
Rxylt1	0.0421362	0.635818	42.0047	0.606578	F
Mphosph8	0.0421594	0.351112	189.727	0.606578	T
Mapk3	0.0422154	-0.457968	108.362	0.606578	T
Maged1	0.0422816	0.340137	333.6	0.606578	T
Atp5pd	0.0423166	0.532749	64.1051	0.606578	F
Tmbim6	0.0424035	-0.332585	240.98	0.60726	T
Abca2	0.0424692	-0.328396	688.194	0.607636	T
Fgf2	0.0427335	-0.650905	70.1406	0.610851	F
Cdkl5	0.0429147	0.294059	312.03	0.611564	T
Lrfn5	0.0430523	0.281257	1695.4	0.612452	T
Lgi4	0.0431261	-0.432948	138.055	0.612452	T
Kazn	0.0431327	-0.277679	348.719	0.612452	T
Zrsr2	0.0432527	0.339051	181.305	0.612452	T
Tle3	0.0432718	-0.459576	90.9255	0.612452	T
LOC100910438	0.0433038	0.712216	32.9803	0.612452	F
Tec	0.0433215	-0.723836	62.5583	0.612452	F
Pink1	0.0433748	-0.385243	228.772	0.612459	T
Zfp667	0.0434323	0.557766	56.9467	0.612459	F
Bag5	0.043609	0.623418	40.9001	0.612765	F
Nsfl1c	0.0436215	0.335908	153.151	0.612765	T
Rpl23a	0.0437179	0.473951	98.9353	0.613	T
Samd15	0.0437246	0.768014	26.5529	0.613	F
Tspyl2	0.0437774	0.396713	281.128	0.613	T
Rassf2	0.0438142	-0.495953	85.4805	0.613	T
Gjb2	0.0439375	-1.14642	25.3714	0.613342	F
Sim1	0.0439407	0.657817	56.2077	0.613342	F
Usp11	0.044081	0.337621	221.676	0.613829	T
Chst2	0.0441229	-0.896027	21.7529	0.613829	F
Acsl4	0.0441291	0.266632	341.777	0.613829	T
Epha10	0.0441587	-0.427405	112.24	0.613829	T
Gstp1	0.0441744	-0.59142	82.3621	0.613829	T
Masp1	0.0443873	-0.660435	56.8606	0.616233	F
Diras1	0.0445461	-0.613749	50.253	0.616627	F
Eml6	0.0445546	0.346191	744.25	0.616627	T
Nipal3	0.0445754	-0.567972	73.1691	0.616627	F
Brd9	0.0447296	-0.389021	134.661	0.618205	T
Sin3a	0.0448712	-0.376151	120.197	0.618908	T
Pdcl2	0.0449466	0.632723	41.9649	0.618908	F
Hspe1	0.0450093	0.653911	40.0402	0.618908	F
C4a	0.0450094	-0.94608	43.0316	0.618908	F
Ranbp1	0.0450278	0.617368	41.8073	0.618908	F
Coq10a	0.0451142	0.586722	58.9801	0.618908	F
Hspa9	0.0451443	0.26872	299.096	0.618908	T
Gnpat	0.0451668	0.434787	89.065	0.618908	T
Mapkapk5	0.0451814	-0.459112	73.418	0.618908	F
Sycp3	0.0454257	0.402857	155.59	0.620924	T
Phactr4	0.0454496	-0.538747	57.9186	0.620924	F
Uba2	0.0454779	-0.48174	77.2077	0.620924	F
Trim5	0.0455253	-0.665168	32.2073	0.620924	F
Hnrnpc	0.0457316	0.25605	417.486	0.622579	T
Swap70	0.0458216	-0.694911	43.0232	0.623255	F
Cisd2	0.0459435	0.418354	119.765	0.624362	T
Fmnl1	0.046256	-0.503723	75.3067	0.626953	F
Itga7	0.0463864	-0.590718	40.3046	0.62817	F
Ttc12	0.046562	0.687844	32.7635	0.628893	F
Togaram2	0.0466108	0.657104	29.7572	0.628893	F
Baalc	0.0466938	0.303793	214.43	0.629022	T
Cacng4	0.0468054	0.38263	197.075	0.629671	T
Gria2	0.0468235	0.283887	1096.04	0.629671	T
LOC100912618	0.046886	-0.372874	153.402	0.629736	T
Slc27a4	0.0469795	-0.469242	83.6773	0.629736	T
Pigq	0.0470054	-0.461158	71.5462	0.629736	F
Efcab7	0.0471062	0.487685	73.197	0.629736	F
Ccdc148	0.0471302	0.335811	284.85	0.629736	T
Rbmx	0.0472238	0.480083	86.6008	0.629736	T
Slc44a2	0.0472363	-0.436649	82.2545	0.629736	T
Ddx3	0.0473468	0.395481	153.43	0.630253	T
Rpl35	0.0473568	0.740982	34.4798	0.630253	F
Itpr3	0.0475041	-0.790553	25.4024	0.63167	F
Commd8	0.0476249	0.604584	41.5163	0.632186	F
LOC103695172	0.0477238	0.559087	55.7558	0.632413	F
Inka2	0.0480237	-0.665596	38.8009	0.634662	F
Klhl32	0.0480581	0.275446	540.488	0.634662	T
Cmip	0.0482821	-0.272093	983.062	0.634726	T
Cacnb4	0.0483613	0.2916	603.101	0.634726	T
LOC108349548	0.0483895	0.628446	34.7141	0.634726	F
Naa30	0.0484139	0.45126	100.786	0.634726	T
Rpl15	0.0485667	0.430384	77.2011	0.634726	F
Myef2	0.0485947	0.31814	328.357	0.634726	T
Ralgps1	0.0486078	-0.244479	816.725	0.634726	T
Ctbp2	0.0486343	-0.446494	103.413	0.634726	T
Arl3	0.048656	0.384204	127.375	0.634726	T
Kifc2	0.0487626	0.407676	138.022	0.63502	T
Acot7	0.0490673	-0.340544	278.441	0.637627	T
Phf2	0.0493987	-0.372242	159.4	0.638758	T
Clpb	0.0495851	-0.364962	210.097	0.638758	T
Dmd	0.0495974	0.256521	2501.81	0.638758	T
Agpat1	0.0496529	0.542801	63.9915	0.638758	F
Ptchd4	0.0497383	0.455927	378.087	0.638758	T
RGD1561149	0.0497594	-0.832877	20.7564	0.638758	F
Supt6h	0.049804	0.307319	366	0.638758	T
Fut9	0.0498055	0.246927	845.584	0.638758	T
Mcfd2	0.0498079	0.537307	90.9602	0.638758	T
Scube1	0.0499039	-0.797508	29.7907	0.638758	F
Rhog	0.0499357	-0.477782	73.0075	0.638758	F
Rufy3	0.0499405	0.238661	716.437	0.638758	T
Map4k4	0.050155	-0.224498	1079.03	0.640379	F
Sertad4	0.0501765	0.795969	20.0853	0.640379	F
Gabra4	0.0501916	0.384594	191.055	0.640379	F
Rnf180	0.0502421	0.341688	229.024	0.640493	F
Angpt2	0.0503357	-0.436893	71.2331	0.641157	F
Acer2	0.0507774	-0.509651	136.835	0.64352	F
Nap1l3	0.0507822	0.39813	91.6825	0.64352	F
Ntan1	0.050813	-0.328844	227.502	0.64352	F
Cep164	0.0510035	-0.510657	91.6635	0.644458	F
Tex14	0.0510964	1.05061	563.164	0.644458	F
Apip	0.0511541	0.69163	30.2769	0.644458	F
Plcl1	0.0513488	-0.454082	260.29	0.644458	F
Plxnb1	0.0513627	-0.342477	178.512	0.644458	F
Rundc3b	0.0513919	0.364264	435.105	0.644458	F
Fads3	0.0514761	0.500007	52.885	0.644458	F
Thsd7b	0.0514767	0.282408	765.117	0.644458	F
Zfp449	0.0515133	0.591858	145.647	0.644458	F
Cwc15	0.0515171	0.657605	31.8452	0.644458	F
Zfp592	0.0516347	-0.363029	185.479	0.644458	F
Ect2l	0.0516654	0.590826	44.4882	0.644458	F
Efnb2	0.05174	0.576557	104.805	0.644458	F
Zfr	0.0517496	0.237416	685.627	0.644458	F
Gng10	0.0517637	0.944673	30.849	0.644458	F
Ptprr	0.0519127	0.292609	337.272	0.645792	F
Slc1a3	0.0520217	0.192659	1084.04	0.646628	F
Ets1	0.0521029	-0.515609	78.2139	0.647106	F
Rab11fip4	0.0521441	-0.284793	357.477	0.647106	F
Fam114a1	0.0525935	-0.94228	20.4031	0.651178	F
Lrch2	0.0526515	0.459379	114.107	0.651178	F
Pde1a	0.0526838	0.370604	149.517	0.651178	F
Gpatch8	0.0531681	-0.234115	585.675	0.65434	F
Rgs3	0.0532499	-0.37512	215.565	0.65434	F
RT1-T24-4	0.053278	-0.492177	129.999	0.65434	F
Zfp566	0.0535713	-0.711482	30.2288	0.656898	F
Mta2	0.0537179	-0.511664	58.541	0.657248	F
Sox2	0.0539008	0.543449	52.3342	0.657248	F
Heg1	0.0540301	-0.44448	168.134	0.657248	F
Tpd52l1	0.0540388	0.330297	198.672	0.657248	F
Cdkl3	0.0540667	0.393039	111.321	0.657248	F
Eif2s2	0.0540687	0.413254	98.5581	0.657248	F
Rb1cc1	0.054121	0.261879	405.573	0.657248	F
Mov10l1	0.0541409	0.936577	21.856	0.657248	F
Akt2	0.0541438	-0.366582	114.839	0.657248	F
Rars2	0.0541606	0.528563	86.9328	0.657248	F
Cdh4	0.0543163	0.471626	95.1873	0.657248	F
Lair1	0.0543493	-0.691363	40.8452	0.657248	F
Myo9b	0.0543691	-0.306329	247.233	0.657248	F
Adamts19	0.0543865	0.573679	59.3717	0.657248	F
Ckb	0.0544152	-0.297501	299.553	0.657248	F
Ly6h	0.0544249	0.59869	68.4988	0.657248	F
Clmp	0.0544771	-0.40651	216.617	0.657248	F
Rad9b	0.0545476	0.791274	26.2612	0.657248	F
Bod1	0.0545588	0.739142	20.8247	0.657248	F
Arpc5l	0.0546088	0.488007	58.6709	0.657248	F
Slc66a3	0.0546474	-0.839407	22.5465	0.657248	F
Vcpip1	0.0546642	0.279288	219.497	0.657248	F
Sgpp1	0.0548679	-0.433855	79.935	0.65867	F
Htr2c	0.0554527	0.317194	718.331	0.664877	F
Cfap44	0.0555156	1.95936	22.7433	0.664896	F
Greb1	0.0556248	-0.627887	54.167	0.665171	F
Uck2	0.0557497	-0.487199	77.4293	0.665937	F
Ubxn4	0.0559969	-0.359585	185.413	0.667902	F
Hif3a	0.0561025	-0.625036	67.2024	0.667902	F
St6gal1	0.0561439	-0.387274	124.879	0.667902	F
Notch2	0.0561953	-0.495106	242.632	0.667902	F
Wbp1l	0.0564547	-0.353282	222.627	0.667902	F
Hapln2	0.0564768	-0.638799	70.2943	0.667902	F
Clec2l	0.0565917	-0.596468	52.2915	0.667902	F
Vangl1	0.0566178	-0.625686	51.4324	0.667902	F
Fhod1	0.0566475	-0.777983	24.9357	0.667902	F
Myo1c	0.0567394	-0.580916	51.9403	0.667902	F
Ccdc85a	0.0568184	0.30521	996.552	0.667902	F
Eva1c	0.0569123	-0.490107	87.1487	0.667902	F
Csde1	0.0569601	0.233753	440.579	0.667902	F
Eif2s1	0.0569627	0.426345	94.5855	0.667902	F
Nid2	0.0569736	-0.622069	53.9018	0.667902	F
Tmx4	0.0569805	0.297066	557.302	0.667902	F
Gjb6	0.0570149	-0.468036	116.549	0.667902	F
Eif4ebp2	0.0570213	-0.550293	49.4758	0.667902	F
LOC100911664	0.0571608	0.313161	281.728	0.668242	F
Arglu1	0.0572323	0.374218	173.073	0.668242	F
Mir3583	0.0575043	-0.914483	30.705	0.668488	F
Frs3	0.0576337	0.706837	32.5292	0.668532	F
Kars	0.0576358	0.405865	80.8889	0.668532	F
Ebf4	0.0576637	0.569466	47.7392	0.668532	F
Cck	0.0577585	-0.751195	56.4739	0.668532	F
LOC100365810	0.057872	0.698399	40.1463	0.668532	F
RGD1305110	0.0578956	0.284877	319.244	0.668532	F
Gcc2	0.057917	0.284931	237.613	0.668532	F
Syn1	0.0579825	0.247568	377.445	0.668532	F
LOC680121	0.0581333	0.291435	906.008	0.668838	F
Irf2bp2	0.0581905	-0.524016	50.5852	0.668838	F
Creb3l2	0.058192	-0.335336	174.526	0.668838	F
Tmem130	0.0582276	0.333492	905.645	0.668838	F
Rgs22	0.0585171	1.29471	39.5981	0.671663	F
Plcb1	0.0588131	0.331484	740.507	0.674058	F
Ofd1	0.0588915	0.41386	120.286	0.674305	F
Mapkapk2	0.0589448	-0.446806	99.6604	0.674305	F
Arsk	0.0589657	0.47757	102.822	0.674305	F
Drap1	0.0590534	0.65434	44.8136	0.674742	F
Nox4	0.0590913	0.6576	34.5407	0.674742	F
Pltp	0.0591396	-0.472838	84.7034	0.674769	F
Casd1	0.0592032	0.403908	96.5658	0.674769	F
Gcsh	0.0593411	-0.494656	56.3929	0.674769	F
Myo5a	0.0593834	0.241704	816.047	0.674769	F
Syf2	0.0594785	0.634802	32.1754	0.674769	F
Phyhipl	0.0594798	0.283294	301.422	0.674769	F
Slc2a1	0.0594869	-0.459554	304.931	0.674769	F
Dazap1	0.0597254	-0.505483	110.773	0.676814	F
Mllt11	0.059755	0.326867	271.65	0.676814	F
Agpat3	0.0598292	-0.306164	307.966	0.677157	F
Tspan4	0.0599548	-0.532871	57.9862	0.678082	F
Psmc6	0.0601858	0.365707	146.074	0.678394	F
Myl12b	0.0602162	0.417665	126.558	0.678394	F
AC130391.3	0.0602899	-0.479297	66.8243	0.678394	F
Sntg1	0.0604482	0.288541	641.804	0.679679	F
Wbp2	0.0605988	0.360798	148.801	0.680243	F
Ncapd2	0.0607699	0.438263	120.465	0.681312	F
Ccdc122	0.0609163	0.760812	36.695	0.681673	F
Cyp2c24	0.0609347	0.662755	45.6908	0.681673	F
Zfp322a	0.0612589	0.487266	64.2252	0.682302	F
Ano1	0.0612971	-0.525814	50.9782	0.682302	F
Wdr12	0.0613273	-0.635725	51.7953	0.682302	F
Ubl3	0.0613886	-0.268535	301.539	0.682302	F
Dtnb	0.0615354	-0.227799	447.655	0.68295	F
Selenop	0.0617778	-0.390599	638.44	0.684567	F
Bptf	0.0618049	0.199249	544.38	0.684567	F
Top3a	0.0618942	-0.525843	51.5827	0.684567	F
Gng4	0.0619717	0.312349	149.295	0.684567	F
Hdac4	0.0620175	-0.240807	576.262	0.684567	F
Fmnl3	0.0620468	-0.752326	28.3111	0.684567	F
LOC691995	0.0620802	0.484763	218.187	0.684567	F
Nploc4	0.0622096	-0.302005	280.112	0.685015	F
LOC691083	0.0623851	0.742819	28.9012	0.686325	F
Celf6	0.0625766	0.436781	153.521	0.686325	F
Nol6	0.0625893	-0.506626	93.4214	0.686325	F
Sorcs2	0.0626248	-0.256868	585.745	0.686325	F
LOC690000	0.0627288	-0.590533	38.2369	0.686814	F
Tbc1d16	0.0628736	-0.37521	115.279	0.687507	F
Ppp4r3b	0.0629181	0.254318	280.169	0.687507	F
Slit2	0.0630829	0.355685	613.783	0.687507	F
Lrp2	0.0632474	-0.472115	80.1076	0.687507	F
Sorbs1	0.0632567	-0.223329	982.08	0.687507	F
Itgb3bp	0.0632714	0.396206	102.508	0.687507	F
Snhg11	0.0633874	0.334651	404.68	0.687507	F
Tfap4	0.0634768	-0.793976	26.729	0.687507	F
Cds1	0.0634913	-0.565017	63.9399	0.687507	F
Vwc2l	0.0635543	0.337748	463.854	0.687507	F
Trabd	0.0636389	-0.674344	27.9367	0.687507	F
Cep295	0.0637495	0.302655	383.145	0.687507	F
Bloc1s2	0.063768	0.604687	30.0072	0.687507	F
Lrp1	0.0637719	-0.203716	1589.97	0.687507	F
Ndrg1	0.0638231	-0.437888	339.201	0.68758	F
Plekhb1	0.063885	0.352797	345.886	0.687583	F
Zfp366	0.0640393	-0.71785	55.575	0.688467	F
Ptp4a1	0.0641855	0.330614	275.367	0.688967	F
Ccdc63	0.0642577	0.899704	20.9857	0.688967	F
Zc3h6	0.064299	0.367141	132.116	0.688967	F
RGD1560775	0.0643214	0.561548	61.954	0.688967	F
LOC102551606	0.0648415	0.784117	23.3509	0.693392	F
Ralyl	0.0648567	0.344162	696.769	0.693392	F
Astn2	0.0652324	0.265977	2074.71	0.696444	F
Dhcr24	0.0654971	-0.353471	248.519	0.697297	F
Abcb9	0.0655527	-0.55702	39.2185	0.697297	F
Col12a1	0.0655889	-0.667113	90.7408	0.697297	F
Cul4b	0.0656954	0.354512	165.732	0.697297	F
Nop58	0.0657223	0.343762	116.876	0.697297	F
Il4r	0.0657351	-0.689608	29.4717	0.697297	F
Ubxn8	0.0658892	0.643097	28.0557	0.697297	F
LOC100360087	0.0659521	-0.365657	103.218	0.697297	F
Arih2	0.0659913	-0.280568	201.413	0.697297	F
LOC100910732	0.0659941	-0.292064	202.109	0.697297	F
Tlcd1	0.0660712	0.405438	116.159	0.697297	F
Cacybp	0.0661039	0.396506	110.611	0.697297	F
Podxl2	0.0661338	0.395935	144.607	0.697297	F
Npsr1	0.0662805	0.598643	49.2539	0.697297	F
Fgf14	0.0662807	0.306168	962.2	0.697297	F
Gpbp1	0.0662813	0.276298	277.064	0.697297	F
Wasf2	0.0664054	-0.394721	94.1234	0.697432	F
Gpatch4	0.0664269	-0.463827	108.977	0.697432	F
Marchf1	0.0664544	0.311178	246.367	0.697432	F
Gria1	0.0666023	0.349666	613.59	0.697751	F
AC080157.1	0.0666794	0.522987	60.1199	0.697751	F
Mtf2	0.0667307	0.340233	120.389	0.697751	F
Pop4	0.0668096	0.600376	31.856	0.697751	F
Btbd10	0.0668955	0.298959	203.617	0.697751	F
Hnrnpd	0.066906	0.331755	256.249	0.697751	F
Atad5	0.0669364	0.563573	38.4286	0.697751	F
Cfap100	0.0669367	0.866465	22.7652	0.697751	F
Prkaca	0.0671608	0.328628	319.204	0.699142	F
AC118165.1	0.0672526	0.360733	169.868	0.699626	F
Cables1	0.0673351	-0.268549	422.015	0.700013	F
RGD1305014	0.0677056	0.617117	29.4307	0.701724	F
Med15	0.0677341	-0.268931	240.295	0.701724	F
Gask1b	0.0677553	-0.955586	26.2031	0.701724	F
Tmem132b	0.0677724	-0.298917	423.964	0.701724	F
Psmc4	0.0678999	0.422757	65.3894	0.702128	F
Chrm3	0.0679627	0.843975	32.9168	0.702128	F
RGD1560883	0.0680019	0.2642	314.427	0.702128	F
Rnf25	0.0680807	0.469714	60.9367	0.702128	F
Dnajc15	0.0681198	0.358514	109.348	0.702128	F
Smad6	0.0681421	-0.641851	38.9917	0.702128	F
Ppp2r1b	0.0681771	-0.669706	27.8071	0.702128	F
Dhrsx	0.0682207	-0.723219	23.889	0.702128	F
Rad21	0.0687244	0.320954	221.565	0.7059	F
Mettl24	0.0687711	0.616927	44.8479	0.705909	F
Hnf4g	0.0688355	0.791859	20.3147	0.706066	F
Rdx	0.0689075	0.304448	184.507	0.706066	F
Slc35a4	0.069003	-0.743705	20.1294	0.706066	F
Hcn2	0.069015	-0.388618	125.642	0.706066	F
Smurf1	0.0691602	-0.278651	360.791	0.707083	F
Trappc12	0.0692534	-0.347317	134.389	0.707567	F
Golga4	0.0695099	0.267553	354.252	0.708873	F
Tulp3	0.0695251	-0.48226	61.7258	0.708873	F
Sirt5	0.0695649	0.299254	193.61	0.708873	F
Yeats4	0.0696126	0.674999	23.7097	0.708891	F
Lifr	0.0698062	-0.352019	221.011	0.709725	F
Slc35a3	0.0698219	-0.573769	44.1313	0.709725	F
LOC103694210	0.0698867	0.397134	178.202	0.709725	F
Eif1a	0.0701461	0.494701	45.0052	0.709725	F
Fbxl21	0.0701985	0.781218	26.1587	0.709725	F
Abhd2	0.0702262	-0.287112	225.361	0.709725	F
Tbrg1	0.0702344	-0.777318	25.4537	0.709725	F
Chmp3	0.070235	0.453249	69.9781	0.709725	F
Id2	0.0702862	0.674613	42.4508	0.709725	F
Zfp286a	0.0702957	0.701941	22.9899	0.709725	F
Prkar2a	0.0703075	-0.360865	176.675	0.709725	F
Map1b	0.0704623	0.196765	4717.7	0.709725	F
Morc4	0.0704899	-0.636265	42.3212	0.709725	F
Ciao1	0.0705076	0.636019	42.1555	0.709725	F
Paf1	0.0705414	0.446203	63.7456	0.709725	F
LOC690468	0.0706433	0.87472	23.4826	0.71002	F
Zbtb26	0.0708184	0.564453	41.2562	0.71061	F
Grik3	0.0708541	-0.312427	346.545	0.71061	F
Lrrfip1	0.0710384	-0.305868	234.988	0.711541	F
Dgkz	0.0711044	-0.289681	340.935	0.711541	F
Zfp354c	0.0712094	0.356847	96.9072	0.711541	F
Zswim8	0.0712813	-0.469034	95.7142	0.711798	F
Fgd1	0.0714593	-0.539027	68.6869	0.713114	F
Sfxn5	0.0716559	-0.232363	413.517	0.713649	F
LOC103689945	0.0716699	-0.501756	89.0944	0.713649	F
Hdhd2	0.0717398	0.347786	113.148	0.713649	F
Erg28	0.0717649	-0.57502	47.6275	0.713649	F
Matk	0.0717824	0.455106	65.6574	0.713649	F
Slc12a7	0.0717902	-0.888222	21.143	0.713649	F
Acat2l1	0.0719754	0.46806	54.9472	0.714209	F
Fancm	0.0720047	0.355787	106.466	0.714209	F
Fggy	0.0720748	0.371314	251.872	0.714209	F
Myo18a	0.0722119	-0.268361	462.77	0.714209	F
Khdrbs3	0.0722629	0.266526	399.821	0.714209	F
Lysmd1	0.0725569	0.623845	26.1595	0.71574	F
Pim3	0.0726485	-0.735579	24.3071	0.716186	F
Cramp1	0.0728088	-0.347393	115.903	0.717308	F
Tbc1d17	0.0729222	-0.653341	43.5857	0.717371	F
Ank3	0.0729656	0.226025	2947.72	0.717371	F
Zeb1	0.0730525	0.233976	309.731	0.717371	F
Fbln2	0.0732408	-0.738855	24.8054	0.717371	F
Zfp438	0.0732895	0.34146	151.125	0.717371	F
Crtc1	0.0732947	-0.334624	130.588	0.717371	F
Tspan14	0.0733263	-0.403229	141.691	0.717371	F
Atp13a5	0.0736263	-0.37245	156.684	0.719125	F
Rnaset2	0.0736994	-0.612525	35.1082	0.719125	F
Rsrc2	0.0737008	0.311967	129.299	0.719125	F
Fzd3	0.0737851	0.349645	127.192	0.719125	F
Atp7a	0.0738325	-0.338525	115.758	0.719133	F
Flnb	0.0740735	-0.288783	453.727	0.720572	F
Pdzd2	0.0742327	-0.280787	334.744	0.721632	F
Oog1	0.0744048	0.580447	46.4532	0.722097	F
Rims2	0.0744175	0.270912	1823.98	0.722097	F
Fut10	0.0744961	0.444576	72.0778	0.722277	F
Ipo11	0.0745376	0.280895	359.87	0.722277	F
Akap6	0.0745764	0.210507	1780.75	0.722277	F
Pnma8a	0.0747712	0.612307	71.5071	0.722716	F
Actn1	0.0747807	-0.376815	174.87	0.722716	F
Rabep1	0.0747953	0.249542	594.795	0.722716	F
Rab3a	0.0748089	0.294778	277.173	0.722716	F
Idh3g	0.0748669	-0.357469	134.572	0.722824	F
Slc48a1	0.0750007	0.338229	141.851	0.723663	F
Maob	0.0753546	0.468699	139.763	0.725174	F
Dnah5	0.0754907	0.562678	79.3987	0.725174	F
P4ha1	0.0755923	-0.397534	201.889	0.725174	F
Tjap1	0.0757881	-0.450187	67.7684	0.725174	F
Hm13	0.0758329	0.273896	290.274	0.725174	F
Atp9a	0.0758519	-0.276882	352.2	0.725174	F
Stxbp6	0.0759936	0.274808	496.922	0.725174	F
Fubp1	0.0760209	0.265081	248.198	0.725174	F
Fasn	0.0760633	-0.255724	426.96	0.725174	F
Tac1	0.0761741	0.578111	49.3249	0.725174	F
Cspg4	0.0761985	-0.432429	84.5434	0.725174	F
Col11a1	0.0763235	0.506589	108.862	0.725174	F
Lims2	0.0763594	-0.366475	145.123	0.725174	F
Nfya	0.0763832	-0.601443	44.3116	0.725174	F
Ssr3	0.0765233	0.344814	197.528	0.725174	F
Add1	0.0765901	-0.244163	551.952	0.725174	F
Drosha	0.0767529	0.240799	363.134	0.725174	F
Sf3a1	0.0767584	0.388114	107.982	0.725174	F
Tfpi	0.0768341	-0.414108	83.0433	0.725174	F
Zbtb11	0.0768614	0.327865	197.765	0.725174	F
Adamtsl3	0.0768884	-0.584776	90.4192	0.725174	F
Cavin1	0.0769537	-0.678913	71.649	0.725174	F
Nt5dc1	0.0769671	0.272808	245.412	0.725174	F
Eva1a	0.0769716	-0.477652	71.141	0.725174	F
Tet2	0.0770131	0.292934	277.837	0.725174	F
Gpr180	0.0771395	0.418927	110.458	0.725174	F
Trim23	0.0772503	0.314057	144.874	0.725174	F
Chst15	0.0772738	-1.0379	63.9683	0.725174	F
Kcnab3	0.0772999	-0.74645	22.084	0.725174	F
Chrna7	0.0773129	0.465058	214.285	0.725174	F
Sik1	0.0774229	-0.60737	51.4333	0.725174	F
Zfp799	0.0774582	0.639311	28.7387	0.725174	F
LOC102552166	0.0775418	-0.503073	63.1642	0.725174	F
Usp9x	0.0775486	0.187802	1748.56	0.725174	F
RGD1308544	0.077573	0.564466	44.8348	0.725174	F
Wls	0.0776947	-0.324328	228.504	0.725174	F
Zdhhc23	0.0778724	0.732642	27.0809	0.725174	F
Tpgs2	0.0780257	-0.425314	87.0928	0.725174	F
Sgip1	0.0780601	0.248852	797.607	0.725174	F
Sema6c	0.0780924	-0.725	22.1113	0.725174	F
Prr4	0.0781659	0.693378	25.4337	0.725174	F
Abr	0.0782211	-0.263556	765.167	0.725174	F
Spsb1	0.0783215	-0.570267	58.2403	0.725174	F
Slc25a4	0.0783838	0.295395	265.03	0.725174	F
Rhot1	0.0784983	-0.252023	286.843	0.725174	F
Akt1	0.0785285	-0.345169	112.87	0.725174	F
Serp1	0.0786164	-0.485816	47.4363	0.725174	F
Snu13	0.0786495	-0.662677	34.1325	0.725174	F
Ap1b1	0.0786904	-0.253506	268.856	0.725174	F
Paip1	0.0787352	0.320658	158.257	0.725174	F
Zfp39	0.0787674	0.547851	38.4023	0.725174	F
Xkr6	0.0788047	-0.235836	2219.94	0.725174	F
Lrrc4	0.0788167	-0.523794	48.7813	0.725174	F
Zfp458	0.0788328	0.758364	30.5061	0.725174	F
Rbfox2	0.0788885	-0.165274	1168.59	0.725174	F
Ppwd1	0.0789876	0.432761	57.5418	0.725174	F
Kctd3	0.0790109	-0.265406	225.403	0.725174	F
Ina	0.0790707	0.266847	356.143	0.725174	F
Gin1	0.0791482	0.514587	37.5652	0.725174	F
N4bp1	0.0793227	0.310139	224.053	0.725174	F
Tjp2	0.079324	-0.339511	223.474	0.725174	F
Thap6	0.0793554	0.668896	30.9495	0.725174	F
Rere	0.0794106	-0.17857	1865.95	0.725174	F
Gabrb2	0.0794319	0.270597	683.217	0.725174	F
AC112062.1	0.0795805	0.91641	25.8282	0.725238	F
RGD1563888	0.0796009	-0.426381	123.883	0.725238	F
Tiam1	0.0796268	-0.323636	157.995	0.725238	F
Slc1a2	0.0796937	-0.301156	679.073	0.725393	F
Micall1	0.0797378	-0.340034	137.622	0.725393	F
Gabrg2	0.0798457	0.26641	380.722	0.725648	F
Gal3st1	0.0799462	-0.599012	34.7368	0.725648	F
Aplp2	0.0800591	-0.330379	834.844	0.725648	F
Mest	0.080091	0.364902	116.122	0.725648	F
Fh	0.0801117	0.413189	87.5449	0.725648	F
Uckl1	0.080185	-0.713367	36.732	0.725648	F
Kpna1	0.0802841	0.254504	237.859	0.725648	F
Tada3	0.0803007	-0.562064	44.2382	0.725648	F
Sec14l2	0.0805106	0.425976	85.5945	0.725648	F
Msantd4	0.0805657	0.391976	84.2413	0.725648	F
Olfml2b	0.0805901	-0.569536	49.4178	0.725648	F
Tusc2	0.0806409	0.528744	57.0098	0.725648	F
Acsl1	0.0807059	-0.264883	201.413	0.725648	F
Tmed5	0.0809927	0.46421	51.7072	0.727803	F
Rfx3	0.0811987	0.243084	475.166	0.729229	F
Dok7	0.081357	0.672931	36.5674	0.729802	F
Tmx1	0.0815644	0.380988	112.724	0.730795	F
Cdk6	0.0816092	-0.649025	52.3307	0.730795	F
Ppp3ca	0.0816097	0.195452	1416.93	0.730795	F
Pebp1	0.0816748	-0.377505	147.236	0.730906	F
Nfasc	0.0817903	-0.21055	1723.51	0.730906	F
Sec22b	0.0817963	0.475699	49.3667	0.730906	F
Pbld1	0.0819444	-0.661943	32.1793	0.730906	F
Josd2	0.0820293	-0.547363	43.9546	0.730906	F
Ehbp1l1	0.0820635	-0.705332	25.7119	0.730906	F
Slf2	0.0820956	0.294648	349.609	0.730906	F
Mettl14	0.0822505	0.537638	65.4238	0.731442	F
Wdr41	0.0823307	0.366364	98.0831	0.731574	F
Adamtsl4	0.0824759	-0.803272	21.2805	0.731574	F
Brinp1	0.0824922	0.252567	512.515	0.731574	F
Chsy3	0.0825075	0.277354	717.26	0.731574	F
Gtf3c2	0.0825801	-0.320258	119.721	0.731574	F
Impdh1	0.0826233	-0.654555	30.8492	0.731574	F
Daglb	0.0826481	-0.524256	46.0485	0.731574	F
Trim24	0.0828269	0.353819	99.9408	0.731574	F
Tfrc	0.0828462	0.370626	202.838	0.731574	F
Vcl	0.082921	-0.292591	228.739	0.731574	F
Camk2g	0.0829289	-0.222131	831.517	0.731574	F
LOC108348180	0.0831605	0.290361	198.918	0.731756	F
Plekha3	0.0831815	0.392456	72.5141	0.731756	F
Ncor2	0.083284	-0.260105	664.503	0.731756	F
Slco2a1	0.0832849	-1.02986	26.2884	0.731756	F
Ccdc65	0.0833286	0.518335	50.3502	0.731756	F
Marchf2	0.0834744	-0.393348	80.1489	0.732295	F
Cpt1c	0.083517	0.410804	81.0697	0.732295	F
Ppfia2	0.0835504	0.246642	513.225	0.732295	F
Ptcd1	0.0836973	-0.561035	36.5729	0.732295	F
Yju2	0.0838366	0.580109	33.0507	0.732295	F
Akap13	0.0838679	-0.316627	373.827	0.732295	F
SNORD115	0.0838986	-0.421019	181.517	0.732295	F
Chd2	0.0839198	0.185765	846.849	0.732295	F
Scn9a	0.0839742	0.231367	597.288	0.732295	F
Sulf1	0.084043	-0.262694	239.05	0.732295	F
Vamp1	0.0840602	-0.382407	438.995	0.732295	F
Hscb	0.0840989	-0.547518	36.3758	0.732295	F
Ift80	0.084276	0.312026	154.97	0.732295	F
Rnf6	0.0842889	0.577918	42.7221	0.732295	F
Cdk16	0.0843134	-0.301616	159.982	0.732295	F
Sparcl1	0.0844477	0.232038	2061.14	0.732295	F
Mphosph6	0.0844801	0.679412	21.8459	0.732295	F
Slc32a1	0.0844842	0.543533	38.256	0.732295	F
Tbc1d32	0.0845284	0.278335	183.86	0.732295	F
Arrdc2	0.0846464	-0.837091	25.664	0.732684	F
Zkscan7	0.0847502	-0.513374	44.1551	0.732684	F
Paqr5	0.0848786	-0.687536	28.8681	0.732684	F
Avil	0.0849055	-0.836766	25.1003	0.732684	F
Hcfc1	0.0852221	-0.267177	235.165	0.733215	F
LOC108348287	0.0852329	0.643358	34.8877	0.733215	F
Tmem183a	0.0852501	-0.355197	118.07	0.733215	F
RGD1307947	0.0853095	0.449522	55.0917	0.733215	F
LOC683674	0.0854566	0.621422	36.3016	0.733215	F
Svip	0.0854566	0.409988	80.9592	0.733215	F
Gpr26	0.0854781	-0.686346	26.0555	0.733215	F
Rasgef1a	0.0857809	0.5242	45.4847	0.733215	F
Rnpepl1	0.0857983	-0.673875	24.919	0.733215	F
Efna5	0.0858041	0.327774	263.732	0.733215	F
Dhx33	0.0858461	-0.540958	36.9104	0.733215	F
Zfp869	0.0859353	0.5268	41.8356	0.733215	F
Srpx	0.0859451	-0.733052	27.2254	0.733215	F
Tubgcp6	0.0859466	-0.44182	69.8925	0.733215	F
Adcy9	0.0859596	-0.266697	452.897	0.733215	F
Med14	0.0860378	-0.307289	315.837	0.733215	F
Gtf2ird2	0.0860604	-0.760512	24.4931	0.733215	F
Agrn	0.0860833	-0.294448	206.43	0.733215	F
Ptp4a3	0.0861239	-0.416277	91.0261	0.733215	F
Hpcal4	0.0861545	0.37019	262.944	0.733215	F
Pgap4	0.0862893	-0.533301	34.2294	0.733264	F
Sorcs3	0.0863317	0.378053	692.238	0.733264	F
Tmem38a	0.0863595	-0.428811	81.6829	0.733264	F
Acd	0.0863935	-0.723027	27.8448	0.733264	F
Casp7	0.0865164	-0.794226	23.1909	0.733264	F
Arhgap39	0.0865597	-0.271914	375.727	0.733264	F
Map7d2	0.0868715	0.269182	311.698	0.733264	F
Cdh12	0.0869013	0.34405	300.761	0.733264	F
Pcdh20	0.0869172	-0.500281	96.8296	0.733264	F
Tcf20	0.0869542	0.204358	697.149	0.733264	F
Arhgap15	0.0870964	-0.359676	198.552	0.733264	F
Man2c1	0.0871404	-0.503066	50.2265	0.733264	F
AC113837.1	0.0872234	1.40059	31.5406	0.733264	F
Elmo1	0.0872882	-0.281039	1210.27	0.733264	F
Mgat4c	0.0874408	0.790771	21.5084	0.733264	F
Pja1	0.0874427	0.295676	210.206	0.733264	F
Sntg2	0.0874908	0.424491	71.6959	0.733264	F
Kdm4b	0.0875025	-0.2492	263.538	0.733264	F
Car10	0.0875598	0.352918	1157.44	0.733264	F
Phf3	0.0876592	0.231149	347.863	0.733264	F
Cfdp1	0.0876613	-0.296135	226.008	0.733264	F
Zfp9	0.0877345	0.628165	34.1401	0.733264	F
Cnnm4	0.0878574	-0.547953	49.2827	0.733264	F
Mrpl58	0.0880479	0.703739	23.1699	0.733264	F
Zbtb18	0.0880797	-0.632327	36.297	0.733264	F
Eif1	0.0881648	0.255881	242.092	0.733264	F
Cdkn1b	0.0881877	-0.338527	138.681	0.733264	F
Snx30	0.0882594	-0.265029	352.459	0.733264	F
Gpr19	0.0883329	0.703945	30.3849	0.733264	F
Syt3	0.0884643	-0.379931	71.412	0.733264	F
Selenom	0.0884719	0.785482	23.7062	0.733264	F
Lmf1	0.0884785	-0.316918	140.513	0.733264	F
AC123346.1	0.088482	-0.347818	181.04	0.733264	F
Rpl37a	0.0885102	0.342193	133.242	0.733264	F
Atp8b2	0.0885307	-0.312469	167.155	0.733264	F
Exoc5	0.0885694	0.28683	204.206	0.733264	F
Cpt1a	0.0885826	-0.333352	116.302	0.733264	F
Frg1	0.088757	0.484648	79.4317	0.733458	F
Lin7b	0.0888153	0.708407	21.0944	0.733458	F
Camk2a	0.0889528	0.436676	232.024	0.733458	F
Pcdh19	0.0890159	0.336421	215.026	0.733458	F
Nudt6	0.0890385	-0.407415	104.774	0.733458	F
Nos3	0.0890465	-0.673494	22.9959	0.733458	F
Ppp2r2b	0.0891192	0.231886	1738.16	0.733458	F
RGD1306186	0.089253	0.23877	541.538	0.733458	F
Csgalnact2	0.0892734	0.377372	82.807	0.733458	F
Smurf2	0.0893319	-0.286174	142.608	0.733458	F
Epb41l4a	0.0893622	-0.357845	211.986	0.733458	F
Slit1	0.0894137	-0.318809	250.33	0.733458	F
Nol4	0.0895374	0.276541	490.509	0.733469	F
Armc4	0.0895827	0.733779	30.625	0.733469	F
Rdh13	0.0896163	0.467811	65.72	0.733469	F
Capzb	0.0896819	-0.24549	363.032	0.733469	F
Fstl5	0.0897654	0.305655	516.52	0.733469	F
Rab40c	0.0900476	-0.298869	167.957	0.734366	F
Col19a1	0.0902197	0.631462	94.8699	0.734686	F
Tfb1m	0.0902377	-0.347517	101.329	0.734686	F
C1galt1c1	0.0902542	0.546628	33.8872	0.734686	F
Plce1	0.0902772	-0.301046	216.575	0.734686	F
Rbbp6	0.0904161	0.278815	244.61	0.735099	F
Ten1	0.0905068	0.658927	32.6081	0.735302	F
Egln3	0.0906037	-0.752906	28.5861	0.735405	F
Gng2	0.0908682	0.267668	306.645	0.737164	F
Rchy1	0.0909236	0.454938	57.8038	0.737226	F
Slitrk5	0.0911852	0.440536	73.5396	0.738384	F
Prodh1	0.0912094	-0.354101	182.056	0.738384	F
Scrn1	0.0912965	0.198508	771.922	0.738384	F
Polq	0.0913749	0.510242	49.7561	0.738384	F
Adgra2	0.0914946	-0.598829	67.7074	0.738384	F
Otud3	0.0914968	-0.622403	27.072	0.738384	F
Orc2	0.0916086	0.300195	146.519	0.738714	F
Zcchc24	0.0918412	-0.258763	505.657	0.740002	F
Mios	0.0921888	0.478575	61.5165	0.742028	F
Naa40	0.0925097	0.449715	70.6075	0.743154	F
LOC103693430	0.0926187	-0.478245	68.7601	0.743154	F
Samd1	0.092626	-0.790209	26.5422	0.743154	F
Smarcad1	0.0926895	0.262836	211.353	0.743154	F
Rftn1	0.0927137	0.455052	100.462	0.743154	F
Bms1	0.0929102	0.342423	105.706	0.744342	F
Sh3bp2	0.0929695	-0.572232	35.4929	0.744431	F
Phf23	0.0931043	0.623636	22.8057	0.74458	F
Cldn10	0.0931313	0.414581	93.1277	0.74458	F
Gli2	0.0931328	-0.340366	168.947	0.74458	F
Rapgef1	0.0932859	-0.272015	317.22	0.745411	F
C12H7orf61	0.0937462	-0.412781	115.396	0.747597	F
Ercc6	0.0937537	0.271262	164.339	0.747597	F
Grm7	0.0937815	0.547033	1413.55	0.747597	F
Nucb2	0.093946	0.419486	60.7611	0.747597	F
Ncoa3	0.0940172	-0.274628	256.465	0.747636	F
Cfap69	0.0940478	0.343454	226.629	0.747636	F
Grb2	0.0942751	0.22191	379.52	0.748162	F
Fbxo46	0.0943465	-0.658619	30.7667	0.748162	F
Lrrn3	0.0943716	0.296108	165.003	0.748162	F
Cep128	0.0944218	0.418519	117.635	0.748162	F
Zfp207	0.0944532	0.274181	177.158	0.748162	F
Kctd17	0.0945054	-0.569598	38.4282	0.748192	F
Ccdc186	0.0945777	0.290917	180.879	0.748316	F
Emc8	0.0946179	0.769657	24.9644	0.748316	F
Psma1	0.0947084	0.358054	89.1858	0.748339	F
Ckap5	0.0948914	0.243478	449.851	0.748339	F
Ankrd17	0.0949491	0.191924	904.685	0.748339	F
Ghrl	0.0949493	-0.638495	30.36	0.748339	F
Rps15a	0.0950124	0.517611	63.0975	0.748339	F
RGD1306271	0.0950296	-0.225299	316.099	0.748339	F
Lclat1	0.0950445	0.370938	176.74	0.748339	F
Lhfpl2	0.0951358	-0.350723	104.152	0.748339	F
Snupn	0.0952443	0.377952	70.0081	0.748339	F
Gpr139	0.0953009	0.659773	33.6328	0.748339	F
Hnrnpr	0.0953877	0.301187	178.205	0.748339	F
Zc3h3	0.0954019	-0.367119	118.281	0.748339	F
Cdh18	0.0954048	0.283779	617.237	0.748339	F
Cox6c	0.0954173	-0.448856	100.9	0.748339	F
Anp32a	0.0954378	0.303274	209.495	0.748339	F
Arid3a	0.0955378	-0.726985	27.365	0.748339	F
Klhl9	0.0956803	0.246734	208.478	0.749043	F
Kdm3a	0.0961317	-0.291039	162.174	0.751395	F
Kif24	0.0962883	-0.606977	29.8165	0.751395	F
Asns	0.096324	0.367683	77.8836	0.751395	F
Mlip	0.0963385	0.560281	59.2427	0.751395	F
Pdrg1	0.0964381	0.461406	57.572	0.751395	F
Mospd1	0.0964419	-0.675865	22.2364	0.751395	F
Ndor1	0.0964674	-0.737269	22.3377	0.751395	F
Tm4sf4	0.0966348	0.395342	91.7442	0.751939	F
Rnf157	0.0967736	-0.305466	223.116	0.75264	F
Pkmyt1	0.0968691	0.632306	24.1459	0.752674	F
Lrrk1	0.0968754	-0.655118	76.7856	0.752674	F
Tnc	0.0970183	0.702044	50.5063	0.752928	F
Dctn5	0.0970544	0.369186	73.0913	0.752928	F
Ptk7	0.0972403	-0.67218	26.7356	0.753068	F
Abca3	0.0973402	-0.281322	277.607	0.753068	F
Dym	0.0973435	-0.213758	502.878	0.753068	F
Wrn	0.0973456	-0.339855	226.545	0.753068	F
Opcml	0.0975387	0.305386	2260.02	0.753068	F
Ric8b	0.0975414	0.219865	350.537	0.753068	F
Ginm1	0.0975879	0.4879	42.1175	0.753068	F
Col4a5	0.0976208	-0.545681	119.836	0.753068	F
Ythdf3	0.0976359	-0.251709	220.577	0.753068	F
Rsph3	0.097819	0.474747	63.5087	0.753558	F
Fbxl12	0.0979661	0.682242	21.3296	0.754082	F
Rnls	0.0979848	0.309178	298.418	0.754082	F
Poglut3	0.0982217	0.44418	65.4343	0.754805	F
Arhgef39	0.0982743	0.422582	81.1756	0.754805	F
Slc9a3r2	0.098415	-0.554698	37.1536	0.75551	F
Arl1	0.0985316	0.496041	42.6145	0.756029	F
Ahdc1	0.0986536	-0.350673	404.684	0.756158	F
Nrcam	0.0986847	0.232644	1301.92	0.756158	F
Tomm6	0.0987443	0.543793	30.8903	0.756158	F
Gse1	0.0988	-0.370615	215.173	0.756209	F
Sfxn4	0.0988953	0.340264	91.2832	0.756564	F
Afap1l1	0.0990432	-0.543423	49.8183	0.756945	F
Myrf	0.0991645	-0.335204	303.736	0.757298	F
Vamp4	0.0992662	0.308291	160.399	0.757298	F
Sfrp1	0.0992856	-1.77206	29.7606	0.757298	F
Rbl2	0.10002	0.249499	233.18	0.760885	F
Ascc1	0.100052	-0.32359	133.988	0.760885	F
Rps3a	0.100123	0.271764	182.616	0.761056	F
B2m	0.100259	0.372638	338.752	0.761713	F
Tgfbr1	0.100396	-0.360497	193.533	0.762377	F
Itpkc	0.100458	-0.684105	23.7982	0.762411	F
C5	0.100499	-0.424973	319.055	0.762411	F
Meis1	0.100926	-0.389946	205.673	0.764572	F
Cplx1	0.101046	-0.385216	255.268	0.765012	F
Prex1	0.10113	-0.256056	543.841	0.765012	F
Sox5	0.101335	0.337981	370.481	0.765663	F
Aimp1	0.101376	0.551423	44.6552	0.765663	F
Tex2	0.10173	-0.220344	409.305	0.765663	F
Max	0.101881	-0.310326	164.128	0.765663	F
Gspt1	0.10199	-0.220355	453.91	0.765663	F
LOC103690018	0.102073	0.393759	65.776	0.765663	F
Tmem266	0.102089	0.453143	83.3599	0.765663	F
Rabgef1	0.102104	-0.472875	57.2378	0.765663	F
Klhl26	0.102137	-0.474854	81.6117	0.765663	F
H1f2	0.102177	-0.91761	25.8517	0.765663	F
Tmem88b	0.102294	-0.466579	63.9276	0.765663	F
Sox8	0.102307	-0.451598	61.3144	0.765663	F
Tmem159	0.102317	-0.579899	32.9727	0.765663	F
Bud31	0.102494	0.522596	36.5459	0.766535	F
Slitrk1	0.102637	0.344759	108.718	0.766947	F
Ccdc124	0.102959	0.585048	40.9698	0.768977	F
Atl1	0.103279	0.230671	315.458	0.770684	F
Surf4	0.103547	-0.345111	120.683	0.771081	F
Rpap3	0.103564	0.31531	132.217	0.771081	F
Pcsk1n	0.103835	0.430759	79.1968	0.771081	F
Fam222a	0.103933	-0.36948	88.3233	0.771081	F
Stambpl1	0.10394	0.317881	133.548	0.771081	F
LOC100361457	0.103963	0.295341	378.124	0.771081	F
Pianp	0.103966	0.52148	64.0782	0.771081	F
Ndufa6	0.103986	0.571036	25.6036	0.771081	F
[truncated: 9,267 more rows]

## Sheet: SA SSA vs CY
	pvalue	LFC	mean_exp	P_adj	sig
[truncated: 10,801 more rows]
