# Supplementary material for: Paternal cocaine-seeking motivation defines offspring’s vulnerability to addiction by down-regulating GABAergic GABRG3 in the ventral tegmental area
Source: Transl Psychiatry. 2024 Feb 22;14:107. doi: 10.1038/s41398-024-02835-w (PMC10884401; doi:10.1038/s41398-024-02835-w)
Supplement: Supplementary file 4 — Supplemental Table 2 [file 41398_2024_2835_MOESM4_ESM.xlsx]

## Sheet: LogPvalue
if Pvalue <= 10^-15 , Pvalue = 10^-15		black	blue	brown	cyan	darkgreen	darkgrey	darkred	darkturquoise	greenyellow	green	grey	grey60	lightcyan	lightgreen	lightyellow	magenta	midnightblue	purple	red	royalblue	tan	yellow
	SA_CSA-F1_CY-F1_down	1.27619e-09	15	1.19724e-05	0.000156291	0.000554192	0.00120144	0.000778286	0.00220816	9.11343e-06	8.09893	0.000232279	0.000188461	0.000112071	6.93661e-05	0.0386163	1.12359e-05	6.29706e-11	1.87439e-06	15	0.000163041	0.707096	4.58507e-07
	SA_CSA-F1_CY-F1_up	4.38943e-06	2.50935	15	0.00223883	0.00567104	0.0230698	0.0150113	0.0432552	1.5919e-05	0.402334	0.0880589	0.00251391	0.00991387	0.00280469	0.0634686	0.00216414	8.00655e-05	0.000579978	15	0.00672418	0.590885	0.000167138
	SA_CY-F1_SSA-F1_down	0.0400792	0.264679	3.39275	0.0113605	0.148614	0.0219762	0.326194	0.390855	0.105216	15	0.220233	0.020597	0.015311	0.00953355	0.161103	0.0288042	0.000907078	0.0335044	2.6541	0.175789	1.47266	0.00544746
	SA_CY-F1_SSA-F1_up	0.452479	9.12536	0.0199779	0.0790455	0.689668	1.93678	0.392304	0.0211471	0.0205239	0.643507	0.452039	0.0630944	0.101677	0.0870783	0.0911033	0.0079062	0.0282829	0.167409	3.22411	0.408977	0.971788	0.00104431
	SA_CSA-F1_SSA-F1_down	0.0317936	1.86609	0.000209796	0.00299366	0.0707248	0.00897668	0.775747	0.00552354	0.00258907	15	0.00529098	0.00061502	0.000201357	0.00294414	0.010923	0.0061023	1.56066e-06	0.0201531	15	0.0879965	0.734769	0.00102985
	SA_CSA-F1_SSA-F1_up	0.840604	0.489865	6.20193	0.0583102	0.0545108	1.27396	0.658471	0.0686013	0.00304999	15	1.00186	0.0706255	0.0429823	0.0459426	0.0265624	0.00508481	0.00802218	0.00541526	0.803797	0.108524	0.51628	0.000400417
	Naive_CSA-F1_CY-F1_down	3.76727e-07	0.000414024	2.32308	0.00319069	0.0029135	15	0.0135303	0.00990225	0.00162404	0.00599059	0.00293872	0.00191946	0.000489274	0.000774903	2.51406	5.23674e-05	8.04943e-08	0.00100796	15	0.0095458	0.0131249	7.92754e-06
	Naive_CSA-F1_CY-F1_up	0.00773832	0.115247	15	0.0437776	0.0723971	1.40442	0.0212772	0.0834105	0.178823	0.153923	0.0130701	0.00857656	0.00634575	0.083652	0.218224	0.0194686	9.77823e-05	0.00286423	12.3865	0.0146399	0.00376791	0.000945823
	Naive_CY-F1_SSA-F1_down	0.0717709	0.752826	3.07771	0.0110515	0.0365546	0.766929	0.123812	0.130869	0.134243	5.84778	0.376977	0.150705	0.0145575	0.176208	0.0699052	0.051304	0.245212	1.35105	2.33895	0.0229739	0.0290802	0.011461
	Naive_CY-F1_SSA-F1_up	0.00322383	0.0450537	0.85819	0.00863452	0.0164991	1.06055	0.0165456	0.0178426	0.00147046	0.00847021	0.0872979	0.0177721	0.00369989	0.0577323	3.56602	0.00143586	0.00154026	0.0224927	15	0.00973342	0.0166043	0.000518342
	Naive_CSA-F1_SSA-F1_down	0.11043	0.0232146	0.012071	0.0543922	0.0453739	0.205084	2.562	0.0508909	0.0242088	15	0.050932	0.217841	0.0724562	1.4166	0.102208	0.200434	0.0436248	0.189617	1.60338	0.272162	0.128774	0.0510059
	Naive_CSA-F1_SSA-F1_up	0.0322626	0.106834	1.83035	0.134176	0.794633	2.00218	0.314271	0.0762433	0.163266	0.656234	0.040677	0.0503005	0.385609	0.480175	0.543972	0.0987235	0.626661	2.26758	0.974797	0.0609274	0.118832	0.017768
	modsize	1644	1118	1055	611	320	283	321	304	885	639	617	483	545	452	431	739	1742	738	1455	417	626	915

## Sheet: Enrichment
	red	greenyellow	brown	blue
SA_CY_CSA_down	5.35872	2.33527	0.282889	3.97085
SA_CY_CSA_up	3.07856	1.08604	5.32218	1.63647
SA_SSA_CY_down	1.73353	6.17828	1.975	0.980898
SA_SSA_CY_up	1.88537	1.30656	0.452209	2.8804
SA_SSA_CSA_down	3.06582	6.44971	0.321712	1.43118
SA_SSA_CSA_up	1.21408	4.0315	2.23253	1.1192
Naive_CY_CSA_down	6.69874	0.358894	1.57599	0.307692
Naive_CY_CSA_up	2.89264	0.774885	6.57073	0.775058
Naive_SSA_CY_down	1.81499	3.35784	2.19024	1.32867
Naive_SSA_CY_up	6.62654	0.158827	1.3468	0.635452
Naive_SSA_CSA_down	1.66374	7.89235	0.191212	0.360874
Naive_SSA_CSA_up	1.54141	1.50419	2.12582	0.573152
