# Supplementary material for: Paternal cocaine-seeking motivation defines offspring’s vulnerability to addiction by down-regulating GABAergic GABRG3 in the ventral tegmental area
Source: Transl Psychiatry. 2024 Feb 22;14:107. doi: 10.1038/s41398-024-02835-w (PMC10884401; doi:10.1038/s41398-024-02835-w)
Supplement: Supplementary file 5 — Supplemental Table 3 [file 41398_2024_2835_MOESM5_ESM.xlsx]

## Sheet: GABA and Glu_receptor complex
	"P vlue"								"-log2(FoldChange)"
	Naive_ CSA-F1 vs SSA-F1	Naive_ CY-F1 vs SSA-F1	Naive_ CSA-F1 vs CY-F1	SA_ CSA-F1 vs SSA-F1	SA_ CY-F1 vs SSA-F1	SA_ CSA-F1 vs CY-F1			Naive_ CSA-F1 vs SSA-F1	Naive_ CY-F1 vs SSA-F1	Naive_ CSA-F1 vs CY-F1	SA_ CSA-F1 vs SSA-F1	SA_ CY-F1 vs SSA-F1	SA_ CSA-F1 vs CY-F1
Gabra1	0.600661	0.219788	0.0766635	0.00325422	0.385413	0.0395189		Gabra1	-0.131226	0.32888	-0.460107	-0.382886	-0.119423	-0.263463
Gabra4	0.461358	0.0808281	0.275123	0.0501916	0.252752	0.000840123		Gabra4	-0.231183	-0.587857	0.356674	-0.384594	0.234567	-0.619161
Gabrg2	0.722894	0.158814	0.0707996	0.0798457	0.226883	0.00172788		Gabrg2	-0.0978072	0.41468	-0.512487	-0.26641	0.193431	-0.459842
Gabrb2	0.218606	0.122137	0.00502534	0.0794319	0.672548	0.0298516		Gabrb2	-0.238239	0.318934	-0.557173	-0.270597	0.0694552	-0.340052
Gabrb3	0.762692	0.816646	0.96126	0.0280281	0.0782652	9.33084e-05		Gabrb3	-0.0977516	-0.080918	-0.0168336	-0.362257	0.311061	-0.673319
Gabra2	0.754288	0.495502	0.694029	0.0208511	0.159704	0.000199535		Gabra2	-0.200593	-0.471251	0.270658	-0.577993	0.37417	-0.952163
Gabrb1	0.562177	0.872982	0.704742	0.195508	0.212231	0.0132327		Gabrb1	-0.193433	-0.0575578	-0.135875	-0.248459	0.257753	-0.506212
Gabrg1	0.890965	0.638374	0.720516	0.241931	0.90547	0.273094		Gabrg1	0.0435908	0.159364	-0.115774	-0.215339	-0.0229941	-0.192345
Gabra5	0.353286	0.671218	0.656067	0.136227	0.505281	0.0207271		Gabra5	-0.597358	-0.293499	-0.303859	-0.35053	0.163931	-0.514461
Gabra3	0.0932038	0.198719	0.00182876	0.137164	0.729496	0.054904		Gabra3	-0.427859	0.342567	-0.770426	-0.310969	0.0761211	-0.38709
Gabrg3	0.238254	0.0321559	0.000736321	0.00148329	0.728131	0.00528681		Gabrg3	-0.329157	0.635829	-0.964986	-0.537103	-0.0623452	-0.474758
Gabbr1	0.352862	0.638421	0.683452	0.992841	0.623051	0.614075		Gabbr1	-0.141437	-0.0766718	-0.0647654	-0.00113502	-0.066518	0.065383
Gabbr2	0.389375	0.362079	0.0804428	0.729896	0.0427089	0.0753901		Gabbr2	-0.171443	0.194792	-0.366235	0.0482975	0.302925	-0.254627
Grip2	0.52863	0.299763	0.6409	0.0313416	0.510339	0.128517		Grip2	-0.212416	-0.373365	0.160948	-0.455272	-0.147668	-0.307604
Gria2	0.3412	0.703382	0.608825	0.0468235	0.148572	0.00060555		Gria2	0.230233	0.0990379	0.131195	0.283887	-0.220355	0.504242
Gria1	0.509151	0.101412	0.293255	0.0666023	0.891886	0.102273		Gria1	-0.175486	-0.466649	0.291163	0.349666	0.0277064	0.32196
Grik3	0.932962	0.864633	0.924777	0.0708541	0.569091	0.214266		Grik3	0.0255494	0.0555579	-0.0300085	-0.312427	-0.104513	-0.207914
Grina	0.419641	0.121931	0.390453	0.167286	0.0308094	0.351673		Grina	0.194933	0.394427	-0.199494	0.315216	0.522674	-0.207458
Grip1	0.821893	0.116015	0.148692	0.180549	0.884922	0.219932		Grip1	-0.0487927	-0.361512	0.312719	0.211885	0.0241695	0.187715
Grik1	0.210241	0.900856	0.178356	0.197763	0.627337	0.0655191		Grik1	0.381898	-0.0404875	0.422385	0.228695	-0.0911042	0.319799
Grid1	0.600033	0.168804	0.0540976	0.219698	0.54004	0.0650509		Grid1	0.10351	-0.290445	0.393955	0.188374	-0.10033	0.288704
Grin1	0.983619	0.186371	0.156223	0.243123	0.931294	0.196961		Grin1	0.00500364	-0.341962	0.346966	0.187471	-0.0146413	0.202112
Grik2	0.243388	0.923065	0.237265	0.256463	0.0956986	0.00613286		Grik2	0.300166	-0.0268088	0.326975	0.193083	-0.305484	0.498567
Gria4	0.377863	0.0191901	0.00134264	0.284579	0.280703	0.0338197		Gria4	0.195388	-0.557559	0.752946	0.151863	-0.164352	0.316215
Grin3a	0.280405	0.0700823	0.00231093	0.316691	0.502551	0.770425		Grin3a	0.262543	-0.463088	0.725631	0.199549	0.141883	0.0576664
Grin2d	0.773671	0.0135181	0.0017319	0.324713	0.328569	0.965508		Grin2d	0.078262	-0.692882	0.771144	-0.233432	-0.242757	0.0093252
Grin2b	0.472899	0.22473	0.0555198	0.334389	0.209725	0.0266657		Grin2b	0.134223	-0.243852	0.378075	0.132809	-0.184977	0.317786
Gripap1	0.803736	0.165098	0.0753186	0.392194	0.234134	0.662841		Gripap1	0.0568252	-0.333256	0.390081	-0.126806	-0.183147	0.0563409
Grik4	0.589879	0.0784654	0.0194347	0.563249	0.750367	0.820395		Grik4	0.0863719	-0.301476	0.387848	-0.0933586	-0.0551423	-0.0382163
Grid2	0.457731	0.0153399	0.00145785	0.563954	0.108127	0.026602		Grid2	0.170729	-0.597398	0.768128	0.089503	-0.266814	0.356317
Grin2a	0.208849	0.940063	0.180443	0.701595	0.891773	0.604057		Grin2a	0.249137	-0.0157882	0.264925	0.0935033	-0.0354475	0.128951
Grifin	0.44765	0.0186377	0.0846908	0.79954	0.602345	0.402892		Grifin	0.507756	1.70362	-1.19586	-0.109983	0.23953	-0.349512
Grik5	0.111009	0.32573	0.581579	0.882424	0.436066	0.493401		Grik5	-0.364224	-0.238988	-0.125236	-0.029094	-0.162801	0.133707
Gria3	0.354153	0.112495	0.0128554	0.961987	0.776824	0.734972		Gria3	0.266337	-0.489854	0.756191	-0.00862664	0.0550216	-0.0636482
Grin2c	0.540956	0.144661	0.320982	0.979487	0.781716	0.775412		Grin2c	-0.166229	-0.413762	0.247533	0.00693715	0.078622	-0.0716849

## Sheet: Transcription factors
	"P vlue"			"-log2(FoldChange)"
	CSA_CY_P	g3_P		CSA_CY_LFC	g3_LFC
Stat2	0.0384674	1.42873e-32		0.506749	1.95818
Irf9	NA	4.80501e-42		0	2.12315
Sp140	0.032364	2.89383e-20		1.1623	2.62446
Stat1	0.0277789	3.98132e-43		0.591202	2.79403
Tfec	NA	3.51099e-07		0	1.94749
Irf5	0.910562	3.76798e-27		0.0354795	1.19477
Sp110	NA	8.85995e-30		0	2.74936
Irf1	NA	3.60919e-16		0	3.09461
Trafd1	0.466005	2.7712e-16		0.179206	1.00769
Fli1	0.38134	7.84803e-23		0.303115	1.54433
Insm2	NA	NA		0	0
Scrt1	0.28932	5.05626e-06		0.640917	-0.674414
Dpf1	NA	0.0607235		0	0.276405
Sohlh1	NA	NA		0	0
Drgx	NA	NA		0	0
Zmat4	0.739774	0.0884006		0.121377	-0.317885
Csrnp3	0.00176948	0.00612318		-0.683464	-0.229281
Dach2	NA	0.087368		0	-0.317888
Tbr1	NA	NA		0	0
Myt1l	0.00657748	0.00118541		-0.595257	-0.40432
