# Supplementary material for: Paternal cocaine-seeking motivation defines offspring’s vulnerability to addiction by down-regulating GABAergic GABRG3 in the ventral tegmental area
Source: Transl Psychiatry. 2024 Feb 22;14:107. doi: 10.1038/s41398-024-02835-w (PMC10884401; doi:10.1038/s41398-024-02835-w)
Supplement: Supplementary file 6 — Statistical analysis [file 41398_2024_2835_MOESM6_ESM.xlsx]

## Sheet: Sheet1
Data	Response variable	Groups	n define as	Animal used	Litters	Litter size	Normality Test (Shapiro-Wilk)	Equal Variance Test (Brown-Forsythe)	Hypothesis test	Test value	P value	Summary
Fig1B	Drug session-lever press	SSA-F1 (n=21),CSA-F1 (n=21),CY-F1 (n=20)	rats	62 rat	SSA-F1（11） CSA-F1（12） CY-F1（11）	1-3 rat / litter	Not all subgroups meets P＞0.05		Mixed model, repeated measures (MMRM)	c2=29.84, DF=2	<0.001	***	Group × FR, c2 (2) = 29.84, ***P < 0.001; Group, c2 (2) = 6.12, *P = 0.047
		FR1: CSA-F1 vs SSA-F1							Pairwise comparisons test	SE=8.8, Z=-0.29	0.774	ns
		FR1: CSA-F1 vs CY-F1							Pairwise comparisons test	SE=8.91, Z=-0.5	0.617	ns
		FR1: SSA-F1 vs CY-F1							Pairwise comparisons test	SE=8.90, Z=-0.78	0.443	ns
		FR5: CSA-F1 vs SSA-F1							Pairwise comparisons test	SE=8.14, Z=-2.49	0.013	*
		FR5: CSA-F1 vs CY-F1							Pairwise comparisons test	SE=8.23, Z=-4.30	<0.001	***
		FR5: SSA-F1 vs CY-F1							Pairwise comparisons test	SE=8.23, Z=-1.84	0.066	ns
	No-Drug session-lever press	SSA-F1 (n=21),CSA-F1 (n=21),CY-F1 (n=20)	rats	62 rat	SSA-F1（11） CSA-F1（12） CY-F1（11）	1-3 rat / litter	W=0.9743, P=0.8246 W=0.9490, P=0.3268 W=0.9323, P=0.1708		Mixed model, repeated measures (MMRM)	c2=1.75, DF=2	0.418	ns	Group × FR, c2 (2) = 1.75, P = 0.418; Group, c2 (2) = 4.55, P = 0.103
		FR1: CSA-F1 vs SSA-F1							Pairwise comparisons test	SE=2.97, Z=1.25	0.21	ns
		FR1: CSA-F1 vs CY-F1							Pairwise comparisons test	SE=3.01, Z=-1.11	0.269	ns
		FR1: SSA-F1 vs CY-F1							Pairwise comparisons test	SE=3.01, Z=0.13	0.895	ns
		FR5: CSA-F1 vs SSA-F1							Pairwise comparisons test	SE=2.46, Z=1.25	0.212	ns
		FR5: CSA-F1 vs CY-F1							Pairwise comparisons test	SE=2.49, Z=-2.55	0.011	*
		FR5: SSA-F1 vs CY-F1							Pairwise comparisons test	SE=2.48, Z=-1.32	0.188	ns
	PR-Cum.Lever press	SSA-F1 (n=21),CSA-F1 (n=21),CY-F1 (n=20)	rats	62 rat	SSA-F1（11） CSA-F1（12） CY-F1（11）	1-3 rat / litter	Not all subgroups meets P＞0.05		Mixed model, repeated measures (MMRM)	c2=9.76, DF=2	0.008	**
		CSA-F1 vs SSA-F1							Pairwise comparisons test	SE=40.50, Z=1.95	0.051	ns
		CSA-F1 vs CY-F1							Pairwise comparisons test	SE=41.00, Z=-3.09	0.002	**
		SSA-F1 vs CY-F1							Pairwise comparisons test	SE=41.00, Z=-1.16	0.247	ns
Fig1C	Dose-response curve-lever press	SSA-F1 (n=8),CSA-F1 (n=8),CY-F1 (n=8)	rats	24 rat	SSA-F1（4） CSA-F1（3） CY-F1（4）	1-3 rat / litter	W=0.9473, P=0.6841 W=0.9245, P=0.4677 W=0.9377, P=0.5890		Mixed model, repeated measures (MMRM)	c2=7.18, DF=2	0.0276	*
		CSA-F1 vs SSA-F1							Pairwise comparisons test	SE=31.71, Z=2.09	0.036	*
		CSA-F1 vs CY-F1							Pairwise comparisons test	SE=31.57, Z=-2.49	0.013	*
		SSA-F1 vs CY-F1							Pairwise comparisons test	SE=31.71, Z=-0.39	0.696	ns
Fig1D	Total distance	SSA-F1 (n=10),CSA-F1 (n=9),CY-F1 (n=10);	rats	29 rat	SSA-F1（4） CSA-F1（5） CY-F1（5）	1-3 rat / litter	W=0.9309, P=0.4509 W=0.9617, P=0.8156 W=0.9574, P=0.7561	F=1.716, DFn=2, DFd=26, P=0.200	One-way ANOVA	F=0.498, DFn=2, DFd=26	0.61	ns
		CSA-F1 vs SSA-F1							Bonferroni's multiple comparisons test	t=0.68	>0.99	ns
		CSA-F1 vs CY-F1							Bonferroni's multiple comparisons test	t=0.26	>0.99	ns
		SSA-F1 vs CY-F1							Bonferroni's multiple comparisons test	t=0.97	>0.99	ns
	Time in center	SSA-F1 (n=10),CSA-F1 (n=9),CY-F1 (n=10);	rats	29 rat	SSA-F1（4） CSA-F1（5） CY-F1（5）	1-3 rat / litter	Not all subgroups meets P＞0.05	F=0.012, DFn=2, DFd=26, P=0.988	One-way ANOVA	F=0.252, DFn=2, DFd=26	0.778	ns
		CSA-F1 vs SSA-F1							Bonferroni's multiple comparisons test	t=0.47	>0.99	ns
		CSA-F1 vs CY-F1							Bonferroni's multiple comparisons test	t=0.20	>0.99	ns
		CSA-F1 vs CY-F1							Bonferroni's multiple comparisons test	t=0.69	>0.99	ns
	Entries in center	SSA-F1 (n=10),CSA-F1 (n=9),CY-F1 (n=10);	rats	29 rat	SSA-F1（4） CSA-F1（5） CY-F1（5）	1-3 rat / litter	Not all subgroups meets P＞0.05	F=0.719, DFn=2, DFd=26, P=0.497	One-way ANOVA	F=0.033, DFn=2, DFd=26,	0.967	ns
		CSA-F1 vs SSA-F1							Bonferroni's multiple comparisons test	t=0.26	>0.99	ns
		CSA-F1 vs CY-F1							Bonferroni's multiple comparisons test	t=0.14	>0.99	ns
		SSA-F1 vs CY-F1							Bonferroni's multiple comparisons test	t=0.12	>0.99	ns
Fig1E	Total distance	5 mg/kg: SSA-F1 (n=10),CSA-F1 (n=10),CY-F1 (n=10)	rats	30 rat	SSA-F1（5） CSA-F1（5） CY-F1（5）	1-3 rat / litter	W=0.9624, P=0.8125 W=0.8627, P=0.0820 W=0.9182, P=0.3422		Mixed model, repeated measures (MMRM)	c2=0.66, DF=2	0.719	ns
		CSA-F1 vs SSA-F1							Pairwise comparisons test	SE=1218.207, Z=-0.31	0.756	ns
		CSA-F1 vs CY-F1							Pairwise comparisons test	SE=1218.207, Z=-0.50	0.62	ns
		SSA-F1 vs CY-F1							Pairwise comparisons test	SE=1218.207, Z=-0.81	0.42	ns
	Sen.index (day17/day7)	5 mg/kg: SSA-F1 (n=10),CSA-F1 (n=10),CY-F1 (n=10)	rats	30 rat	SSA-F1（5） CSA-F1（5） CY-F1（5）	1-3 rat / litter	Not all subgroups meets P＞0.05	F=1.543, DFn=2, DFd=27, P=0.232	One-way ANOVA	F=1.245, DFn=2, DFd=27	0.304	ns
		CSA-F1 vs SSA-F1							Bonferroni's multiple comparisons test	t=0.95	>0.99	ns
		CSA-F1 vs CY-F1							Bonferroni's multiple comparisons test	t=1.57	0.387	ns
		SSA-F1 vs CY-F1							Bonferroni's multiple comparisons test	t=0.62	>0.99	ns
Fig4C	Gabrg3-puncta density	SSA-F1 (n=5),CSA-F1 (n=5),CY-F1 (n=5)	rats	4 slices per rat	SSA-F1（5） CSA-F1（5） CY-F1（5）	1 rat / litter	W=0.9042, P=0.4336 W=0.8202, P=0.1172 W=0.9163, P=0.5066		Two-way ANOVA	F=0.097, DFn=2, DFd=24	0.908	ns
		SSA-F1 (A) vs SSA-F1 (P)							Bonferroni's multiple comparisons test	t=0.02	>0.99	ns
		CSA-F1 (A) vs CSA-F1 (P)							Bonferroni's multiple comparisons test	t=0.48	>0.99	ns
		CY-F1 (A) vs CY-F1 (P)							Bonferroni's multiple comparisons test	t=0.55	>0.99	ns
	Gria4-puncta density	SSA-F1 (n=5),CSA-F1 (n=5),CY-F1 (n=5)	rats	4 slices per rat	SSA-F1（5） CSA-F1（5） CY-F1（5）	1 rat / litter	W=0.8769, P=0.2956 W=0.8015, P=0.0833 W=0.8677, P=0.2573		Two-way ANOVA	F=0.108, DFn=2, DFd=24	0.899	ns
		SSA-F1 (A) vs SSA-F1 (P)							Bonferroni's multiple comparisons test	t=0.79	>0.99	ns
		CSA-F1 (A) vs CSA-F1 (P)							Bonferroni's multiple comparisons test	t=0.55	>0.99	ns
		CY-F1 (A) vs CY-F1 (P)							Bonferroni's multiple comparisons test	t=0.14	>0.99	ns
Fig4D	Gabrg3-puncta density	SSA-F1 (n=5),CSA-F1 (n=5),CY-F1 (n=5)	rats	4 slices per rat	SSA-F1（5） CSA-F1（5） CY-F1（5）	1 rat / litter	W=0.9339, P=0.6233 W=0.8878, P=0.3462 W=0.8953, P=0.3846	F=0.0113, DFn=2, DFd=12, P=0.989	One-way ANOVA	F=7.183, DFn=2, DFd=12	0.007	**
		CSA-F1 vs SSA-F1							Bonferroni's multiple comparisons test	t=3.11	0.027	*
		CSA-F1 vs CY-F1							Bonferroni's multiple comparisons test	t=3.67	0.0096	**
		SSA-F1 vs CY-F1							Bonferroni's multiple comparisons test	t=0.56	>0.99	ns
	Gria4-puncta density	SSA-F1 (n=5),CSA-F1 (n=5),CY-F1 (n=5)	rats	4 slices per rat	SSA-F1（5） CSA-F1（5） CY-F1（5）	1 rat / litter	W=0.8691, P=0.2630 W=0.9474, P=0.7186 W=0.8696, P=0.2648	F=1.696, DFn=2, DFd=12, P=0.225	One-way ANOVA	F=1.388, DFn=2, DFd=12	0.287	ns
		CSA-F1 vs SSA-F1							Bonferroni's multiple comparisons test	t=0.13	>0.99	ns
		CSA-F1 vs CY-F1							Bonferroni's multiple comparisons test	t=1.51	0.474	ns
		SSA-F1 vs CY-F1							Bonferroni's multiple comparisons test	t=1.37	0.587	ns
Fig4F	GABRG3/ACTIN^102	SSA-F1 (n=7), CSA-F1 (n=8), CY-F1 (n=7)	rats	22 rat	SSA-F1（4） CSA-F1（3） CY-F1（3）	1-3 rat / litter	W=0.8741, P=0.2015 W=0.9733, P=0.9226 W=0.8794, P=0.2237	F=3.766, DFn=2, DFd=19, P=0.042	One-way ANOVA	F=6.450, DFn=2, DFd=19	0.007	**
		CSA-F1 vs SSA-F1							Bonferroni's multiple comparisons test	t=3.10	0.017	*
		CSA-F1 vs CY-F1							Bonferroni's multiple comparisons test	t=3.05	0.02	*
		SSA-F1 vs CY-F1							Bonferroni's multiple comparisons test	t=0.05	>0.99	ns
Fig5B	Slc32a1+ cell number	SSA-F1 (n=5),CSA-F1 (n=5),CY-F1 (n=5)	rats	4 slices per rat	SSA-F1（5） CSA-F1（5） CY-F1（5）	1 rat / litter	W=0.8603, P=0.2295 W=0.9291, P=0.5903 W=0.8719, P=0.2743	F=0.5070, DFn=2, DFd=12, P=0.615	One-way ANOVA	F=0.348, DFn=2, DFd=12	0.713	ns
		CSA-F1 vs SSA-F1							Bonferroni's multiple comparisons test	t=0.69	>0.99	ns
		CSA-F1 vs CY-F1							Bonferroni's multiple comparisons test	t=0.06	>0.99	ns
		SSA-F1 vs CY-F1							Bonferroni's multiple comparisons test	t=0.75	>0.99	ns
Fig5C	Gabrg3 puncta number/Slc32a1+	SSA-F1 (n=5),CSA-F1 (n=5),CY-F1 (n=5)	rats	4 slices per rat	SSA-F1（5） CSA-F1（5） CY-F1（5）	1 rat / litter	Not all subgroups meets P＞0.05	F=3.897, DFn=2, DFd=12, P=0.050	One-way ANOVA	F=6.498, DFn=2, DFd=12	0.012	*
		CSA-F1 vs SSA-F1							Bonferroni's multiple comparisons test	t=1.14	0.825	ns
		CSA-F1 vs CY-F1							Bonferroni's multiple comparisons test	t=3.53	0.012	*
		SSA-F1 vs CY-F1							Bonferroni's multiple comparisons test	t=2.39	0.103	ns
	Cum. probablity	SSA-F1 (n=5),CSA-F1 (n=5),CY-F1 (n=5)	rats	4 slices per rat	SSA-F1（5） CSA-F1（5） CY-F1（5）	1 rat / litter	Not all subgroups meets P＞0.05	F=111, DFn=2, DFd=6513, P<0.001	One-way ANOVA	F=119, DFn=2, DFd=6513	<0.001	***
		CSA-F1 vs SSA-F1							Bonferroni's multiple comparisons test	t=12.66	<0.001	***
		CSA-F1 vs CY-F1							Bonferroni's multiple comparisons test	t=14.22	<0.001	***
		SSA-F1 vs CY-F1							Bonferroni's multiple comparisons test	t=2.61	0.02	*
Fig5E	Gabrg3-Relative expreesion	shSCRamble (n=5), shGabrg3 (n=5)	rats	10 rat	/	/	W=0.9253, P=0.5650 W=0.9141, P=0.4927	F=2.016, DFn=4, Dfd=4, P=0.5138	Two-tailed Student’s t-test	t=3.844, df=8	0.005	**
Fig5H	Drug session-lever press	SSA-F1 (n=10), CSA-F1 (n=10),CY-F1-shSCR (n=9), CY-F1-shGabrg3 (n=9)	rats	38 rat	SSA-F1（5） CSA-F1（4） CY-F1-shSCR（3） CY-F1-shGabrg3（4）	1-3 rat / litter	Not all subgroups meets P＞0.05		Mixed model, repeated measures (MMRM)	c2=44.13, DF=3	<0.001	***	Group × FR, c2 (3) = 44.13, ***P < 0.001; Group, c2 (3) = 12.97, **P = 0.005
		FR1: CSA-F1 vs SSA-F1							Pairwise comparisons test	SE=9.82, Z=0.6	0.548	ns
		FR1: CSA-F1 vs CY-F1-shSCR							Pairwise comparisons test	SE=10.09, Z=0.51	0.609	ns
		FR1: SSA-F1 vs CY-F1-shSCR							Pairwise comparisons test	SE=10.09, Z=0.07	0.941	ns
		FR1: CY-F1-shSCR vs CY-F1-shGabrg3							Pairwise comparisons test	SE=10.35, Z=1.03	0.303	ns
		FR1: CSA-F1 vs CY-F1-shGabrg3							Pairwise comparisons test	SE=10.09, Z=0.55	0.585	ns
		FR1: SSA-F1 vs CY-F1-shGabrg3							Pairwise comparisons test	SE=10.09, Z=1.13	0.258	ns
		FR5: CSA-F1 vs SSA-F1							Pairwise comparisons test	SE=9.04, Z=1.97	0.049	*
		FR5: CSA-F1 vs CY-F1-shSCR							Pairwise comparisons test	SE=9.28, Z=4.97	<0.001	***
		FR5: SSA-F1 vs CY-F1-shSCR							Pairwise comparisons test	SE=9.28, Z=-3.05	0.002	**
		FR5: CY-F1-shSCR vs CY-F1-shGabrg3							Pairwise comparisons test	SE=9.51, Z=5.26	<0.001	***
		FR5: CSA-F1 vs CY-F1-shGabrg3							Pairwise comparisons test	SE=9.28, Z=0.42	0.672	ns
		FR5: SSA-F1 vs CY-F1-shGabrg3							Pairwise comparisons test	SE=9.28, Z=2.34	0.019	*
	No-drug session-lever press	SSA-F1 (n=10), CSA-F1 (n=10),CY-F1-shSCR (n=9), CY-F1-shGabrg3 (n=9)	rats	38 rat	SSA-F1（5） CSA-F1（4） CY-F1-shSCR（3） CY-F1-shGabrg3（4）	1-3 rat / litter	Not all subgroups meets P＞0.05		Mixed model, repeated measures (MMRM)	c2=7.46, DF=3	0.059	ns
		FR1: CSA-F1 vs SSA-F1							Pairwise comparisons test	SE=6.04, Z=2.58	0.01	*
		FR1: CSA-F1 vs CY-F1-shSCR							Pairwise comparisons test	SE=6.21, Z=1.54	0.124	ns
		FR1: SSA-F1 vs CY-F1-shSCR							Pairwise comparisons test	SE=6.21, Z=0.98	0.329	ns
		FR1: CY-F1-shSCR vs CY-F1-shGabrg3							Pairwise comparisons test	SE=6.37, Z=1.06	0.29	ns
		FR1: CSA-F1 vs CY-F1-shGabrg3							Pairwise comparisons test	SE=6.21, Z=-0.45	0.654	ns
		FR1: SSA-F1 vs CY-F1-shGabrg3							Pairwise comparisons test	SE=6.21, Z=2.06	0.039	*
		FR5: CSA-F1 vs SSA-F1							Pairwise comparisons test	SE=4.79, Z=-0.33	0.738	ns
		FR5: CSA-F1 vs CY-F1-shSCR							Pairwise comparisons test	SE=4.92, Z=0.43	0.67	ns
		FR5: SSA-F1 vs CY-F1-shSCR							Pairwise comparisons test	SE=4.92, Z=-0.75	0.452	ns
		FR5: CY-F1-shSCR vs CY-F1-shGabrg3							Pairwise comparisons test	SE=5.05, Z=1.89	0.059	ns
		FR5: CSA-F1 vs CY-F1-shGabrg3							Pairwise comparisons test	SE=4.92, Z=1.51	0.131	ns
		FR5: SSA-F1 vs CY-F1-shGabrg3							Pairwise comparisons test	SE=4.92, Z=1.19	0.236	ns
	PR-Cum.Lever press	SSA-F1 (n=10), CSA-F1 (n=10),CY-F1-shSCR (n=9), CY-F1-shGabrg3 (n=9)	rats	38 rat	SSA-F1（5） CSA-F1（4） CY-F1-shSCR（3） CY-F1-shGabrg3（4）	1-3 rat / litter	W=0.9056, P=0.2518 W=0.9489, P=0.6550 W=0.9255, P=0.4393 W=0.9444, P=0.6285		Mixed model, repeated measures (MMRM)	c2=13.91, DF=3	0.003	**
		CSA-F1 vs SSA-F1							Pairwise comparisons test	SE=37.59, Z=2.88	0.004	**
		CSA-F1 vs CY-F1-shSCR							Pairwise comparisons test	SE=38.62, Z=3.31	0.001	**
		SSA-F1 vs CY-F1-shSCR							Pairwise comparisons test	SE=38.62, Z=-0.5	0.614	ns
		CY-F1-shSCR vs CY-F1-shGabrg3							Pairwise comparisons test	SE=39.62, Z=2.04	0.042	*
		CSA-F1 vs CY-F1-shGabrg3							Pairwise comparisons test	SE=38.62, Z=-1.22	0.224	ns
		SSA-F1 vs CY-F1-shGabrg3							Pairwise comparisons test	SE=38.62, Z=1.58	0.113	ns
FigS1C	Drug session-lever press	Sal-SA (n=32), Coc-SA (n=97)	rats	129 rat	/	/	Not all subgroups meets P＞0.05		Mixed model, repeated measures (MMRM)	2=1570.54, DF=2	<0.001	***	Group × FR, c2 (2) = 1570.54, ***P < 0.001; Group, c2 (1) =267.64, ***P < 0.001, Coc-SA vs. Sal-SA
		FR1: Sal-SA vs Coc-SA							Pairwise comparisons test	SE=4.72, Z=0.1	0.92	ns
		FR5-1: Sal-SA vs Coc-SA							Pairwise comparisons test	SE=4.38, Z=20.44	<0.001	***
		FR5-2: Sal-SA vs Coc-SA							Pairwise comparisons test	SE=4.26, Z=26.86	<0.001	***
	No-Drug session-lever press	Sal-SA (n=32), Coc-SA (n=97)	rats	129 rat	/	/	Not all subgroups meets P＞0.05		Mixed model, repeated measures (MMRM)	c2=8.58, DF=2	0.0137	*	Group × FR, c2 (2) = 8.58, *P < 0.05; Group, c2 (1) =79.59, ***P < 0.001, Coc-SA vs. Sal-SA
		FR1: Sal-SA vs Coc-SA							Pairwise comparisons test	SE=1.60, Z=5.67	<0.001	***
		FR5-1: Sal-SA vs Coc-SA							Pairwise comparisons test	SE=1.40, Z=9.22	<0.001	***
		FR5-2: Sal-SA vs Coc-SA							Pairwise comparisons test	SE=1.33, Z=9.03	<0.001	***
FigS1D	PR-Cum.Lever press	Sal-SA (n=32), Coc-SA (n=97)	rats	129 rat	/	/	Not all subgroups meets P＞0.05	Failed (P = 0.047)	Two-way Repeated Measures ANOVA	F=4.023, DFn=1, DFd=127	0.047	*
		Sal-SA (PR-1) vs Coc-SA (PR-1)							Bonferroni's multiple comparisons test	t=8.649	<0.001	***
		Sal-SA (PR-2) vs Coc-SA (PR-2)							Bonferroni's multiple comparisons test	t=11.07	<0.001	***
		SSA-SA (PR-1) vs SSA-SA (PR-2)							Bonferroni's multiple comparisons test	t=0.013	>0.999	ns
		Coc-SA (PR-1) vs Coc-SA (PR-2)							Bonferroni's multiple comparisons test	t=4.05	<0.001	***
FigS1F	Drug session-lever press	CSA-F0 (n=21), Others (n=76)	rats	97 rat	/	/	W=0.9428, P=0.1209 W=1.6760, P=0.4327	Failed (P < 0.001)	Two-way Repeated Measures ANOVA	F=14.4, DFn=1, DFd=95	<0.001	***	FSessin × Group (1, 95) = 14.4, ***P < 0.001, Group, F(1, 95) = 20.15, ***P < 0.001, CSA-F0 vs. Others
		CSA-F0 vs Others								F=20.15 DFn=1, DFd=95	<0.001	***
		CSA-F0:Session-15 vs Session-30							Bonferroni's multiple comparisons test	t = 6.085	<0.001	###
		Others:Session-15 vs Session-30							Bonferroni's multiple comparisons test	t = 3.419	<0.001	###
	No-Drug session-lever press	CSA-F0 (n=21), Others (n=76)	rats	97 rat	/	/	Not all subgroups meets P＞0.05	Failed (P < 0.050)	Two-way Repeated Measures ANOVA	F=8.134, DFn=1, DFd=95	0.005	**
		CSA-F0 vs Others								F=18.53, DFn=1, DFd=95	<0.001	***
		CSA-F0:Session-15 vs Session-30							Bonferroni's multiple comparisons test	t = 3.327	0.003	##
		Others:Session-15 vs Session-30							Bonferroni's multiple comparisons test	t = 0.200	>0.999	ns
	PR-Cum.Lever press	CSA-F0 (n=21), Others (n=76)	rats	97 rat	/	/	Not all subgroups meets P＞0.05	Passed (P = 0.267)	Two-way Repeated Measures ANOVA	F=10.37, DFn=1, DFd=95	0.009	**
		CSA-F0 vs Others								F=38.56, DFn=1, DFd=95	<0.001	***
		CSA-F0:PR-1vs PR-2							Bonferroni's multiple comparisons test	t = 3.311	0.003	##
		Others:PR-1vs PR-2							Bonferroni's multiple comparisons test	t = 0.623	>0.999	ns
FigS2A	Total distance	SSA-F1 (n=11),CSA-F1 (n=11),CY-F1 (n=9)	rats	31 rat	SSA-F1（6） CSA-F1（3） CY-F1（4）	1-4 rat / litter	Not all subgroups meets P＞0.05	F=0.158, DFn=2, DFd=28, P=0.855	One-way ANOVA	F=1.252, DFn=2, DFd=28	0.301	ns
		CSA-F1 vs SSA-F1							Bonferroni's multiple comparisons test	t=1.58	0.376	ns
		CSA-F1 vs CY-F1							Bonferroni's multiple comparisons test	t=0.68	>0.99	ns
		SSA-F1 vs CY-F1							Bonferroni's multiple comparisons test	t=0.82	>0.99	ns
	Time in center	SSA-F1 (n=11),CSA-F1 (n=11),CY-F1 (n=9)	rats	31 rat	SSA-F1（6） CSA-F1（3） CY-F1（4）	1-4 rat / litter	Not all subgroups meets P＞0.05	F=0.490, DFn=2, DFd=28, P=0.618	One-way ANOVA	F=0.101, DFn=2, DFd=28	0.904	ns
		CSA-F1 vs SSA-F1							Bonferroni's multiple comparisons test	t=0.45	>0.99	ns
		CSA-F1 vs CY-F1							Bonferroni's multiple comparisons test	t=0.16	>0.99	ns
		SSA-F1 vs CY-F1							Bonferroni's multiple comparisons test	t=0.26	>0.99	ns
	Entries in center	SSA-F1 (n=11),CSA-F1 (n=11),CY-F1 (n=9)	rats	31 rat	SSA-F1（6） CSA-F1（3） CY-F1（4）	1-4 rat / litter	W=0.9518, P=0.6667 W=0.8731, P=0.0850 W=0.8943, P=0.2208	F=1.391, DFn=2, DFd=28, P=0.266	One-way ANOVA	F=0.958, DFn=2, DFd=28	0.396	ns
		CSA-F1 vs SSA-F1							Bonferroni's multiple comparisons test	t=1.28	0.637	ns
		CSA-F1 vs CY-F1							Bonferroni's multiple comparisons test	t=0.13	>0.99	ns
		SSA-F1 vs CY-F1							Bonferroni's multiple comparisons test	t=1.08	0.873	ns
FigS2B	Total distance	SSA-F1 (n=10),CSA-F1 (n=10),CY-F1 (n=10)	rats	30 rat	SSA-F1（5） CSA-F1（5） CY-F1（5）	2 rat / litter	W=0.8822, P=0.1381 W=0.9289, P=0.4367 W=0.8949, P=0.1923		Mixed model, repeated measures (MMRM)	2=0.38, DF=2	0.825	ns
		CSA-F1 vs SSA-F1							Pairwise comparisons test	SE=1593.185, Z=0.54	0.587	ns
		CSA-F1 vs CY-F1							Pairwise comparisons test	SE=1606.212, Z=0.53	0.596	ns
		SSA-F1 vs CY-F1							Pairwise comparisons test	SE=1602.458, Z=0.01	0.994	ns
	Sen.index (day17/day7)	SSA-F1 (n=10),CSA-F1 (n=10),CY-F1 (n=10)	rats	30 rat	SSA-F1（5） CSA-F1（5） CY-F1（5）	2 rat / litter	Not all subgroups meets P＞0.05	F=0.8763, DFn=2, DFd=27, P=0.428	One-way ANOVA	F=0.653, DFn=2, DFd=27	0.529	ns
		CSA-F1 vs SSA-F1							Bonferroni's multiple comparisons test	t=1.05	0.91	ns
		CSA-F1 vs CY-F1							Bonferroni's multiple comparisons test	t=0.13	>0.99	ns
		SSA-F1 vs CY-F1							Bonferroni's multiple comparisons test	t=0.92	>0.99	ns
FigS2C	Total distance	5 mg/kg: SSA-F1 (n=10),CSA-F1 (n=10),CY-F1 (n=10); 10mg/kg: SSA-F1 (n=10),CSA-F1 (n=11),CY-F1 (n=11)	rats	62 rat	5 mg/kg: SSA-F1（4） CSA-F1（5） CY-F1（5） 10 mg/kg: SSA-F1（5） CSA-F1（3） CY-F1（4）	1-4 rat / litter	W=0.9154, P=0.3199 W=0.9322, P=0.4698 W=0.9006, P=0.2225 W=0.8776, P=0.1481 W=0.9212, P=0.3289 W=0.9493, P=0.6348		Two-way ANOVA	F=0.636, DFn=2, DFd=56	0.533	ns
		5 mg/kg: CSA-F1 vs SSA-F1							Bonferroni's multiple comparisons test	t=0.37	>0.99	ns
		5 mg/kg: CSA-F1 vs CY-F1							Bonferroni's multiple comparisons test	t=0.45	>0.99	ns
		5 mg/kg: SSA-F1 vs CY-F1							Bonferroni's multiple comparisons test	t=0.09	>0.99	ns
		10 mg/kg: CSA-F1 vs SSA-F1							Bonferroni's multiple comparisons test	t=0.94	>0.99	ns
		10 mg/kg: CSA-F1 vs CY-F1							Bonferroni's multiple comparisons test	t=1.00	0.96	ns
		10 mg/kg: SSA-F1 vs CY-F1							Bonferroni's multiple comparisons test	t=0.04	>0.99	ns
	Time in center	5 mg/kg: SSA-F1 (n=10),CSA-F1 (n=10),CY-F1 (n=10); 10mg/kg: SSA-F1 (n=10),CSA-F1 (n=11),CY-F1 (n=11)	rats	62 rat	5 mg/kg: SSA-F1（4） CSA-F1（5） CY-F1（5） 10 mg/kg: SSA-F1（5） CSA-F1（3） CY-F1（4）	1-4 rat / litter	Not all subgroups meets p＞0.05		Two-way ANOVA	F=1.473 DFn=2, DFd=56,	0.238	ns
		5 mg/kg: CSA-F1 vs SSA-F1							Bonferroni's multiple comparisons test	t=0.67	>0.99	ns
		5 mg/kg: CSA-F1 vs CY-F1							Bonferroni's multiple comparisons test	t=0.03	>0.99	ns
		5 mg/kg: SSA-F1 vs CY-F1							Bonferroni's multiple comparisons test	t=0.70	>0.99	ns
		10 mg/kg: CSA-F1 vs SSA-F1							Bonferroni's multiple comparisons test	t=2.27	0.08	ns
		10 mg/kg: CSA-F1 vs CY-F1							Bonferroni's multiple comparisons test	t=0.90	>0.99	ns
		10 mg/kg: SSA-F1 vs CY-F1							Bonferroni's multiple comparisons test	t=3.14	0.008	ns
	Entries in center	5 mg/kg: SSA-F1 (n=10),CSA-F1 (n=10),CY-F1 (n=10); 10mg/kg: SSA-F1 (n=10),CSA-F1 (n=11),CY-F1 (n=11)	rats	62 rat	5 mg/kg: SSA-F1（4） CSA-F1（5） CY-F1（5） 10 mg/kg: SSA-F1（5） CSA-F1（3） CY-F1（4）	1-4 rat / litter	Not all subgroups meets P＞0.05		Two-way ANOVA	F=1.442, DFn=2, DFd=56,	0.245	ns
		5 mg/kg: CSA-F1 vs SSA-F1							Bonferroni's multiple comparisons test	t=0.33	>0.99	ns
		5 mg/kg: CSA-F1 vs CY-F1							Bonferroni's multiple comparisons test	t=0.82	>0.99	ns
		5 mg/kg: SSA-F1 vs CY-F1							Bonferroni's multiple comparisons test	t=0.48	>0.99	ns
		10 mg/kg: CSA-F1 vs SSA-F1							Bonferroni's multiple comparisons test	t=0.10	>0.99	ns
		10 mg/kg: CSA-F1 vs CY-F1							Bonferroni's multiple comparisons test	t=1.48	0.432	ns
		10 mg/kg: SSA-F1 vs CY-F1							Bonferroni's multiple comparisons test	t=1.35	0.549	ns
FigS3A	Litter size	SSA-F1 (n=17),CSA-F1 (n=23),CY-F1 (n=23)	rats	63 rat	SSA-F1（4） CSA-F1（5） CY-F1（5）	4-5 rat / litter	Not all subgroups meets P＞0.05	F=0.5095, DFn=2, DFd=60, P=0.603	One-way ANOVA	F=1.347, DFn=2, DFd=60	0.268	ns
		CSA-F1 vs SSA-F1							Bonferroni's multiple comparisons test	t=1.48	0.434	ns
		CSA-F1 vs CY-F1							Bonferroni's multiple comparisons test	t=0.05	>0.99	ns
		SSA-F1 vs CY-F1							Bonferroni's multiple comparisons test	t=1.44	0.47	ns
	Gender ratio	SSA-F1 (n=17),CSA-F1 (n=23),CY-F1 (n=23)	rats	63 rat	SSA-F1（4） CSA-F1（5） CY-F1（5）	4-5 rat / litter	Not all subgroups meets P＞0.05	F=1.935, DFn=2, DFd=60, P=0.153	One-way ANOVA	F=1.977, DFn=2, DFd=60	0.147	ns
		SSA-F1 vs CSA-F1							Bonferroni's multiple comparisons test	t=0.82	>0.99	ns
		CSA-F1 vs CY-F1							Bonferroni's multiple comparisons test	t=1.99	0.155	ns
		SSA-F1 vs CY-F1							Bonferroni's multiple comparisons test	t=1.01	0.947	ns
FigS3B	Body weight	SSA-F1 (n=10),CSA-F1 (n=10),CY-F1 (n=10)	rats	30 rat	SSA-F1（5） CSA-F1（5） CY-F1（5）	2 rat / litter	W=0.9482, P=0.6470 W=0.9238, P=0.3900 W=0.9300, P=0.4478		Two-way ANOVA	F=0.967, DFn=2, DFd=54,	0.387	ns
		CSA-F1 vs SSA-F1 (3 week)							Bonferroni's multiple comparisons test	t=0.11	>0.99	ns
		CSA-F1 vs CY-F1 (3 week)							Bonferroni's multiple comparisons test	t=0.08	>0.99	ns
		SSA-F1 vs CY-F1 (3 week)							Bonferroni's multiple comparisons test	t=0.08	>0.99	ns
		CSA-F1 vs SSA-F1 (7 week)							Bonferroni's multiple comparisons test	t=0.96	0.213	ns
		CSA-F1 vs CY-F1 (7 week)							Bonferroni's multiple comparisons test	t=0.81	>0.99	ns
		SSA-F1 vs CY-F1 (7 week)							Bonferroni's multiple comparisons test	t=1.78	0.245	ns
FigS3C	Food learning	SSA-F1 (n=10),CSA-F1 (n=11),CY-F1 (n=11)	rats	32 rat	SSA-F1（6） CSA-F1（3） CY-F1（4）	2-4 rat / litter	Not all subgroups meets P＞0.05		Log-rank (Mantel-Cox) test	2=0.88, DF=2	0.645	ns
FigS3E	Exploration time	SSA-F1 (n=10),CSA-F1 (n=10),CY-F1 (n=10)	rats	30 rat	SSA-F1（5） CSA-F1（5） CY-F1（5）	2 rat / litter	W=0.9823,P=0.9762 W=0.9184,P=0.3437 W=0.9528,P=0.7022	F=1.443, DFn=2, DFd=27, P=0.25	One-way ANOVA	F=0.621, DFn=2, DFd=27	0.545	ns
		CSA-F1 vs SSA-F1							Bonferroni's multiple comparisons test	t=1.03	0.938	ns
		CSA-F1 vs CY-F1							Bonferroni's multiple comparisons test	t=0.89	>0.99	ns
		SSA-F1 vs CY-F1							Bonferroni's multiple comparisons test	t=0.14	>0.99	ns
	Exploration times	SSA-F1 (n=10),CSA-F1 (n=10),CY-F1 (n=10)	rats	30 rat	SSA-F1（5） CSA-F1（5） CY-F1（5）	2 rat / litter	Not all subgroups meets P＞0.05	F=0.012, DFn=2, DFd=27, P=0.99	One-way ANOVA	F=0.831, DFn=2, DFd=27	0.447	ns
		CSA-F1 vs SSA-F1							Bonferroni's multiple comparisons test	t=0.15	>0.99	ns
		CSA-F1 vs CY-F1							Bonferroni's multiple comparisons test	t=1.04	0.929	ns
		SSA-F1 vs CY-F1							Bonferroni's multiple comparisons test	t=1.18	0.741	ns
	Exploration time	SSA-F1 (n=10),CSA-F1 (n=10),CY-F1 (n=10)	rats	30 rat	SSA-F1（5） CSA-F1（5） CY-F1（5）	2 rat / litter	W=0.9144, P=0.3123 W=0.9501, P=0.6703 W=0.9475, P=0.6392	F=1.843, DFn=2, DFd=27, P=0.17	One-way ANOVA	F=0.722, DFn=2, DFd=27	0.495	ns
		CSA-F1 vs SSA-F1							Bonferroni's multiple comparisons test	t=0.15	>0.99	ns
		CSA-F1 vs CY-F1							Bonferroni's multiple comparisons test	t=1.11	0.835	ns
		SSA-F1 vs CY-F1							Bonferroni's multiple comparisons test	t=0.96	>0.99	ns
FigS3G	Time in novel arm	SSA-F1 (n=10),CSA-F1 (n=10),CY-F1 (n=10)	rats	30 rat	SSA-F1（5） CSA-F1（5） CY-F1（5）	2 rat / litter	W=0.8600, P=0.0763 W=0.9805, P=0.9677 W=0.9146, P=0.3140	F=0.4863, DFn=2, DFd=27, P=0.62	One-way ANOVA	F=0.043, DFn=2, DFd=27	0.958	ns
		CSA-F1 vs SSA-F1							Bonferroni's multiple comparisons test	t=0.24	>0.99	ns
		CSA-F1 vs CY-F1							Bonferroni's multiple comparisons test	t=0.26	>0.99	ns
		SSA-F1 vs CY-F1							Bonferroni's multiple comparisons test	t=0.02	>0.99	ns
	Entries in novel arm	SSA-F1 (n=10),CSA-F1 (n=10),CY-F1 (n=10)	rats	30 rat	SSA-F1（5） CSA-F1（5） CY-F1（5）	2 rat / litter	Not all subgroups meets P＞0.05	F=3.278, DFn=2, DFd=27, P=0.053	One-way ANOVA	F=1.853, DFn=2, DFd=27	0.176	ns
		CSA-F1 vs SSA-F1							Bonferroni's multiple comparisons test	t=1.67	0.32	ns
		CSA-F1 vs CY-F1							Bonferroni's multiple comparisons test	t=0.00	>0.99	ns
		SSA-F1 vs CY-F1							Bonferroni's multiple comparisons test	t=1.67	0.32	ns
	Error rate	SSA-F1 (n=10),CSA-F1 (n=10),CY-F1 (n=10)	rats	30 rat	SSA-F1（5） CSA-F1（5） CY-F1（5）	2 rat / litter	Not all subgroups meets P＞0.05	F=1.396, DFn=2, DFd=27, P=0.265	One-way ANOVA	F=0.193, DFn=2, DFd=27	0.825	ns
		CSA-F1 vs SSA-F1							Bonferroni's multiple comparisons test	t=0.17	>0.99	ns
		CSA-F1 vs CY-F1							Bonferroni's multiple comparisons test	t=0.43	>0.99	ns
		SSA-F1 vs CY-F1							Bonferroni's multiple comparisons test	t=0.60	>0.99	ns
FigS3I	Total distance	SSA-F1 (n=11),CSA-F1 (n=11),CY-F1 (n=11)	rats	33 rat	SSA-F1（6） CSA-F1（5） CY-F1（4）	1-3 rat / litter	W=0.8892, P=0.1360 W=0.9236, P=0.3494 W=0.8864, P=0.1253	F=1.709, DFn=2, DFd=30, P=0.198	One-way ANOVA	F=0.296, DFn=2, DFd=30	0.746	ns
		CSA-F1 vs SSA-F1							Bonferroni's multiple comparisons test	t=0.17	>0.99	ns
		CSA-F1 vs CY-F1							Bonferroni's multiple comparisons test	t=0.56	>0.99	ns
		SSA-F1 vs CY-F1							Bonferroni's multiple comparisons test	t=0.74	>0.99	ns
	Time in center	SSA-F1 (n=11),CSA-F1 (n=11),CY-F1 (n=11)	rats	33 rat	SSA-F1（6） CSA-F1（5） CY-F1（4）	1-3 rat / litter	W=0.9731, P=0.9157 W=0.8934, P=0.1535 W=0.9428, P=0.5542	F=1.429, DFn=2, DFd=30, P=0.255	One-way ANOVA	F=0.079, DFn=2, DFd=30	0.925	ns
		CSA-F1 vs SSA-F1							Bonferroni's multiple comparisons test	t=0.04	>0.99	ns
		CSA-F1 vs CY-F1							Bonferroni's multiple comparisons test	t=0.36	>0.99	ns
		SSA-F1 vs CY-F1							Bonferroni's multiple comparisons test	t=0.32	>0.99	ns
	Entries in center	SSA-F1 (n=11),CSA-F1 (n=11),CY-F1 (n=11)	rats	33 rat	SSA-F1（6） CSA-F1（5） CY-F1（4）	1-3 rat / litter	Not all subgroups meets P＞0.05	F=1.457, DFn=2, DFd=30, P=0.249	One-way ANOVA	F=0.057, DFn=2, DFd=30	0.945	ns
		CSA-F1 vs SSA-F1							Bonferroni's multiple comparisons test	t=0.31	>0.99	ns
		CSA-F1 vs CY-F1							Bonferroni's multiple comparisons test	t=0.05	>0.99	ns
		SSA-F1 vs CY-F1							Bonferroni's multiple comparisons test	t=0.26	>0.99	ns
FigS3K	Distance in open arms	SSA-F1 (n=10),CSA-F1 (n=10),CY-F1 (n=10)	rats	30 rat	SSA-F1（5） CSA-F1（5） CY-F1（5）	2 rat / litter	W=0.9215, P=0.3695 W=0.8769, P=0.1203 W=0.9481, P=0.6455	F=0.6243, DFn=2, DFd=27, P=0.543	One-way ANOVA	F=0.865, DFn=2, DFd=27	0.432	ns
		CSA-F1 vs SSA-F1							Bonferroni's multiple comparisons test	t=1.04	0.922	ns
		CSA-F1 vs CY-F1							Bonferroni's multiple comparisons test	t=1.22	0.702	ns
		SSA-F1 vs CY-F1							Bonferroni's multiple comparisons test	t=0.18	>0.99	ns
	Time in open arms	SSA-F1 (n=10),CSA-F1 (n=10),CY-F1 (n=10)	rats	30 rat	SSA-F1（5） CSA-F1（5） CY-F1（5）	2 rat / litter	W=0.8964, P=0.2000 W=0.9313, P=0.4604 W=0.9634, P=0.8238	F=1.149, DFn=2, DFd=27, P=0.427	One-way ANOVA	F=0.879, DFn=2, DFd=27	0.427	ns
		CSA-F1 vs SSA-F1							Bonferroni's multiple comparisons test	t=1.09	0.853	ns
		CSA-F1 vs CY-F1							Bonferroni's multiple comparisons test	t=1.20	0.724	ns
		SSA-F1 vs CY-F1							Bonferroni's multiple comparisons test	t=0.11	>0.99	ns
	Entries in open arms	SSA-F1 (n=10),CSA-F1 (n=10),CY-F1 (n=10)	rats	30 rat	SSA-F1（5） CSA-F1（5） CY-F1（5）	2 rat / litter	W=0.9236, P=0.4735 W=0.9248, P=0.3989 W=0.9277, P=0.4258	F=0.0111, DFn=2, DFd=27, P=0.989	One-way ANOVA	F=2.368, DFn=2, DFd=27	0.113	ns
		CSA-F1 vs SSA-F1							Bonferroni's multiple comparisons test	t=0.69	>0.99	ns
		CSA-F1 vs CY-F1							Bonferroni's multiple comparisons test	t=2.13	0.127	ns
		SSA-F1 vs CY-F1							Bonferroni's multiple comparisons test	t=1.45	0.479	ns
FigS5A	Food learning	SSA-F1 (n=10), CSA-F1 (n=10),CY-F1-shSCR (n=9), CY-F1-shGabrg3 (n=9)	rats	38 rat	SSA-F1（5） CSA-F1（4） CY-F1-shSCR（3） CY-F1-shGabrg3（4）	1-3 rat / litter	Not all subgroups meets P＞0.05		Log-rank (Mantel-Cox) test	c2=0.47, DF=3	0.925	ns
FigS5B	Total distance	SSA-F1 (n=10), CSA-F1 (n=10),CY-F1-shSCR (n=9), CY-F1-shGabrg3 (n=9)	rats	38 rat	SSA-F1（5） CSA-F1（4） CY-F1-shSCR（3） CY-F1-shGabrg3（4）	1-3 rat / litter	W=0.9531, P=0.7048 W=0.9443, P=0.6014 W=0.8346, P=0.0503 W=0.9511, P=0.7027	F=1.442, DFn=2, DFd=34, P=0.248	One-way ANOVA	F=0.396, DFn=3, DFd=34	0.757	ns
		CSA-F1 vs SSA-F1							Bonferroni's multiple comparisons test	t=0.07	>0.99	ns
		SSA-F1 vs CY-F1-shGabrg3							Bonferroni's multiple comparisons test	t=0.91	>0.99	ns
		CSA-F1 vs CY-F1-shGabrg3							Bonferroni's multiple comparisons test	t=0.97	>0.99	ns
		CSA-F1 vs CY-F1-shSCR							Bonferroni's multiple comparisons test	t=0.47	>0.99	ns
		SSA-F1 vs CY-F1-shSCR							Bonferroni's multiple comparisons test	t=0.40	>0.99	ns
		CY-F1-shSCR vs CY-F1-shGabrg3							Bonferroni's multiple comparisons test	t=0.48	>0.99	ns
	Time in center	SSA-F1 (n=10), CSA-F1 (n=10),CY-F1-shSCR (n=9), CY-F1-shGabrg3 (n=9)	rats	38 rat	SSA-F1（5） CSA-F1（4） CY-F1-shSCR（3） CY-F1-shGabrg3（4）	1-3 rat / litter	Not all subgroups meets P＞0.05	F=2.112, DFn=3, DFd=34, P=0.117	One-way ANOVA	F=1.624, DFn=3, DFd=34	0.202	ns
		CSA-F1 vs SSA-F1							Bonferroni's multiple comparisons test	t=0.03	>0.99	ns
		SSA-F1 vs CY-F1-shGabrg3							Bonferroni's multiple comparisons test	t=1.55	>0.99	ns
		CSA-F1 vs CY-F1-shGabrg4							Bonferroni's multiple comparisons test	t=1.52	0.832	ns
		CSA-F1 vs CY-F1-shSCR							Bonferroni's multiple comparisons test	t=0.65	>0.99	ns
		SSA-F1 vs CY-F1-shSCR							Bonferroni's multiple comparisons test	t=0.62	>0.99	ns
		CY-F1-shSCR vs CY-F1-shGabrg3							Bonferroni's multiple comparisons test	t=2.11	0.251	ns
	Entries in center	SSA-F1 (n=10), CSA-F1 (n=10),CY-F1-shSCR (n=9), CY-F1-shGabrg3 (n=9)	rats	38 rat	SSA-F1（5） CSA-F1（4） CY-F1-shSCR（3） CY-F1-shGabrg3（4）	1-3 rat / litter	Not all subgroups meets P＞0.05	F=1.262, DFn=2, DFd=34, P=0.303	One-way ANOVA	F=0.607, DFn=3, DFd=34	0.615	ns
		CSA-F1 vs SSA-F1							Bonferroni's multiple comparisons test	t=0.61	0.615	ns
		SSA-F1 vs CY-F1-shGabrg3							Bonferroni's multiple comparisons test	t=1.13	>0.99	ns
		CSA-F1 vs CY-F1-shGabrg3							Bonferroni's multiple comparisons test	t=0.15	>0.99	ns
		CSA-F1 vs CY-F1-shSCR							Bonferroni's multiple comparisons test	t=0.73	>0.99	ns
		SSA-F1 vs CY-F1-shSCR							Bonferroni's multiple comparisons test	t=0.25	>0.99	ns
		CY-F1-shSCR vs CY-F1-shGabrg3							Bonferroni's multiple comparisons test	t=0.86	>0.99	ns
